# Supplementary material for: Transcriptomic evidence for an energetically advantageous relationship between Syntrophomonas wolfei and Methanothrix soehngenii
Source: Environ Microbiol Rep. 2024 May 10;16(3):e13276. doi: 10.1111/1758-2229.13276 (PMC11087674; doi:10.1111/1758-2229.13276)
Supplement: Supplementary file 1 — Data S1. DEseq2 differential expression data. [file EMI4-16-e13276-s001.xlsx]

## Sheet: Info
Title	An energetically advantageous relationship between the butyrate oxidizer Syntrophomonas wolfei and the acetoclastic methanogen Methanothrix soehngenii
Authors	M.S. Besteman, A. Doloman, D.Z. Sousa
Sheet name	Content	Details
Sw_alldata	All differential expression data of the analysis of syntrophomonas wolfei in bi-culture with Methanospirillum hungatei (SwMh) vs in tri-culture with M. hungatei and Methanothrix soehngenii (SwMhMs)	Locus-tags corresponding to previous annotations of S. wolfei were included for easy comparison of our results to results of past and future studies. Locus-tags are included of (1) Prokka run (SWOLF_xxxxx), (2) annotation of GenBank CP000448.1 (Swol_xxxx), and (3) annotation of NC_008346.1 (SWOL_RSxxxxx)
		DESeq2 statistics, including: BaseMean (average count), Log2FoldChange, pvalue, padj (p-value adjusted by the Benjamini and Hochberg method), ifcSE (log fold change standard error), stat (Wald statistic)
		DESeq2 normalized counts
		Gene ranking based on transcripts per million (TPM), calculated for bi-cultures (Rank_B) and tri-cultures (Rank_T) separately.
		Prokka output, including: prot_len (length of the protein), start (start position), end (end position), strand (+/-), gp_name (protein annotation), and prot_seq (protein sequence).
Mh_alldata	All differential expression data of the analysis of Methanospirillum hungatei in bi-culture with Syntrophomonas wolfei (SwMh) vs in tri-culture with S. wolfei and Methanothrix soehngenii (SwMhMs)	Locus-tags corresponding to previous annotations of M. hungatei were included for easy comparison of our results to results of past and future studies. Locus-tags are included of (1) Prokka run (MHJF_xxxxx), (2) annotation of GenBank CP000254.1 (Mhun_xxxx)
		DESeq2 statistics, including: BaseMean (average count), Log2FoldChange, pvalue, padj (p-value adjusted by the Benjamini and Hochberg method), ifcSE (log fold change standard error), stat (Wald statistic)
		DESeq2 normalized counts
		Gene ranking based on transcripts per million (TPM), calculated for bi-cultures (Rank_B) and tri-cultures (Rank_T) separately.
		Prokka output, including: prot_len (length of the protein), start (start position), end (end position), strand (+/-), gp_name (protein annotation), and prot_seq (protein sequence).
FigS5_Sw_MainMetab	Selection of data for supplementary figure S5	Selection of data of the genes of S. wolfei involved in its main metabolism, used for FigS5. Included are: locus_tags, DESeq2 normalized counts with variance stabilizing transformation, DESeq2 statistics and protein annotation.
FigS6_Sw_E-transfer	Selection of data for supplementary figure S6	Selection of data of the genes of S. wolfei involved in reverse electron transfer, used for FigS6. Included are: locus_tags, DESeq2 normalized counts with variance stabilizing transformation, DESeq2 statistics and protein annotation.
FigS7_Sw_ChemMot	Selection of data for supplementary figure S7	Selection of data of the genes of S. wolfei involved in chemotaxis or motility, used for FigS7. Included are: locus_tags, DESeq2 normalized counts with variance stabilizing transformation, DESeq2 statistics and protein annotation.
FigS8_Mh_ChemMot	Selection of data for supplementary figure S8	Selection of data of the genes of M. hungatei involved in chemotaxis or motility, used for FigS8. Included are: locus_tags, DESeq2 normalized counts with variance stabilizing transformation, DESeq2 statistics and protein annotation.

## Sheet: Sw_alldata
Locus_tags			DESeq2 statistics						DESeq2 normalized counts								Gene ranking		Prokka output
locus_tag.PROKKA	locus_tag.CP000448	locus_tag.NC008346	baseMean	log2FoldChange	pvalue	padj	lfcSE	stat	SwMh1	SwMh2	SwMh3	SwMh4	SwMhMs1	SwMhMs2	SwMhMs3	SwMhMs4	Rank_B	Rank_T	prot_len	start	end	strand	gp_name	prot_seq
SWOLF_00001	Swol_0001	SWOL_RS00015	1265.85	-0.0228942	0.915935	0.950755	0.216892	-0.105556	1257	1218	1300	1256	1522	1615	1244	714	469	440	436	83	1393	+	Chromosomal replication initiator protein DnaA	MSNYKDYSLVWNEVLDSMYQEIGSTSFEIWFSRVKFSSFHDNIFCIIVPDSLTKEWIESRYLDIMQNKLRRLIDSRVILSIRTEILSGKSDPVSALNPKYTFDTFVVGNSNRFAHAACYAVGESPFKSYNPLFIYGGVGLGKTHLMQAIGHHILSRKPNYLVMYVSSEQFTNDMISSIKDDTTSLFRNKYRSIDVLLVDDIQFLAGKERTQEEFFHTFNTLHESNKQVVISSDRPPRNIPTLEDRLRSRFEWGLITDIQPPDLETRIAILRKKAQGENLNIPYSVLDYIANYIDSNIRELEGALIRLVAFATINNKPLDMNTAVEALKDIMPPPRPRKITIETIQKTVAAHYHLEINEIISKKRNKQLVYPRHIAMYLCRKLTDASFPQIGEQFGGRDH…
SWOLF_00002	NA	SWOL_RS00020	923.418	0.0595518	0.749738	0.851035	0.186691	0.318985	1010	965	1002	800	846	1181	951	632	526	547	380	1537	2679	+	Beta sliding clamp	MKFMIEKKDLLAITSMVYRAASSKNAIPVLSGLLLESDPDTGLTMTATDMEIGIRASTAKIEVIEKGSVLVNAHYFFDFIKLLPEVPIFIELNQETAQLDIKYGRSSGFINTYRDYEYPALPLKKIKPCFTIKQEVLKEALKKTVFAAATTHFRQVFTGVLFDLGEGGNLNVVASDTHRLARYSCTIKLDAPEPLSFIIPTRTANEILRLLDDSPEEINIGLSNNNVSFYRNNFLLLSRLIEGQYPNYEQVIPRSFSYKVKLDTQVLADTLERARVIPSDDKLKIQYTRFKFEENEVEVNSYSEIMGEITEVIEIKDPVEGEGELNISFNTNYFLDVVKILEGEAKELLINLSSILGPVMIVNPQKDNYLYVLVPLRTSN
SWOLF_00003	Swol_0003	SWOL_RS00025	526.666	0.0142167	0.947233	0.966201	0.214814	0.0661813	545	573	563	443	514	692	573	311	868	879	365	2699	3796	+	DNA replication and repair protein RecF	MKILKFQIKDFRNLKKIEYQPSPGLNIFYGENAQGKTNILEALYYLATGNSFRSNKEKTLISYESSSLQVQARYNHQERIIDSSITYGLDGKVFRINKKRASYNHTDRLRIILFSPDDLYLVKGAPYKRRFFLDFLLGQISNEYLFKLDNYRKILKKRNLLLKKEETNSRSFAIINDIFMDLAAQLLISRLNLINVLDEAIQEIYPQINNDGGQLKIRYALSFPVDSGKINLDILKDSLKKQVESETEKEKKRKTTLLGPHLDDMHIYLNEQMARLFASQGQQRNIVICLKLAEIMTFRKIKGFFPIFLLDEVLAELDDSRSNKLLKYLAQSPFQSFLTSVKLEKFEVMDASIFLVKDGCLLGKE
SWOLF_00004	Swol_0004	SWOL_RS00030	226.295	-0.0174538	0.927524	0.956461	0.191883	-0.0909609	234	231	252	187	215	280	255	155	474	459	79	3803	4042	+	hypothetical protein	MYVHLGNNYIISFSDIIAILNIEPPISHDLKDVIDMARIERCLVSISEKGKEKSLVICNDKLYLSPISSNTLFKRAANR
SWOLF_00005	Swol_0005	SWOL_RS00035	2397.63	0.0697107	0.626895	0.76149	0.143408	0.486101	2409	2556	2562	2299	2121	2969	2155	2110	356	356	633	4057	5958	+	DNA gyrase subunit B	MLEREYNASDIQVLEGLEAVRKRPGMYIGSTGPKGLHHLVFEIVDNSIDEAVAGFCKKIEVTINQDNSITVCDDGRGIPVDIHPAMGIPALQVILTTLHSGGKFGGSGYNISGGLHGVGLSVVNALSRRMEVRVKRDGHIYQQDYERGNPVNEIRIIGESKETGTSICFFADDEIFEEINFEREILLQRLRELSFLNRNLKISLRDEREEEVFYQEFHYSHGLKDFVAYINKNKEVINDNPIYFENKKDDVIVQVAIQYNNSYSENLYSFANNIRTQEGGTHEIGFKNALTRVINDYAKKNNILKENDNNLSGEDIREGIAAIISVLVKDPQFEGQTKTKLGNTYIRGIVESIVFEHVEDYLNENPAAARKLLDKAISARRAREAAKKARELTRRKNAL…
SWOLF_00006	Swol_0006	SWOL_RS00040	3995.16	-0.072505	0.601401	0.740185	0.138796	-0.522387	3683	3752	4154	3994	4100	5009	3426	3844	293	255	812	5973	8411	+	DNA gyrase subunit A	MAQDSLFEKVIPIDIEKEVKKSFLEYSMSVIVSRALPDVRDGLKPVHRRILYALHEQGMTHDKPHKKSANIVGEVMGKYHPHGDAAIYQTMVKLAQEFAMRYPLVDGHGNFGSIDGDAAAAMRYTESRMSRIAAELLKDIDKDTVDWRPNYDESREEPQVLPARIPNLLLNGSAGIAVGMATNIPPHNLREIVKGIKEYIDNPDITIEELMQSIPGPDFPTGGILEARGIRQAYETGRGTIRTRARYEIEEKKGGKFSIVVTEIPYQVNKARLVEKIAELVRDKKVEGIVDLRDESDRKGIRIVIELRKDVNVNVILNKLFRHTQMEDSFGIIMLSLVNGEPRILNLKEMIQYYVEHRQEVINRRTTYELNLAKNRKHILEGLKIALDNLDEIINLIRN…
SWOLF_00007	Swol_0007	SWOL_RS00045	2053.86	-0.309445	0.00861845	0.032902	0.117802	-2.62683	1855	1798	1828	1858	2378	2531	1911	2271	218	176	294	8470	9354	+	Pyridoxal 5'-phosphate synthase subunit PdxS	MEEKATLKSKTDLAQRLKGGVIMDVTTPEQAKIAEEAGACAVMALERVPADIRAAGGIARMADPSVILRIKEKVTIPVMAKCRIGHFVEAQILEALGIDFIDESEVLTPADDKHHVNKDAFQVPFVCGARNLGEALRRIGEGAAMIRTKGEAGTGNVIEAVRHIRQVNEHIRWVSSLPAEELMAAAKELGAPYELLQEVARLKGLPVVNFAAGGIATPADAAMMMQLGCDGIFVGSGIFKSGDPMKRARAIVTATAYYQDPVVLAEVSRDLGEAMVGIDISTIRPEERMQERGW
SWOLF_00008	Swol_0008	SWOL_RS00050	952.208	0.253786	0.0214908	0.0684327	0.110378	2.29925	1023	970	1112	1036	930	839	800	908	490	589	383	9743	10894	+	Soluble hydrogenase 42 kDa subunit	MIGEQYLLLPGPTPVPERVVRAMSRPMVNHRGSEFKEILINVTEGIKQVYHTEHQVIIYPASGTGALEAAAVNFISPGDKVLAVSIGVFGDRFATIAREFGAQVEKLDFPWGEPTDPQVLRERLAQDIKQEIKAVLITHNETSTGVFNDLAAIRAAVGEHPALLMVDAVSGLAAVALKMDEWKLDVVVSGSQKAFMIPPGLSFLAFNDRALRIHQENKNHKYYWDVSAGLKYLEKGQNPYTPAISLYYGLEEALKMMLEEGLDNILIRHQNYREMVRAALKEMGLNLLAADGYASPALTSVIAPQGIGGNKIRQYMRERFNIVLAGGQQKLDDVIFRIGHLGYVRELDLLAVLAALEIALLNCGYPIELGKGLKKAQEYISSI
SWOLF_00009	Swol_0009	SWOL_RS00055	1729.8	0.268121	0.035738	0.099088	0.127683	2.0999	1811	1662	2097	1982	1550	1517	1423	1797	379	447	530	11004	12596	+	D-3-phosphoglycerate dehydrogenase	MERKKVIVSERIADEGIELLKTELEVDYRDGISREELLEIIDQYDALIVRSVTQVDEELIRRAKRLKIVGRAGNGIDNIDVDVCTRYGVIVANTPDSNTISAAEQTISLLLSSIRNTAWASEYLKGGTWDRKPFRGVELYGKTVGIVGLGRIGSMVATRLKAFNMRVIAYDPYISDERFTRFGAEKMESLEELVKEADFITVHTPRNEETMHMIDERILGLAKEGVRVVNCARGGIIKEEALLKGLESKKVLSAGLDVFEKEPAIDNPLFQFKSVVVTPHLGADTFEAQKRVGENIAEQVIKALKGEIVPNLVNLPAMLKDELEYLKPYITLAEKLGNIYYQMEKSAVSRVELTYSGPISSNETEILTVAFLKGLLEPVMGDKVSYVNARLMAEDRGIK…
SWOLF_00010	Swol_0010	SWOL_RS00060	3043.1	0.20619	0.0879074	0.192636	0.120823	1.70654	3519	2989	3258	3264	2633	2688	2670	3323	183	202	427	12776	14059	+	Serine--tRNA ligase	MLDAKLIKANAALVEQQLEKRGLSGVLKPFLALDEERRKILVQVEERKNFRNNSSQQIGKMKKEGLNPADLMEEVRQAGQQIKELDEELARVEKEIEKILLNIPNLPHESVPVGEDEKSNQEVRRWGEPRQFNFEPQAHWDIGPALDILDFERAAKLSGARFTVYKGAGARLERAVINFYLDIHCGEHGYREILPPFMVIADCMVGTGQLPKFAEDMFKLEGKDMYLIPTAEVPLTNLYREEILEAKDLPFYLTAYTPCFRAEAGSHGRDTRGVIRQHQFNKVELVKLCEPQNSYEELEKLTKDAERVLQLLGLPYRVVVLSTGDMGFSAAKTYDIEVWMPGYQDYREISSCSNCEDFQARRANIRYRPDPKAKLQYVHTLNGSGVAIGRTVAAILENY…
SWOLF_00011	NA	NA	218.46	0.561157	3.53743e-05	0.000311791	0.135683	4.13579	258	261	264	262	173	177	195	158	160	218	NA	14133	14222	+	NA	NA
SWOLF_00012	NA	NA	154.655	0.575324	0.000610066	0.00365748	0.167875	3.4271	202	177	168	196	137	104	137	117	229	322	NA	14345	14438	+	NA	NA
SWOLF_00013	NA	NA	26.6069	0.372587	0.239603	0.399391	0.316831	1.17598	35	33	24	30	31	22	22	16	1017	1262	NA	14445	14521	+	NA	NA
SWOLF_00014	Swol_0011	SWOL_RS00080	2410.54	0.368044	0.0192892	0.0626838	0.157291	2.33989	2784	2977	2476	2621	1582	2067	2252	2527	278	329	526	14740	16320	-	hypothetical protein	MENMHSLLRRQLRKQFGNNIPDIPGWDTFLKQVNDAYQEFDADRNMLERALEISSQELLETNSQLRAVLEAFPDVFLLLDSQGIIIELKAGRSTDLYMSPEQLLGHHIEVIHPDISNSPFATAVEQVLQSGKLISFEYPVLLNQQEHYFEARLLPVSGDHVFVIIRNVTERRIMEDQLRYLSMHDALTGLYNRSYFKLETAHLEKQSRRPIGLIVGDVDGLKLVNDTLGHEAGDDLLIKAAHVLKDSLRDCDFVARIGGDEFAAILYDCNTPGIEGVIKRIEKNIALVNSRNPTLPLSISLGYAVRNDASKSMDELFKEADDNMYKEKLDHRKNFNANLVSTLMSSMDEKHFFNQDHVEQMQELVCIMAEALDMSPSQISCMNLLAQYHDIGQVGISDA…
SWOLF_00015	Swol_0012	SWOL_RS00085	1903.74	0.323999	0.123285	0.248513	0.210235	1.54113	2063	2383	1933	2079	1095	1462	1892	2323	255	298	379	16325	17464	-	hypothetical protein	MRIEQKLWRENTGWSDLSPQVDGLMPQLLIVFGTRKYLQEEVRFEEIKGFYPGAHIFGCSTAGEICATNVFEDALAITALEFEHTRIESRQIHLSQVQNSFQAGEYLASSLTHDDLSHVLVLSDGLHVNGSELLQGLTSSLPPGIAITGGMAGDGVSFEETLVFLDAPPTPDTIAVLGFYGNHLRVGYGSMGGFDPFGPKRLITRSAANVLYEMDGRSALELYKKYLGEHAEGLPATGVFFPLSISGEEVAESLVRTILAVNEEEQSLTFGGDVPTGAYARMMKANLDRLIDGAVTAAESILSVVNNASPELAILISCFGRRSILKQRTEEEVEAVSDVFGSGCMLTGFYSYGEISPFKPGEKPEFHNQTMTITTFREV
SWOLF_00016	NA	NA	24.9283	0.4703	0.139857	0.272342	0.318562	1.47632	28	27	31	32	26	18	26	11	1042	1343	NA	18046	18122	+	NA	NA
SWOLF_00017	NA	NA	41.8252	0.253317	0.449132	0.610839	0.334694	0.756863	53	42	59	31	58	29	43	19	856	1023	NA	18610	18704	+	NA	NA
SWOLF_00018	NA	NA	354.731	-0.161522	0.403666	0.569569	0.193418	-0.835091	346	300	327	369	490	386	258	363	1378	1310	449	18935	20284	+	hypothetical protein	MEQAAIIAVIIGLALLVFLLFQLQQRINTLRDQMDKLAAGNLHLEKSQERMEQLLREEMSCNREEMNVTARQGREELSNSFKTLSDSLSARMVEMGNLQQYQLDGFSQQMAHLTQSNEQKLEQMRGTIEERVRELQKENAQKLEQMRTVVDEKLHATLEQRLGESFKLVSERLEQVHKGLGEMQALASGVGDLKKVLSNVKSRGTWGEVQLGNILEDILAPEQYGSNVAVKKGAERVEFAVKLPGPDKEGSPLWLPIDAKFPLEDYHRLLEAYDGADLAAIEQAGKNLENRIKAQAKEICSKYIEPPATTDFAIMFLPTEGLYAEVLRRPGLFENLRQDYRITVAGPTTLAALLNSLSMGFRTLAIQKRSGEVWAILGAIKSEFGKFGMVLEKTRKKLQ…
SWOLF_00019	Swol_0015	SWOL_RS00105	262.537	0.165765	0.377388	0.545655	0.187789	0.882719	286	251	242	336	280	297	195	213	1155	1251	270	20287	21099	-	Polyphenol oxidase	MQHWQWADGSEIPYITIPHWREAGVNIAFSSRWGGSSSPPFASLNLGLHVGDEREKVLDNRRRFLASLGQKLNNLVCCQQVHGQRVLRVDKSLAGSGAWDYETALPGFDAMVGNSPGIILGSFYADCIPLFFFDPEKRVVAMAHSGWKGTMGKIAAESVKEMLKLGCLPRDIEVFLGPGIGPCCFQIQPELALRVKTAFPHHQAILHKNAHGYYWDLRESIKQSLQESGIQEAHIIDSHLCTACNCHLFFSYRAEKGRTGRMGAFIGLED
SWOLF_00020	Swol_0016	SWOL_RS00110	132.9	-0.637895	0.00275564	0.0129386	0.213075	-2.99376	119	83	118	100	194	187	153	109	1827	1580	283	21440	22291	+	hypothetical protein	MLTISEVAGRFNISNRQVHELMDYGYLTVAQVERKDNRGICFLFSEKEIETLDIPSLLAEIKEKRERNEKPRYQGSSDLRKIIKAFNYYDRFLEEIEEYPEAELLKACFYLFHLNHYAKTYPEISKSLYQLKARVLEKVYRENQAKFKVIYLLGADKKKVWLCEDCKEAAHSRGLSYNRFIREDAYCSKCYIQSVEKEYYSLLEFILRVGDYRFIFHSPRSLAAAWVDNLPELPCEVRREGFYEDRMYLYGRRVTAVEERVFPLEMIKEKLMDYLGRDPQSND
SWOLF_00021	NA	NA	6.38581	0.0199247	0.974677	0.984232	0.627681	0.0317433	10	6	4	7	8	5	10	0	2079	2118	NA	22691	22786	+	NA	NA
SWOLF_00025	Swol_0018	SWOL_RS00125	16.51	-0.392445	0.387833	0.55607	0.454454	-0.863554	7	27	11	11	18	24	17	16	2352	2284	166	23707	24207	+	hypothetical protein	MSESQEKRARDTIHDRIMILNELGIFNVPVETEVDVELQIDGNTVSGIVDGIELHPDSGIIIRDWKSSIHEEFYKRYEKQLQFYTLALIEQEKQVSSAQLVDVSKTIESKNLFTREINIDPSSLESIVTELRAALKGILEGDYRPNPKPETCFCCDMSRLCAERVD
SWOLF_00026	Swol_0019	SWOL_RS00130	22.2108	0.24572	0.485796	0.645672	0.352535	0.69701	27	21	33	15	21	23	18	19	2238	2291	185	24209	24766	+	hypothetical protein	MFTRAEDIWELKPLAEDLEAGARYASITLPWTFNRMAYNTGSKGQQGRGLNIAKGIVAQKMLSRALSERNVVAEVQRKSHRDDDLFDFQVVINGKMSKLDLKSWNYFSNYNVSGREPFTSALIEKNAGYAGPEWRKFFPMLVPHTQIGQEKEAYCFGLASSIDFRNNVEADRDGYILTAYPYGVV
SWOLF_00027	Swol_0020	NA	40.7917	0.555237	0.0835183	0.18517	0.32083	1.73063	50	44	56	48	41	50	26	11	2102	2234	244	24773	25507	+	hypothetical protein	MSSSKLCLVREEEGKGIFLKLTWQPGFIGKSNMGISIVGEWDNQVSKTVIMLKGGKPKILGPFSCISSFQISHEEYNDWVNGTIEIGIAKNELTKQVLNSVRRNVNIIPAACMTLERNDFCNLMLPNDYTLYLIGWLTKEEFLEACKKYTGWVWPYDRVSRFNNQAWEQITDDDRKKITRAGFADCIQEKPRLVKAGWLKTTGRGGGACCYVYPNIGSNGGIKETNLYVLAQDLHTMEELCIET
SWOLF_00028	Swol_0021	SWOL_RS00140	248.96	-0.0927609	0.566732	0.714315	0.161923	-0.572871	249	255	210	249	207	299	248	275	1666	1645	481	25523	26968	+	hypothetical protein	MIDTETSNNNLTKKRSGPPNRMNDLIYRDWMKFQKSFFRFKDYQNLIEECVCFFTKAIWPDNRPSQTLIIGFEDINKEMIPKPRQIEYKSVKSIGEIVKILKQKEEYYDFVLIDLTNIDSEEKLADFLNNDADLLFYSLRRSMVTFRYCGVVSKLPRTNGSGFPIPWSIAFSSRNHLRLRDEKVGLVEATGQILYCLFMQAEDDSELAKKVFPNELSIFNGNIEIPSWTIPKSPPRSSIEVLHPAKFPETLVEEFIKLFTKPGDNVFDPMAGTGSTLIAALRNERNAIGVELSPEWASIGQNRLNYELQPTLFGEPLQKAKMLQGDATNLDAIGQLNGVYFDYVVTSPPYWSMLTNPGSENQRNRRNKNLPLTYSKDQNDLGNIQDYNDFLDKLVNVYD…
SWOLF_00029	Swol_0022	SWOL_RS00145	166.823	0.192807	0.223714	0.381772	0.158466	1.21671	197	161	179	170	145	139	168	174	1507	1617	282	27101	27949	-	hypothetical protein	MKKVLGLVVSNRKLGNSEILVKEIINNIPEECNRELIRLTDLEIKPCKACYRCLQPNNACPVRDDFNFVIEKIREADALIIGVPVYFLGPHGYYKMLTDRLLGSQNYSQDTQGKPCIIVMPYGSEGWEGYSKIACMVMPKLLRMKLVDCWQIHASLPGESLLNPENISYARALGRELFNGREYHAESKECPICGSDLFRLINENQVECPICGSRGILKNNFSPDFSDSDYRRFSDHEMDEHFKGWLLEMKDRFSAEKNHLKELQKGYRNQNWWIKPCRLDEC
SWOLF_00030	Swol_0023	SWOL_RS00150	661.637	-0.0327265	0.881661	0.935629	0.219842	-0.148863	653	691	592	686	554	844	864	409	488	476	240	28170	28892	-	IS21 family transposase ISKol3	MKELIKDYCKQLRWGNSIVQNYADIKADTHEEFLAKLLEIEVKGRELNRKNRCLRQAGFDVIKTFNGYSFDHIEIPASIPLDDLKTAALLKNRENLILYGPVGTGKTHMATAIGVEACNQGKKVGFYRTSTLVNELNDAQNAGNLGKMLKQLAKLDLLICDEWGYIPLDRQGAQLLFQVVADCYEKRSIIITTNLEFSKWNGIFYDEKLTSAIIDRLIHHSHLLVFGGQSYRLTHSTIRK
SWOLF_00031	Swol_0024	SWOL_RS00155	869.689	-0.139454	0.412137	0.577728	0.170037	-0.820139	886	741	766	924	871	1143	944	682	773	724	498	28889	30385	-	hypothetical protein	MIQQYHIKHLNFHKGKSLRSIAEETGHDFRTVKKYAEQTDFNEIRKPKRGRPSKLDPVKPIIDAWLKEDLNRPVKQRHTARRIYDRLCDEHQDIFNACERTVRTYVSARKKELYGEEEGYLPLEHPAGEAQVDFGEIVMIEQGQKVKGYELILSLPYSNAGYPQIFRGQNQECLLTGLKDIFEYLEHVPRIIWFDNMSAAVAGIGEKGERKLVDQFYRFALHYGFKPQFCNPGKGHEKGHVENKVGYSRRNYFVPEPSFSDIEEFNQGLFAVAEKDHCRKHYRKGRVINELLQDDLTAMLPLPAKPFTIGRMQKLSANKYGKVCVDTNVYSASPQVANKELYMRLGAHQVELLNEQYQPIVKHKRLYGQNQELMDWLPYLTTLAKRPNALKYTGFYREL…
SWOLF_00032	Swol_0025	SWOL_RS00160	14.6411	0.633034	0.18088	0.328112	0.473102	1.33805	21	24	12	13	7	8	19	14	2252	2376	142	30491	30919	-	hypothetical protein	MRLINPDHIKEVIDLINRGPYFQLLSMQIYELGIGYSKVLVDLERKHLNPFGGIHGGVYSSLIDTAAYWAVYCHVEENAGYISMDVSVDNLAPVKEGRLIVEGKLIKAGRSICITEAMVNDNNGRHLAHGVYGTIKIQRMAS
SWOLF_00033	Swol_0026	SWOL_RS00165	21.8655	0.228145	0.527176	0.681422	0.360806	0.632322	30	23	20	24	23	21	28	5	2257	2322	201	31006	31611	-	hypothetical protein	MPIPLEKQNKERRQKILTCSLDLFIEKGYYNTSIRDIIALSEVGTGTFYNYFVDKEDILKNLLEDFAKQIISSISEYYLVEKDLYERFIETKRLTMEVFAQNETLSEIYSRVAGSSAPIDQCLKQFEDRLLEFYSRNIEYGIKKGVFKNVPVSPIAHSILAIEKFSLYKWVVLKAITKEEMIEMVLSFHKTLAVGLLVVND
SWOLF_00034	Swol_0027	SWOL_RS00170	41.3267	0.448557	0.103997	0.219531	0.275903	1.62578	33	50	55	55	33	40	38	27	2289	2382	449	31931	33280	+	hypothetical protein	MYRLAIEQLYTWKAKKNKKPLIIRGARQVGKTWLMKEFANAAYESSVYVSFDNNQRMQDLFTVNFDVERIITGLELYAGQKINPQSTVLIFDEIQEVPKALTALKYFNENTPQYQIICAGSMLGVALRQGTSFPVGKVEFLDLYPLSFTEFMLAMGKEQFVDLLHKGDFNMVTTFKTSFFDLLKFYYYVGGMPEVVQNFAENKDFNEVREIQQRILDAYEQDFSKHAPNEVVPRIRMLWNSIPAQLTKENKKFIYGLIREGARAKEYELALLWLNDCGLVHKVHRVTKPLLPLKAYEELKAFKLFLVDVGLLSCMLRLKQDTLLDGNELFKEFKGSLTEQYVLQQLKTLKDIGIYYWTNDRGSAEIDFIVDNGRQVIPIEVKAEVNLQAKSLKSYRGKF…
SWOLF_00035	NA	NA	264.232	0.32566	0.0124121	0.044226	0.130253	2.50021	284	316	283	294	243	247	219	226	1462	1638	435	33267	34574	+	Ribosomal RNA large subunit methyltransferase K/L	MLTGDRPYRKAMSPEAVMEEIPTIRLENEIERSFEMDKIELIATATFGLEAIVAREVRKLGFDEVKVENARVTFLASLADICRANLWLRSADRVLVKMGEFPARSFTELFDQTRELPWSDWLPANANFPVQGKSIRSKLFSVPDCQAIVKKAVVESLKGRYHQEWFEESGPRYTIEVALLKDIATLTLDSSGAGLHKRGYRQLSSAAPLKETLAAAMIDLSRWHPDRLMFDPFCGSGTIPIEAAMIALNQAPGLKREFAAEKWPVIPQKHWLDARSEANDLLKRDLTLKIRGTDINKEVLSLARYHARQAGLEKHIHFQQMPVNQLQTREKYGFLICNPPYGQRLEDLPSVEKLYRDMASVFKKNLETWSFYILTAHKDFEHVFGRRADKRRKLYNGRI…
SWOLF_00036	Swol_0029	SWOL_RS00180	76.6622	0.0530958	0.827421	0.899775	0.243547	0.218011	88	67	98	60	64	76	98	63	1964	1991	278	34607	35443	+	hypothetical protein	MVKKREGDEVQSELMRILAEKQERKENIALVTVISSNSPRGCRAGEMMLVDRFGYIIGDGIGDSLLQENAQREAQICINEGISRRVILPSEEGMTEVFINAFCHRDQLIIVGSGNVALNVYRIASIVGYSITVIDNRAETLSRERFPEAKELLLGDIVELLKAYNIDENTSIVLLSYHHEFDEAALLTVIHSPARYIGIMGNKHKVTAYFSKLNELNIAEELISRVHVPVGIDIGGERAAEIALAVVAEMQAIKYGRAGGFRILQSEITGKVERDELF
SWOLF_00037	Swol_0030	SWOL_RS00185	324.534	0.0179593	0.888105	0.936786	0.12764	0.140703	346	325	319	311	287	333	323	352	1488	1511	499	36176	37675	+	Holliday junction ATP-dependent DNA helicase RuvB	MAYLALYRAWRPRRFAEVVGQEKTVTALRNAVREGKLSHAYLFSGPRGTGKTSIAKIIAKAVNCENLSEGEPCNQCSSCQDINNGNFMDVIEIDAASNRGIDEIRDLREKVRVLPAQGKNKVYIIDEVHMLTTEAFNALLKTIEEPPDAVIFILATTESHKIPATIRSRCQVYNFRRLTTAEITERLSDVAANDGIILEPEALLLLARRANGGMRDALSMLDQIYSYKGNNSISKQDVLEVMGLVDDAFMAQLIAAVLSQDTPSIIGILGTAFSQGKEAQQLAREASMFLRDFLLYLVAGKEADLVVAGEESQAFFEQQKSQINMQNLLRALRIMMDTADKLRFSEGQKYLLEIAFMEIATLFSEEKSAQPSFLEEKKPKKKADPRAKASSNEAQDALW…
SWOLF_00038	NA	SWOL_RS00190	157.396	1.0375	5.47324e-11	2.21755e-09	0.158217	6.55746	208	228	208	202	97	116	96	104	673	1223	108	37690	38016	+	Nucleoid-associated protein	MKFNPGGGSMNKMIKQAKQVQEKIVKMQEELREREIEASSGGGVVTVKVNGKQELVSIQIKPEAVDPDDLEMLEDLVLAAVNEGIRKSQEMVSSEMAKITGGFNIPGL
SWOLF_00039	Swol_0032	SWOL_RS00195	426.555	0.275127	0.0328134	0.0929281	0.128904	2.13436	446	437	491	488	337	383	399	431	552	687	197	38054	38647	+	Recombination protein RecR	MRLARPLENLIDQLLKLPGIGPKTAQRLALYILKLPEMEARQLAQAIVDCRQKVFPCSRCGYLTDFDPCLICSDESRDKSLICIGEESSDVIAIERTGFRGQYFVLNKDFNLMEDKGLEDLNLKPLEDRLATGEIKEVVLALNPDMDGEVMSRFLATVAGSFGVKVTRLAHGLPVGGDIEFADEITLRRALEGRKEL
SWOLF_00040	Swol_0033	SWOL_RS00200	92.783	0.763126	0.000385231	0.00256684	0.214965	3.55	139	98	121	115	76	81	69	44	943	1396	89	38718	38987	+	hypothetical protein	MKICATIWDWACNYLVLKEDDESKKEVSLEDMLQDAHREVQEAENLFARVEDEEMIDYAILNLQAAEKRYNYLLKIMKEQGKAEESLES
SWOLF_00041	Swol_0034	SWOL_RS00205	69.3083	1.03665	0.00350121	0.0157335	0.355028	2.91992	101	64	95	119	72	59	32	14	1117	1665	88	39030	39296	+	hypothetical protein	MEWVNVIIAALFFLAILYIILQVLFKPVKLLWKLAINSLMGLVLLLISNYIGAYFQFDLPVNIITVLIAGFLGLPGIILLICFQLLVR
SWOLF_00042	NA	NA	145.095	-1.27196	0.0223929	0.0700546	0.556987	-2.28364	114	67	75	85	307	343	71	98	1781	1177	210	39926	40558	+	hypothetical protein	MGEYASGKSEVAINRALELKKQGREVTLVDLDTVEPFYTLRTLKNELEKKGLKVLAFTRAQSFGLGETGAMLNPAARWALKQEGDIILDVGYGVFGAQTLNLVEGANESPELKVMAVINYSRPMTGNRERIKSYIKNLGRVDAIVANTHMGDESTIDLTKTGNQEIFIVAAELGIPIAYQVLDEKLKDSGEKNWEIPVKYIKRFMPTAIW
SWOLF_00043	Swol_0036	SWOL_RS00215	548.387	-1.38773	0.0122205	0.0438542	0.553826	-2.50571	315	239	327	333	1129	1383	249	412	1298	577	362	40637	41725	+	2-oxoglutarate oxidoreductase subunit KorA	MPKIFEAGKKAFITGNEAVAWAALAAGAEIMFGYPITPQNEVMHYWTRLAPEYGKGFLQTEDELSAGFTVCGAVQSGKKAFTATAGPGNVLMQEPFGMAEAMRLPLFAVIQQRGGPSSGTVVYSQQEVTLTTYGGNGEGHRIVYSTATHQEIYDYTIKGFNTAWKYRFPTFLLGDGYQAKMREPLEMYNPEDRGIEMVKTYPLVGLQGKIGEDREPQHLCNIYSLEEELYEVVLKFAAEYEAITPELVEYEEKECEDAEIIILSHGVVSRAADDAVKILRAQGIKAGYFRPITLRPFPQKQLREAINRKPARKLLIAESAYGQLDRLTKQEIYGETVAIENLFMPGVGIIDYDIINKVKSIM
SWOLF_00044	Swol_0037	SWOL_RS00220	486.997	-1.36543	0.0146201	0.0498548	0.559225	-2.44166	312	176	296	307	1083	1143	258	322	1104	448	251	41746	42501	+	hypothetical protein	MGMIAPAIPKSWYLPSKPHKFCPGCGHGIVLKALGETIDELEIQDQVVFGCDIGCSLLSWNFFACDSTQTHHGRTTPVMVGIKRSRPELITIGYMGDGGGYSIGSQHLLNSAVRNEKVTLILVNNTNYGMTGGQMAPTTLPGQKTETSPFGRDVDLTGYPTRGPEFIAELTPDSAYVARATVSKYKQLRRFLRNALRNQMEGNGFSFVEVLSTCPTNWRTNAQQTWHFLEDEMEQYFPIGEIKTPFGKGDK
SWOLF_00045	Swol_0038	SWOL_RS00225	243.729	-1.4304	0.0136535	0.0471885	0.57999	-2.46625	139	98	135	157	490	656	120	155	1457	702	195	42502	43089	+	hypothetical protein	MSLIKIALAGEGGQGVQSVAEILAEAAYNENKQTIYIPNFGLEQRGGVSIAFIQVSDERIGAPKFNKADVVVALSERAIGRTAIYSDINTLYVYDSGFMAKPEDLPREARKIIGIPAVDTANRQLHPKVFNIIIMGTVIGLTNVVSFEAAKEALESKLAYKFEKNPDLRELNFKALAIGKEMAEQSLKEGVGNNA
SWOLF_00046	NA	SWOL_RS00230	52.6003	-1.6186	0.000158273	0.00116936	0.428459	-3.77772	22	33	27	24	130	119	45	22	1940	1235	88	43082	43348	+	NAD(P)H-quinone oxidoreductase subunit I, chloroplastic	MPKEMEAISTKMEKAIFHIFPDYCKGCGLCKEKCPNQTLVWSEKLGVYGTPAVKPKDEDSCIACMICEMVCPDCAIYIERLRKKKAVG
SWOLF_00047	NA	NA	473.795	-0.5431	0.0424506	0.113927	0.267659	-2.02908	220	444	444	433	490	376	810	572	1415	1184	NA	43636	45267	+	NA	NA
SWOLF_00048	NA	NA	25.506	0.650536	0.109403	0.227878	0.406361	1.60088	30	27	25	46	35	18	14	8	977	1375	NA	45511	45587	+	NA	NA
SWOLF_00049	NA	NA	16.4512	-0.790123	0.105645	0.222263	0.488309	-1.61808	13	7	12	16	37	9	13	25	1685	1308	NA	45777	45852	+	NA	NA
SWOLF_00050	NA	NA	2904.04	-0.312568	0.123861	0.24879	0.203129	-1.53877	1942	2939	2505	2971	2757	2437	3391	4291	598	490	NA	45991	49518	+	NA	NA
SWOLF_00051	NA	NA	12.449	-1.01202	0.0364395	0.100922	0.483759	-2.09199	11	6	9	8	23	25	9	8	2034	1722	NA	49576	49684	+	NA	NA
SWOLF_00052	NA	NA	48.2972	-0.772035	0.0124661	0.0443553	0.308979	-2.49867	37	41	37	29	64	94	34	49	1682	1313	73	50281	50502	+	hypothetical protein	MLTQNAFAPLEEKKGILLPRCCICNEVPVEGICGGMKIRRNFLCQKCEEAIVKLTAETADYNEILSRIKALFR
SWOLF_00053	NA	SWOL_RS00275	890.763	-0.704877	0.000458233	0.0029561	0.20116	-3.50405	666	586	730	731	1394	1345	782	891	886	562	480	50622	52064	+	Arginine decarboxylase	MQHKATPIYSALKSYMAENNLRLHMPGHSGGKGFKVEELRAVAAMDLSEVPGLDDLHLPTQAIKSARSLLADAFGAGQSLFLVNGATSGIHALFLSLLPEGTKVIVPRNAHRSFYGGMVLSGALPVYLPCRLAPGLGVALANRSEDIYHLLKQNPEVKGVFLCSPSYYGTCSELDQISLLLREKNKLLLVDEAHGGHFPFHSAYPRPALQSGADAVVNGLHKTLPVLNQGACLHLAAGFVEWEQVLATWSLLTTTSPSYPILASIDLARQLMVEEGYSLLERAACLSQNYKSRINQIKGLHCFEEEELKALPGISGVDPLKVLISTQGLIIDGLALAKLLRQKYRIQVELAAPEIILAIMSIFHEGDDWERLYRALEELARDYRARAPVSLVEGEIPPL…
SWOLF_00054	Swol_0040	NA	356.044	-1.00671	2.79058e-08	5.74586e-07	0.181255	-5.55409	204	236	224	283	558	481	348	515	1081	584	210	52122	52754	+	Thymidylate kinase	MENKGLFISLEGIDGCGKTSVKEGLLQYFSKFPVLSIREPGGTLISEKIREILLDEKNQEITARTEAFLYAAARSQLVEELIRPALLQGKIVLADRYLDSTIAYQGYGRGLDLGFLTTLNQLCTSGLKPHLTLLLDIDPAEGQRRKKKDIPDRLEKEGIEFQSRVREGYLKIARQESERIKLLDAGKDFKEVLQEAIEYIEDIWPARGRA
SWOLF_00055	Swol_0041	SWOL_RS00285	54.7423	-0.108692	0.702984	0.819441	0.28506	-0.381296	39	52	75	46	52	78	45	52	1850	1819	149	52898	53347	+	hypothetical protein	MKIERGKKELRGFSLLGKADSREIRRGNASSFEQELSQKREAESQLRMQEILKKLDKLGEQLKHKVNLNDLMLYKKLIRNFLQEATAKAYLLQKERGRNRRGRTVLTTISIVDQEVEQLINDFIGKKKEAVDILTTLDKIRGMLVDLMI
SWOLF_00056	Swol_0042	SWOL_RS00290	310.135	-0.116993	0.461588	0.624064	0.158908	-0.736234	312	247	303	333	383	312	315	275	1219	1186	320	53368	54330	+	hypothetical protein	MDIFSSIVGQERASSLLQKSLETGTISHAYLFLGPAGVGKMSCARAFAQAIIGRDDNDAMVFFREKIHPDLLILEKEEGRSVISKEQISQKLEPWLGLKPYRASQRVAIIRDSQLMSNEAANALLKNLEEPPEYAVIILIADDQNILETIVSRCQLVRFNSLADKDIEQILRNREVEPLKAAQAASLGQGSVATAIRFAQEKDYEKIWETSRNIITDLSGEEIVEVYKSAERMELAPELIVNLLISLLRDINIYQQTRKEELLVLPGSSELANSIRQVQPQHLTAALDKIMNLKNYYRSNVNSLIINVNISYEIWQAFNS
SWOLF_00057	Swol_0043	SWOL_RS00295	573.463	-0.111725	0.396886	0.563263	0.131876	-0.847197	570	508	602	518	564	557	564	706	568	524	238	54585	55301	+	hypothetical protein	MVWVVGVRFKPAGKIYHFACEGHDLEEGDPVIVETVRGVEYGIVAVGKRDLDGEKLIQPLRNVIRKAKPEDSKTWEKNQQKGREALDICKQKIKEHQLPMRLIDVEYTFDLGKIIFYFTAEGRVDFRELVKDLAAIFKTRIELRQIGVRDEAKMLGGIGACGRILCCKSFLGEFQPVSIRMAKEQNLSLNPTKISGICGRLMCCLKYESELYDTATNGENQHGKNSSRAKNNNSGTDS
SWOLF_00058	NA	SWOL_RS13340	377.64	-0.239799	0.105964	0.222559	0.148335	-1.6166	358	342	327	350	388	359	374	523	360	292	91	55249	55524	+	Initiation-control protein YabA	MEKTVQELKIIIRELILEVGQLKERVTYLERDSSLGQPPQLPEPPSWPDIEVESYENLGKVYKEGYHICPAAFGQSRNEECLFCLAFMEKE
SWOLF_00059	Swol_0045	SWOL_RS00305	996.423	-0.233191	0.107037	0.223877	0.14469	-1.61166	924	946	873	912	887	1075	1004	1349	368	301	251	55528	56283	+	tRNA1(Val) (adenine(37)-N6)-methyltransferase	MDKVNMMPDDQEESLDDLVLGGMKLFQSREGYRFSLDAILLAHFPVLDGIKQAVDLGTGNGVIALLLAYRAPSLRVTGIEIQESMIKRARKNIAFNHLEERIDLIQADIKNIKEYLPPQGAELVVSNPPFWKKGEGKLSLNPEKAVARHELEVELADLVRAAAYILLPRGCFCLIQRAERLQEIARLFSANGLVLRRIRPVYPLPEREARMILLEGQKGGAGGLTILPPLFVYENPGVYSAELQKLYGFSK
SWOLF_00060	Swol_0046	SWOL_RS00310	499.367	-0.20562	0.208129	0.363069	0.163355	-1.25873	557	433	420	451	609	611	464	450	781	704	283	56294	57145	+	Ribosomal RNA small subunit methyltransferase I	MKTGKLYICGTPIGNLDDVSIRLLKTLRKVDLIACEDTRMTIKLLNRFKIKTRMISYHEHSKREKEDYLIAQLLQGQNIALVSDAGMPTISDPGEELIRRALQTGIPLEVIPGPSALTAALALSGMDTSAFTFAGFLPHRRSRRRGELEQLQSEQKTIILYEAPHRLRECLLDIVEIMGAERKLAIARELTKKHEEIRRGTAGELLHHFSASPPRGEICLLIAPAEDKAAETNWELIIAETEELINLGMDKKEAFKIKAKNYGIKKNELYKYFVEKKRPGIQD
SWOLF_00061	Swol_0047	SWOL_RS00315	86.6902	0.366193	0.211928	0.367236	0.293358	1.24828	94	106	110	86	106	65	100	27	1034	1263	83	57280	57531	-	hypothetical protein	MLKSTGVVRKVDELGRIVIPIELRRTMGIEEKDALEIYVDSEKIILKKYEPACIFCGNAEEVVNYKGKNLCKSCLTELSKQVI
SWOLF_00062	Swol_0049	SWOL_RS00320	2272.96	0.258815	0.0314511	0.089983	0.120305	2.15132	2468	2424	2524	2478	1871	2056	1896	2467	357	414	645	58002	59939	+	Methionine--tRNA ligase	MQRKKSYYITTPIYYPSDNLHIGHAYTTVAADCMARFKRMQGYDVFYLTGTDEHGQKIEKAAREKGMEPIKYVDGIVESIRQLWETMLITHTDFIRTTEARHEQLVQKIFNKVYEQGDIFISQYEGWYCTPCETFFTERQLAEGNCPDCGREVELLKEESYFFNMSKYADRLLEHIETHPDFIQPESRRNEVVNFIKMGLEDLCVSRTTFQWGVPVPFNQKHVVYVWFDALINYLTAIGYMDDEEKFKQYWPADVHLMAKDIIRFHAIIWPIMLMALDLPLPKKVCAHGWIMLEGGKMSKSKGNVVDPVVLVKKYGVDAVRYYLVRELSFGQDGYYSEEMLVNRINSDLANDLGNLISRTIAMIERYFDGVIPVSGIAEALDEDLINTAREAYREATEK…
SWOLF_00063	Swol_0050	SWOL_RS00325	1273.06	0.485789	0.00120781	0.00642802	0.150072	3.23703	1575	1426	1445	1485	1018	1051	842	1341	244	310	256	59940	60710	+	D-aminoacyl-tRNA deacylase	MLIDTHAHLQDPAFNQDRKEIMQRAKTAGLEKIICIGYDYETSVEAVQLARQFPEVYAVVGVHPHDAKTLSTGVLAQLYDLARDPRVVAIGETGLDYYRNLSSPEEQRKAFKEQIKLAHELYKPLVIHDRDAHQEVLDIIKKEKAGKNEGIMHCYSGHLPLAVELMKEGFYISFAGPLTFKNAKKTQEVAARVSLERILIETDCPYLTPEPFRGKRNEPALVVHTARKLAELRHKTEEEIAYITSQNARRIYRIKD
SWOLF_00064	Swol_0051	SWOL_RS14780	1035.22	0.204075	0.085012	0.187654	0.118488	1.72232	1114	1048	1204	1064	937	1048	847	1020	389	435	320	61276	62238	+	hypothetical protein	MGIVWSKQRAYLAAVLGLVLLVSLFFALQKPVSIEVDGKLIKSSVFFSGTVREVLDKNHITLKEKDKVEPSLNAPVKKKMKITVVRAFKVKVVADGCSREVLSIPVSIKEAIKLAGFQLGEQDIIKTTATSLTIPNQEIEIIRVTQEEQEVKEPIAFQMERTSDNTLERGLSRTIKQGKNGVALNTFKVTYHNGKEVKREVIGSKTLLEPVNKLVALGTITSVSRAGQRLDFREAKYMNASAYTYTGRNTATGRQPAVGLVAVDPSVVPMGSKLYIEGYGYAEAADTGGAIKGNRLDLFMEERSQCLNWGNRTVKVYILE
SWOLF_00065	Swol_0052	SWOL_RS00335	13.3029	-0.488465	0.266317	0.430771	0.439431	-1.11159	14	9	10	11	14	22	8	19	2445	2384	204	62406	63020	+	hypothetical protein	MKKKLLYLLCFSLMFMLLAGGCQKTTAKKPMAPSAKKPTQTSQMTPSERRVLASKLSKMAEQVKGVEKATVVVADIGVANNITGNTKANAQMNRATAKNLNDNTIGSDAGINRSEPQGMIVMVGLTLKPGNNDMNKSNQIKSKVMNKLKAGDRRISQVLVTTDPNLVKRITDVAAGILEGKPIKTFEKDIMNIDSSLRQQKTTY
SWOLF_00066	Swol_0053	SWOL_RS00340	188.18	-0.219419	0.317189	0.486138	0.219364	-1.00025	195	159	183	151	149	165	207	297	1567	1481	294	63394	64278	+	Ribosomal RNA small subunit methyltransferase A	MKRTDSLSGIRYYMNKYGIHPRKKWGQNFLVDGNILRKIAHLCNPGCEKLLVEIGPGLGGLTRELAGISKGVLAIEIDFGLREALAESLQGLNNIRLLFADILQIDLEEELSKAFGGEDISGYKVCANIPYNITTPIIFKLLETCSQMESATLMMQKEVASRILASPDSKEYGLLTLMTAYYAEAEYLMPVSRNCFYPRPEVDSSVIQLRPIKGKRVQVKDESNFKKLLRVSFQKRRKTILNICVDLFSVEKAEIHSILNSLGIDPKSRPENLSIEQFALISDTLVMRRLGNDI
SWOLF_00067	Swol_0054	SWOL_RS00345	52.1264	-0.187277	0.535293	0.688692	0.302085	-0.619947	49	35	59	55	42	82	63	33	1907	1874	157	64268	64741	+	hypothetical protein	MIFNSPSKGELDLEQVVIDILNYIAEDLTRSYKLIVGSDSHPGAQGTCYVSAIIIHRMGKGARYYYNKIVNRRSSSLRQRIFYEASLSLDLADRLSQCLKKHGKDDMKVEIHLDVGIQGDTKELVKEVTGMIVGSGFAAKIKPDACAASTVADRYTK
SWOLF_00068	Swol_0055	SWOL_RS00350	85.823	0.312226	0.173938	0.319395	0.229636	1.35966	96	126	84	79	92	84	70	57	1153	1328	92	64925	65203	+	Protein Veg	MNSPRAISDIKKDLESFVGSKIRLKANRGRNRIIEKEGVLESIYPNIFVVKLDERKIERRVSYTYADVLTETVELFVYDTEDAEIRIAAANH
SWOLF_00069	Swol_0056	SWOL_RS00355	40.1013	-1.43264	3.21977e-08	6.41909e-07	0.259112	-5.52905	25	20	20	23	63	64	47	60	2369	2094	277	65575	66408	+	hypothetical protein	MGEALSIWSPVVLAELSTPRSFDHHQVYHLDERFQGLEDLRVKLREYIVRKQGNALETLFKLEVFCLLENMDGKMQLVKKEENLRDRVLLQEFDCNLDFDKEPRIDFIGDIKKINWQGGLDGNQLHVILFIDYILMAIRQQVIRLLEQEAELKSSDLRVEGAAQDETVRMEEKNLELRRQLRFYEKNIASLKKGIKKVENRNAVLSRESQQYQLLIEELRRAIQEKEQRLSRYEARLYYEDNQDNVYEEIYSNNEGNERISGNSLGSRVKRLFLNSI
SWOLF_00070	Swol_0057	SWOL_RS00360	23.7091	-1.20061	0.00664561	0.0268175	0.442361	-2.7141	6	12	28	11	40	38	22	33	2213	1897	100	66575	66877	+	hypothetical protein	MGESKFMEGKNLGILKVNTQKYQATQLAAGDDEGQFMISTAKKSSLKAKNICPRCQERVNKQEMKSCEHCGSELCAKCLKDYQKKHLKAPVKRDSSIQGN
SWOLF_00071	Swol_0058	SWOL_RS00365	174.197	-0.225602	0.21873	0.375563	0.183429	-1.22991	162	146	171	170	189	233	195	128	1833	1775	443	66946	68277	+	hypothetical protein	MSNINCILYPPTVDFHYLVQRPQHLIKNFSELGVVSFFLNNPHLHEHQRRGIERINPYLFLFNGVEPTEFLRDIRPVVYYSATAHVDMIKKYRPSLVVFDSVDEPSDEFAGWRPYYHRAVATADIVITTSDKLYKMAKSINPRSFLVPNACDYEHFSPSTHLPIPADMRGINNPVIGYIGAIATWVDLELLDRVAARLPHFNFVMLGPLYNVSELPQRPNLHWLGFKDYKDLPAYAQAFDVGLIPFKLSSMTESVNPIKMWEYMAAGMPVVATALPEVYKLQELIYYSENEEEFIENIRRALATDNPFQRKQRMELARQNSWSARAVEILDLIENALAEKGIKKTEYRADGIMDTLLPDRAYTEFKEPFRTSLSPFQQVLVSPGSGFRYSIYPGKEYRD…
SWOLF_00072	Swol_0059	SWOL_RS00370	74.9453	-0.556895	0.00961934	0.035958	0.215082	-2.58922	52	58	75	56	94	85	74	106	2026	1851	244	68335	69069	+	hypothetical protein	MIVTAEKIMIGCPVRNRAWSLAYYLTSLKRLAYPESRLEFCFIINDCIDETPRILEDFAQRENGRVRLIYYDLGQKYGHLRGQYNFSQLARLRNCLLGAFLESDAAYLFSVDSDILVPVDSLSLLLQDDCDIVSALVCNGEEVGDNSIYNILVKDAAGNLVHCRDFPRDRIFPVDCTGAAYLIKRKVIASLGVRYSAEEGAEDIGFCLQAQEKGIGIFCDGRIECIHLMREDTTLLSPKKTKIP
SWOLF_00073	Swol_0060	SWOL_RS00375	49.9058	-0.138812	0.610178	0.747691	0.272276	-0.50982	47	56	51	36	35	67	60	46	2014	1978	188	69180	69746	+	hypothetical protein	MSRLLKCEFPEGCMLDLWAKVIKAKYIEKQVKVLDTVFCVPDEQVGGKVSCVEDIKVKVIKAYEDLCFNKVKVFIDYEVILFVLVEGEYQIITVTDRYEQSIELDEFDPPLTSEEFRNEIEQSEIILKNWSFDFEIKGNCEDSSNPCKLTTPIKGTCIGLKVYVDIIDKLGKFHDVVVYGELDPDVDY
SWOLF_00075	Swol_0062	SWOL_RS00385	47.751	0.42446	0.0827452	0.183943	0.244649	1.73497	60	46	52	59	33	39	45	49	2124	2210	286	70204	71064	+	putative NTE family protein	MKSLGLALGGGGLKGLAHIGVLQVLEENSIPISAISGTSAGSIVAALYASGLSPWRMQELAMQLEVKDYIDYDIIAFAKFFWALLLPGVKASLDGLIKGDKLEKLLYKWTRGKTLAESRIPIGIIACDIDSGQEIIFTNQNMEVTGPRLVIKEALLSEAVRSSTSIPATFVPLQFRGMQMVDGGVKEMVPVEVQKIMGTDYILSVNLGRESYAEKVTGITQIVSRSLNIMSYETSATAEALFADLVIHPRVKAVRLDDIGQAEKIIRAGRRAAKAKIDEIKRGLED
SWOLF_00076	NA	SWOL_RS13865	10.5871	0.997278	0.0653557	0.154589	0.54117	1.84282	21	11	15	11	9	4	13	0	1981	2250	53	71155	71316	+	hypothetical protein	MATDKFEHATFYLTKNQVDLIKELARKNQISRSALVRMIIREYLARQEGNKSE
SWOLF_00078	Swol_0064	SWOL_RS00395	272.123	-0.198065	0.187916	0.33692	0.150418	-1.31677	244	221	279	269	305	309	242	308	1262	1178	285	72232	73089	+	4-diphosphocytidyl-2-C-methyl-D-erythritol kinase	MRRNIILKAPAKVNLTLDVKGKRSDGYHELETVMHQVNLLDIIIISQAAGGIQIKSNSSLIPTNEENLAYQAAEMILGEYAHKEGVEIYIEKNIPVGAGLAGGSTDAAAVILGINQLYDLGLEEEELLEMAASIGSDVAFCLAGGSKLARGRGEILSKLPQRMIPYIILVKPDFQLSTAEVYRELDLTQVEEFPDNAAFLAAWEAYDIINIARNMRNVLETVSIRKYPEIAAIKAELIETGALNALMSGSGPSVMGIFMEEEQALKAREKFQTRYQEVFLLSSYV
SWOLF_00079	NA	NA	804.54	-0.121442	0.395778	0.562964	0.143009	-0.849186	753	742	761	821	816	892	662	990	390	347	222	73221	73889	+	HTH-type transcriptional repressor RspR	MDLDSYKPLRELVLEAIREAIKNGVLKPRERLMEIQLAEELGVSRTPIREALRKLELEGFIVMVPRKGAYVADISLKDVADVFEIRAALEALAAGLAAERITDEELEAMERLLVEKVEAISSNDMDKLVDVDTKFHEAIYRASRNQRLFAIINNLREQIQRFRSTSLSYPGRMQQSMQEHRDIVEAIQSRDIQLSRQLAQEHIENAEQSMIDSIKKNGLPWA
SWOLF_00080	Swol_0066	SWOL_RS00405	648.554	-0.297061	0.0573306	0.141746	0.156284	-1.90078	566	522	641	602	709	897	600	652	577	477	258	73906	74682	+	hypothetical protein	MQYDAVILAGGVNSSELKKIAPYDNEALIIIGKYPMIYYVYNALRQSSQVRNIVISGPTEALRNIFAREEKLFFVEGGKNAVESLACAVKLLREKGTTERLLVLPTDIPFITTTAIDDFANQCQNYEADFFYAITSREVNELKFPGVMRTYVKLKDGVFTGGNLFILRSEIIDQVLEKASQIVERRKNPLAIASLFGFGLMWRYLTRRLSIAAAEKRFFKVLGIKGKAIISPYAEVGVDVDKPSDLEIAQKYLLDLTL
SWOLF_00081	Swol_0067	SWOL_RS00410	3062.5	0.124416	0.28379	0.449766	0.116077	1.07185	3058	3502	3280	2943	2960	3291	2784	2683	193	203	449	74850	76199	+	Bifunctional protein GlmU	MKLSAVILAAGKGLRMRSDLPKVAHRVAGKPIILHVIQAVKEAGIEDIVVVVGHGREVVQEICSGEKIRFVLQEQQLGTGHALMQAEAVVAPEDTILVLAGDIPLIQATSLQQLMESHRQKQATATVLSVNMQNPSGYGRILRDQQGAFLRIIEEKDANDEEKKIKEINSGIYCFCARKVFSALHSTSTRNAQGEYYLTEALELLKNQQESIGIFLSDGEEDIYGINDRVQLAQAENILRQRKNRELMLSGVSLMDPASTFIDSDVLIGHDTIILPFTIIEGNSRLGERCEIGPGTRISDSIIGSEVKIESSRLIQASVADRCNIGPFAYLRPETTLLEGVKVGDFVEIKKSTIGTGSKIPHLSYVGDATIGQGVNVGAGTITCNYDGKNKYQTVLEDR…
SWOLF_00082	Swol_0068	SWOL_RS00415	3077.84	-0.00798148	0.943397	0.965694	0.112413	-0.0710014	2992	3196	3160	2922	2741	3275	2915	3421	141	133	317	76275	77228	+	Ribose-phosphate pyrophosphokinase	MQASRWRMKLFSGNANPQLADEIARYLGIPVGDARVSRFSDGEISCAIHESVRGVDVFVVQPTCTPVNENLMELLIMIDAFRRASATRINAVIPYYGYARQDRKSRARDPITAKLVSNLIVQAGAQRVVAVDLHATQIQGFYDIPVDHLPGVPTLAEYFKTKGLEEDAVIVSPDVGGVTRARDLATKLRAPLAIVDKRRPAPNVSEIMNVIGEVKDKSVIIVDDIIDTAGTVCTAAEVMMEKGARDVYTCCTHAVFSGPALDRLSRAPLKEIVITNTIPIDESKKLPNMTILSIAPLVGEAILRIHEDLEVSKLFEE
SWOLF_00083	Swol_0069	SWOL_RS00420	2859.01	0.153097	0.181816	0.329287	0.114663	1.33519	2929	3099	2974	3034	2275	2874	2792	2895	81	91	209	77274	77903	+	General stress protein CTC	MLGQKLNARKREIKNRGYLNQLKRSEQVPAVIYGKGEEAVPIILEKRELNRIFNVHGSRGLFSLEIEGESKPMMTLIREIQRNPVSGQLIHLDFLSVNLNEKINSNVGVLLGGEEEVMKKGGILQAGLKEVEVLCFPQDLPEYLSADISSLEIGETLHVADLIVPAGVEILTEAESVIASILAPSKATTGEEEGAEAAGEGEEAEEKPE
SWOLF_00084	Swol_0070	SWOL_RS00425	2407.19	0.229716	0.114502	0.235068	0.145548	1.57828	2498	2595	2746	2547	1983	2467	1788	2633	85	105	183	77928	78479	+	Peptidyl-tRNA hydrolase	MKMLVGLGNPGKKYSHTRHNIGFKVLEELARRHQIEKEESRYDAIVGHLRINQEKLLLVKPLTFMNLSGKAVRPLFNWFKLELSELLVVYDDMDLPPGTVRIRASGGTGGHKGMQSICESLGSRDFPRIRIGIGRPPGGAIDWVLGEFSESEKPLMQDAIEKAASAIECWVKSGIDASMNAYN
SWOLF_00085	NA	SWOL_RS14135	155.235	0.201352	0.212978	0.367952	0.161675	1.24542	169	170	180	147	140	168	137	131	444	499	54	78946	79110	+	hypothetical protein	MTIYYICEYCEQVFSTVETEGQDGSVEVKGICEECAMEMGLLEPTSLGGKQYYN
SWOLF_00086	NA	SWOL_RS00430	825.136	-0.578837	0.0120708	0.043566	0.230606	-2.51007	637	570	717	728	1170	1394	707	679	1513	1227	1071	79306	82521	+	Transcription-repair-coupling factor	MQEKFWDSLCGVLQKRQNILLTGLSGSAKAFMLSEILKKQNRKLLCLLPEEEKAYDLARDLEAFIEPGRLFMFLARDFYFAKENLSTLEVGRILSLQHCLDHPRQSAIIIATPGSFIYPLPAPSAMRESSLLLQQGKEKEQREILKKLVGGGYRRVDTVSRQGEFAVRGGIIDIFPLGHKEPCRVEFFGELIESIHRFDINSQRRLGKDEGQVKILPADELYGDELTCSIFSYLDESSSVFFDEPREFYKQFKRSVRRYRESLKEACKDGKIIREIKLLDSEYLKKEIEAHSVIYHAYFPSTIPQVAVTSLQHISQKEMEPFYRQYETLFARINDWQGKGLKVILAIKSRVAREQIQQDLLEQGITGISYLDKIVEKGFSSSTLQVALLSESDIWGKKT…
SWOLF_00087	Swol_0074	SWOL_RS00435	162.316	-0.862334	0.00359697	0.0161062	0.296182	-2.9115	152	76	122	113	265	294	163	112	1898	1571	365	82603	83700	-	hypothetical protein	MGNQTLSPQQITFMIFLFLTGSSLVFIPEILAGQSAWMACLLASLTGLYIIIILLALFTRFPDMSITRISELALGRIAGSILNILFFFSLFLIAQGLLYNLCFLLGLIYPAICGFILRSLVLLSAAYCIYRGPAMLGRLYESFIGLILFFFLLGIIASFPIMNLSELKPLWPEWKPLLSGAFFVADWPFAQLVILAFFFPLVQGLKEKKKAFIGWYLLAVAVLVFEDIQMISILGQELAEISRFPLLKVNRLTGFGEFRRVELFFFILWFIVGFTALTAYYQGLVLNLKELLRLENPRPLILPLGLCLMVFTAYMYPSDLNYITTRLRYIPFFTMPINLLYPTVIFIAASLSKGRLSSRHSRSEG
SWOLF_00088	NA	SWOL_RS00440	13.5178	-0.789629	0.169338	0.312704	0.574555	-1.37433	19	10	11	2	21	25	17	5	2237	2067	78	83762	83998	-	hypothetical protein	MIYYNLILNIVLFFLLFLLLEGRSWLKNPLGIEYCCAVLLFLLSLAYTIDLVQGWHLMPNPGTIFAKLKPLSDALESI
SWOLF_00089	Swol_0075	SWOL_RS00445	44.5779	-0.458556	0.0668812	0.157161	0.250239	-1.83247	34	47	30	41	58	52	51	44	2307	2231	379	84289	85428	-	Spore germination protein A3	MPRRLLILIVLFLLPSYSACWDIQELNNSAVCTGAGVELSREGKFIFSAQMVKPSAPGESGTQTSTAVVLSASGSGVADAARRFMLSLPRLPEWSSISTFIIGEELAREDMAMLGDFLLRNRSLRPTVNLVLSRGCTPEDILSLPMPLSPYSGKGLETILDLQEKQLGIYVPTNVNEFVHKLTTAGIEPVVPQVSIEEKKLFINGTAVFKGRRIVGSLNEGESRGYRWMNARSFNGGIIDLVSPQNPGELVILEIKQFTSKTTPTLEQDHLKMKIKVQAELVFYEKSKTAELLTLSGKEELERLAAQEIKQEISACIKKSQLLGSDILGWGYILQRHEPQLWESFSANWGNIFPTWESDIEVETLIVSSMLSQKSFRFR
SWOLF_00090	Swol_0077	SWOL_RS00455	20.7135	-0.323614	0.440069	0.604892	0.419148	-0.772076	19	24	12	20	35	25	9	22	2461	2429	381	85752	86897	-	Spore germination protein A3	MKKSFLLLFLLLLGFNPGCGVTELDKASIPLGLGVDVDGEQIVVSTELASPISPEQIESSSGPDFYVISGRGPTVVEAARKITLQIPRNPLWSHTNTMIIGEKLARQDMALFMDFLSRNRYVRKNIPVFVSSQSTPEEILSVKPPIEPHPSIAIKNILSLQEKQLGIYVPIDLKEMEFRFLSPGIEPLVPQVSILESDTGKRLRLEGAAVFRGRKMVGSFNEMESRGYRWMSPRRIQGGLFLVPSPLHSGKQISLELSRSQAQITPKLQEGAIIIQIKIKAEGNFYEQNEVGELFTRERFRGIEELANQEIKRQILLAINKAQELNSDVFGWGQMIKQNYPQQWEKMEGNWDELFPTVGKQIKVDFSLRRSYLADRSFKFQ
SWOLF_00091	Swol_0078	SWOL_RS00460	33.8855	-0.0966381	0.740637	0.845201	0.291949	-0.33101	39	36	32	27	39	46	33	19	2416	2409	517	86965	88518	-	Spore germination protein B1	MRFIKSKKPEKIDIPPGELVEQALSPVLQDNREKLKTLLTGCSDVVMRDFMLASHSPIPGLLLYFDGLVDKEQVALHLLQPLLTEQGGDSSENLSPDEMLKRVQYRILSISEVKTLSNIEELLHHISSGDTVLLIDGCSSGLVAGTRSWQSRGIQTPENEITIFGPKEGLSETLRFNTALLRRRIKSTNFKIENMVIGQLSKTDVALFYIEHIAPRSMVDELKKRLQAIDIDAVLDPRYLVEFVADEKRSIFTQEQYTEKPDRLCGYLLEGRIAIMVDGSPMALIVPVSFLEHLISPEDYYINYIAASLFRLLRLGAFAIALLLPSLYVAVITYHHEMIPTPLLLTLAATRQGVPFPAFVEALLLDLTFELLREAGLRLPRAVGPAVSIVGALIIGDAA…
SWOLF_00092	Swol_0079	SWOL_RS00465	11.0278	-0.552343	0.266095	0.430771	0.496667	-1.1121	4	12	10	11	15	21	10	5	2551	2519	374	88582	89706	-	hypothetical protein	MFRISHFQLYCILLLLVGPVAFLETPNILIIHLGCNAWLAAIGAIVPGILLAAMFQYIIKKSSQPFPLLLEEHLGKILGKILGFLYILAFLLASSFTLRLFVDFIVTNVLPQTPISVFIGVLLLVGFVAIKSGLENLARCCELVVILGLPFAFLIFLAAIIENWNPGNLLPFARMDLTSFSLGLSSCSYVLGKMLPVLSLAFFCPRQKKIRQVMLLVIFSYVALMLATTLATLMTLDTTMSNIATFPTFSTIRLLHIADFIQNIDIVFIGIWILGVFGSVSIPWFMACYTTQQLFALKDYRFLAAPSSLIIGVFSILMSKNIMELLAVSMHIIPLLYSFAFILLPFLLFLLTLFKAYPESETLAEPEAKAESSA
SWOLF_00093	Swol_0080	SWOL_RS00470	23.2226	0.54989	0.144551	0.279533	0.376882	1.45905	32	30	22	28	29	9	20	16	2197	2317	186	90252	90812	+	Stage V sporulation protein T	MKATGIVRRIDDLGRVVIPKEIRRTLRIREGDPLEIFVDREGEVILKKYSPIGELGDFAKEYADSLNETIGHISMIADRDVIIAVAGANKREFLSKAIGKAVERAIDERSTLIMNDLDAPDDDNLHVIQNDDREYTIKAQVIAPIITQGDPIGAVIIVSKEAVKMGDMEVKLAETAAGFLAKQMEQ
SWOLF_00094	Swol_0081	SWOL_RS00475	719.55	-0.289204	0.116636	0.238009	0.184318	-1.56905	675	605	632	686	1040	870	676	572	987	830	517	91283	92836	+	Stage V sporulation protein B	MQEKQNFLKGAMVLSIAGAISKIMGAIYRIPLARLIGGEGMGLYQMAYPIYTTILSLATAGVPVAISVLVSRKETQGYSGDSRKIFRVSLLILLVFGFLLTLLVMQSASFIANSVLKEPRAYYPILAVAPAIFFAGLMSVFRGYFQGHQSMIPTAVSQVIEQLFRVTAVLILAFLLFPRGLEYAAAGATFGAVVGGIIGLLVLLGYYYSFRKAQRRSGEMLAYSGSTSVELGQEMVRLAIPVSFGAVVLPLVQMLDAIIVPGRLMATGYATSQATALYGELAGMAAVLISLPTIFTISIATSLVPAVSEALARNERKLLNDRLNYGFRAGMIISLPCAAGLYVLAFPICDLLYATPSAGLPLEPLAFSCIVLAAFQLSSAGLQGIGKPQIAMRNLVITG…
SWOLF_00095	Swol_0082	SWOL_RS00480	303.631	-0.653959	0.007229	0.0286876	0.24346	-2.68611	230	214	258	236	334	335	231	592	1235	882	255	93027	93794	+	Nucleoside triphosphate pyrophosphohydrolase	MSKSGQAIEALLEVMDRLLAPDGCPWDREQTHESLQRYLIEESYEVIEAIKMQDMHKLREELGDLLLQVVFHAALAEREGHFDFAGVADTVKKKMIARHPHVFSHMDLKSSDEVMVHWESFKKKEGKKYLLEGIPIFLPALMRAEKMQEKAARVGFDWPGVEGALEKFKEEVEELVAATKPEEIKEEMGDVFFALVNVARLKNIDPEEALQSCNDKFTARFNYIEKKIKAEGKDFADYGLEELDQIWDEAKTKGL
SWOLF_00096	Swol_0083	SWOL_RS00485	265.375	0.863361	8.49144e-08	1.54569e-06	0.161184	5.35636	311	411	347	302	174	195	211	172	359	646	90	93907	94179	+	DNA-binding protein HU	MNKTELVGQVAAKTGMTKKDVEKVVNAFFDTVEGVLKEDDKVQLIGFGTFEVRARQARKGRNPQTGEEINIPATKVPAFKAGKALKDALV
SWOLF_00097	Swol_0084	SWOL_RS00490	132.087	0.836723	0.000251791	0.00178516	0.228586	3.66043	143	225	166	146	79	98	126	74	631	1062	80	94181	94423	+	hypothetical protein	MRLDKYLKVSRIIKRRTLAKDFAESERVLLNGRVAKPSSEVKIGDIITLRMGEKTVVYEVLDIKENIKAADAGNLYRIIE
SWOLF_00098	Swol_0085	SWOL_RS00495	14.7327	0.857042	0.074655	0.170021	0.480788	1.78258	28	12	15	23	13	8	17	3	2074	2283	89	94606	94875	+	Spore protein YabP	MAEHSIKLSNRRNMELTGIKNVNNFDEEKIILESEQGNIYIIGQDLHIGTLNLEQGRVALEGNIDIIEYKAPGTDIKAKGKSIINRLLK
SWOLF_00099	NA	NA	41.9667	-0.600481	0.0338462	0.0949963	0.282992	-2.1219	31	24	31	47	40	55	60	46	2041	1875	142	94914	95342	+	hypothetical protein	MSVLLGQLKAFFLTLILGIFSGGLFHYYHLTVRKARIGRYWLYLIDLILWVILLLIVFAFLLLINGAEMRLYVLLALACGIAIYFRYLSRYMTPILSRAAQGSVEFSSGLARAIRSPFLHLFCYWKAQKDKGKTPPPGDSGN
SWOLF_00100	NA	SWOL_RS13345	165.189	0.321954	0.1239	0.24879	0.20925	1.53861	217	175	179	156	122	115	148	210	707	858	98	95497	95793	+	Cell division protein FtsL	MAKNKLERKGIWRFMLVGVLCGLMLMIVAPKLKIIYQMNGQRYRLEQEKKELEMKNQELKARLKEMDSVVAIEKIAREQLGMVKKGEKIIIPLKEERP
SWOLF_00101	Swol_0089	SWOL_RS00515	373.881	-0.0119372	0.954278	0.970898	0.208201	-0.0573351	399	441	311	336	300	287	500	417	540	540	152	95874	96332	+	Polyribonucleotide nucleotidyltransferase	MPTEQTNIVPGSIMEGKVQGITKFGAFIELPGGVVGLVHISEIADTYVKDVKDFIKEGESVKVKVLNVAGKKIGLSIKQVSPPPKSEPKAFERNYRSSRVAGNRYSNSSVGKDNTATPISLDDKIAKFLKESDERMQPLKNKMEPRKRNRFN
SWOLF_00102	Swol_0090	NA	288.689	-0.482014	0.000559671	0.00342901	0.139696	-3.45044	244	260	253	203	327	319	330	373	1303	1061	288	96525	97391	+	Exopolyphosphatase 2	MRCAAIDIGTNSCRLLIADISPEGLRSLHRETRTTRVGEGLKNAIHIQEDVIERNIYCLEAFKNIVEEMAVECYRVVATSALREAENQEEFLRSAWKKTAMQIQVISSEEEARLSYLGVSRGLPYLESPLVADLGGGSLELILEGAEPIFLSLPLGAVRAMEQNLKITEINAVMSPLAFHKNDLAPHPLVMVGGTATTLVAIKHSLLQYDPSLVHGQLLKREEIADIYNMLERMPLNLRRRLPGLQPERADIIPWGTRIVLLLMDILEKGEITVSESDLLEGVIWSLA
SWOLF_00103	Swol_0091	SWOL_RS00525	19206.3	0.18441	0.342942	0.511562	0.19445	0.948368	20090	23867	19058	18708	13981	13677	23549	20719	26	17	293	97799	98680	+	putative formate transporter 1	MNFLTPAEIAVATANAGKAKCELPIIKMFVLGILAGVYIGFGANLATKIGSMAASDTSGGQFLFGAVFSVGLMLVVIAGSELFTGNCMFCCISSLNGQSSWGGLLYNWVVVFLANFVGSVLLVYIIFYGGFWGDGAVATAISAHGIKALGIAKAKLSLTWGQAFFRAIGCNWLVCLAVWVALASKEIIGKIFGIFFPIMAFVSSGFEHSVANMFFIPMGITIAQNNPELVAAATKVGADGTAVSVFNMTADQVTAFFTYGNFITANLIPVTLGNIVGGSIFVAMFYWFIYLKK
SWOLF_00104	Swol_0093	SWOL_RS00530	378.758	-0.44626	0.000743985	0.00431843	0.13231	-3.37284	319	291	332	335	405	430	407	513	1806	1653	824	99163	101637	+	Stage II sporulation protein E	MLGKTEIYPYQRVAEKAGNRPRGKKHEWMQNFKERSGRGQAYLRDFIRKEGSTVLHSLLNLENLLLAVGALILSRAFVLGDLLPFVYAYLAVFGRNEKGRAFLLLAFASLGLASVLHGFALGSSIISLVILLAVLNRLKISPERAWWMLPLVSISVLFVCKSLFLLGGEFTLYAEMVVVFEAVIAGVLGFVFMVAHEAIAQRKALASLNFEEFAAFLVLGIGLVMGLNNIEIAGLSVSSIICRLGIMLAALLWGSGGGTIVGVMTGIIPSISSSIFAQSLGMYAVSGLLAGLFRNLGRLGIVLGFMLGTMALSMFIPETQATVLGIWETAIASLLFFLLPESLQDKMPLQALGPLSSRLREQGEIIDKQLEESTRTRIQNLAAVFEELSSSFSGEMEVK…
SWOLF_00105	Swol_0094	SWOL_RS00535	309.397	-0.158964	0.275872	0.441584	0.145887	-1.08964	279	287	303	307	348	378	314	259	1491	1436	454	101735	103099	+	tRNA(Ile)-lysidine synthase	MLRKVREYIWEEKLLEPGKKVLLGVSGGPDSMALLHIMHKLTTEMDLGLAVLHLNHGLRPEAAAEEEFVREHCRNWGIDFYSRQADIRALALQEKKTLEEAGRDCRYRYFFEQLEELQADYIATAHHQDDQAETVLLHLLRGSGLKGLRGIMPRKGQLLRPLLALSKAEIIHYLDENQIPYCLDQSNNDLKFLRNRIRCELIPYLQKAYNPRIMESLNQLAGIARDENDYLEKQLHFSWDKLLLWQEPGVIVLDKKALGEEHPALQKRLILEALARLRGESGWELKDVQRILRLLDQSGSSKYIQLKQGLRVSSVYQELHFTNRPLREGSFCYPISVPGRLSIPETGESYIIELGQPVTFQPGLSSCLDYDKLKQPLVLRSRQPGDRFQPSGMKGSKKV…
SWOLF_00106	Swol_0095	SWOL_RS00540	1004.69	-0.362681	0.000783465	0.0044996	0.107987	-3.35857	894	851	887	889	1206	1214	1033	1063	863	706	599	103565	105364	+	ATP-dependent zinc metalloprotease FtsH	MDRALKNIALYILIVLLALFAMKMVSRSDIEIKELSEPQFYQMVEQGQVKAVRVEVAELVYNLSGELKNNSKFTATVSKESDIIKLLREKKVDYTTQPVPPPSIWMTLLTTLFPIIILVVFLLFIMNQTQGGGGRVMQFGKSKARLMSGEDVKVSFKDVAGAEEAKEEMQEVVEFLKNPQKFIQIGAKIPRGVLLYGAPGTGKTLMAKAVAGEAGVPFFSISGSDFVEMFVGVGAARVRDLFEQAKKNAPCIVFIDEIDAVGRQRGAGLGGGHDEREQTLNQLLVEMDGFSTGEAIIVMASTNRPDILDPALLRPGRFDRHILIDKPDVKGREAILGVHVQNKPLDDNINMEILAKRTPGFTGADLANMVNEAALLTARRNKNKIGMEELEESIERVLA…
SWOLF_00107	Swol_0096	SWOL_RS00545	626.692	-0.0612691	0.703724	0.819923	0.161108	-0.380299	624	658	533	644	675	566	795	518	382	361	174	105539	106063	+	hypothetical protein	MKRVELLINDEFYTEYMRRNHEEELEPKFCQHDFQHHLNVARIAYILILEQNLLAYFVKESGLSGKLAGKEVIYAAGLLHDIGKWQEYRTGIDHASFGSRLAREILPRAHFNPLEIDLISRAVYEHRNIRQDMSFLGERLHRADNLSRVCRNCEYNEQCPKFKNKELTISNFEY
SWOLF_00108	Swol_0097	SWOL_RS00550	354.08	0.187085	0.318349	0.487617	0.187487	0.997857	352	370	400	380	261	256	411	403	1242	1372	412	106252	107490	+	hypothetical protein	MQQGHHAVLIHDRREAQRLLQEIAVDSAAFVYLLPKAVFRCIKLKEIPCIAANIIKQEMLAKGGEAAVKREALYLEGTTDILLLGTLKHYGLLLEKLKKQPFGLKKIAAEIQAILDNLQAGERTIALAHGKELPLGQRTLIMGILNITPDSFSDGGRYMETGQAVERAREMREEGADIIDIGGASSRPQSQMIDEAEELRRVLPVVKSLSREGFILSLDTFRAGVARACLDEGVHLINDIGRLQLDPGLLPVLAEKQAPVILMHNRMQLRDESGQVIDAEKVTQDLMHYQDLISDIIKELGQSIEMAQEAGLGRNKIIIDPGLGFGKNLAQNRLLIKRLEEFKSLGQPLLIGASRKTFIGQTLELEVGQRLEGSLAVVAMAIMNAADIVRVHDVRESKR…
SWOLF_00109	NA	NA	95.4085	0.960198	4.252e-05	0.000367045	0.234575	4.09334	135	137	109	119	64	39	77	85	1112	1605	115	107507	107854	+	Dihydroneopterin aldolase	MAQGLEFKACHGVLAAEKESPQSFLVDLDLFLDLKAAAEQDDLALTIDYDKAFHLVKNIVEKQSYNLLETLAEKIARALLDSFAALQAVEVQVSKPDAPVKGNFNYFAVKIRREK
SWOLF_00110	Swol_0099	SWOL_RS00560	416.363	0.354393	0.0602489	0.146086	0.188611	1.87897	459	499	451	455	310	265	477	414	476	604	164	107909	108403	+	2-amino-4-hydroxy-6-hydroxymethyldihydropteridine pyrophosphokinase	MKKRVYIGLGSNCGLKQENLAVARNKITELEGTRIVKSSSLYLTAPWGRTEQEDFINQVIEIKTALEPLALLQDLQEIEIKMGRQRQEKWGPRIIDLDILLFGDEVLDFPELKVPHPLMRQRLFVLVPLQEVNAELIFPDDGAKIKEVLISVLAREGNKKIKRV
SWOLF_00111	Swol_0100	SWOL_RS00565	1277.02	0.315408	0.0542726	0.13579	0.163878	1.92465	1298	1618	1311	1435	1033	923	1455	1142	296	346	298	108526	109422	+	hypothetical protein	MREKIGIIGAGVVGTAVGVVLKNKGYEITGVQDIKSESTQQLVERIGCTAYPSPQDVSHSADIIFVTTSDTAIASVVGQIADKRAFRPGQIILHMSGAQSSQILDQAKEFGALVLSVHPLQAFASIDRAIEILPGSVFSIEGDEEAYALGGRIVEALEGEYFFIDRRAKPLYHAGACVVSNYLVTIIDFGIKLLEATGIPRNMAAKALLPLISGTVKNIENIGIPKALTGPIARGDLATVADHLHCMEEMAPELMKLYSWLGFYTASIARGKGSIDEKSLEEFQKLFLRELARIESAS
SWOLF_00112	Swol_0101	SWOL_RS00570	1229.88	0.27537	0.0823081	0.183134	0.158491	1.73745	1340	1519	1188	1334	919	961	1235	1344	289	325	276	109519	110349	+	3-methyl-2-oxobutanoate hydroxymethyltransferase	MARVTVSVLKDKKKRKEKISMLTAYDYSLAGMVDEAGIDMILVGDSLGNVVLGYDNTLAVTMDDMIHHSKTVVRASKNAMVVGDMPFLSYHISKKEAVRNAGRFIQEAGCSAVKLEGGSERVDTVKAILDAQIPVMGHIGLTPQSVHQFGGFKVQGKDLETAKKLVEDARALDQAGVYCIVLECVPSELARRVTEEISVPTIGIGAGPYCDGQVLVINDMLGMFRGFTPKFVRKFANLEPLIMEALKNYKAEVEAGTFPAEEHCFTIKEEVLDRLY
SWOLF_00113	Swol_0102	SWOL_RS00575	520.841	0.411461	0.0417573	0.112593	0.2021	2.03593	569	624	610	564	340	349	455	654	632	834	282	110511	111359	+	Pantothenate synthetase	MQVFENITKMQEWAREQKKQGQSIALVPTMGYLHEGHLALVKEARRQCDKVVVSIFVNPIQFGAGEDFEQYPRDLEQDSALLEKERVDALFSPGIRDMYPGSFQTFVEVYGEITEKMCGASRPGHFKGVTTVVSKLFNICQPDRAYFGQKDAQQLMIVEKMVRELNFPLEIIRVPIVREKDGLAMSSRNVYLSPEERAEALVLYRALKMAEEEIKNGEREIGIIRQKMEEMIKACPRAAIDYIAINNANDLSELQTCAGKVLIALAVKFGKTRLIDNLIVEV
SWOLF_00114	Swol_0103	SWOL_RS00580	225.48	0.928867	4.79747e-08	8.97394e-07	0.170164	5.45866	273	288	334	293	182	130	176	128	523	963	118	111363	111719	+	Aspartate 1-decarboxylase	MLRHMLKSKIHRAVVTDANLNYVGSITIDRDLMDAADILENEKVTIVNNNNGARFDTYVIEGERGSKVICLNGAASRLVQKGDVVIILTYTVLQDEECHNHKPRLVFMDGNNNIKELG
SWOLF_00115	Swol_0104	SWOL_RS00585	1313.16	0.414156	0.00592711	0.0244481	0.150504	2.75179	1440	1628	1438	1485	976	944	1188	1407	287	360	303	111759	112670	+	Quinolinate synthase A	MLAELEQYVLRRKKEINAVILAHFYQLPEIQDIADFVGDSLQLAIQAASTQAQVIVFCGVNFMAESAKILNPDKTVLLPDIRAGCPMADMVGAEALRKKKAEYPGAVVVCYVNSSAEVKAESDICCTSSNALNVVRSIPEDRTVIFVPDKNLGAYIQSQTGREMMLWEGYCPIHHALSWAEVEKQKELHPQAQVVVHPECPPEVTRRADAVRSTAGILEYLRSSNGAEFIIGTEEGFLYTLQKNCPGKKLYLARESFHCPDMKYITLEKLAGSLEKMEQQVEVPPEISRRARRSLERMIEIKG
SWOLF_00116	Swol_0105	SWOL_RS00590	2652.77	0.724755	3.89312e-07	5.71901e-06	0.142834	5.07411	3299	3907	2738	3273	1923	1756	2166	2159	223	353	533	112791	114392	+	L-aspartate oxidase	MIITRYIGVLHKDTPVETTDFLIVGGGIAGLFTALKASQYGKVIVLTKKTIEDSNTGLAQGGIAAAVHEEDSPFLHLEDTLEAGAGLCNIEAVDLLVREGPERVRELIQAGASFDMKDGNVALTREGAHSKARILHAADTTGEAIRVALVKKCEESSDIRIIEDQFLVDILGHDQRKECYGALVYDAKTRQQLAYLAKATIIATGGAGQLYRYTTNPSVATADGMAAAYRAGCRLSDMEFIQFHPTVLFSYSNQRFLISEAVRGEGGLLYNHKGERFMPAYHSLAELAPRDIVSRAIVNEMNCNGSEYVYLDMSGIKQVEKRFPNIYRTCRESGIDITREQVPVSPAAHYIMGGIETGTYGETGVYALYSCGEAACTGVHGANRLASNSLLEGIVFGQR…
SWOLF_00117	Swol_0107	SWOL_RS00595	470.608	0.57863	0.00598936	0.0246644	0.210536	2.74836	525	646	559	516	301	265	430	523	648	929	276	114916	115746	+	putative nicotinate-nucleotide pyrophosphorylase [carboxylating]	MNDWMVKEIIKRALEEDLGNGDITTRNLIAETQEGQGLFLAKASGIVAGLEVSATVFSCLEPAVQFTAFIHDGDEIKPGDRIARVEGKMSTLLSGERVALNFLQRLSGIASKTRNMAESIKYQHAVLVDTRKTTPGLRLLEKYAVRVGGAKNHRFGLYDGVMIKDNHIQAVGGIQKAVSTLRQKVPHTLKIEVEVENLQQLQEALEARADIILLDNMDSESMRKAVEIVNGQALLEASGGVNEENIVEIAKTGVDFISCGALTHSAPSLDISFKIL
SWOLF_00118	Swol_0108	SWOL_RS00600	164.876	0.118796	0.475952	0.636631	0.166655	0.712828	168	180	173	160	153	159	126	199	1280	1359	198	115822	116418	+	Biotin transporter BioY	MRISTREMVLAAMFTALLCVLTILVRAFQPVMVMPFSLQPLVMLLAALLLSPLAASLSMLAYLLLGLIGLPVFSVPPYGGPAYVLLPSFGFLLGFPLAAYLQSWFLRHVWGKQHYHNAITGGKASILLKFSLSGLLGIIIYYLLGLPYMYLILNFYLGHTVNVGQIIKLGFLPFVFFDLIKIAIAAIIAEQFCRRMET
SWOLF_00119	Swol_0109	SWOL_RS00605	198.092	0.147823	0.352442	0.521399	0.158973	0.929863	197	208	196	237	187	212	200	147	1313	1428	255	116519	117286	+	Type III pantothenate kinase	MILVFDVGNTNTVIGVYDREKLLNHWRIRTNPQRTCDEYGILLRSLLENDKLNLKDIKSVVISSVVPTLMMELEWMSRKFFACRPLVIGPGVKSGLAIKYENPREVGADRVVNAVAAYDKYGGPLIIVDFGTATTFCVVSAKGEYLGGAIAPGIIISTEALVSKAAKLPRVELQRPRSLIGKNTVSSMQAGIMYGFVGQVEGIITRMKTEIETTPQVIATGGLAAVIARETDVIDKVDEFLTLDGLRLIYEMNRG
SWOLF_00120	Swol_0110	NA	110.089	-0.23941	0.309175	0.47735	0.235418	-1.01695	80	135	102	85	112	135	85	147	1912	1830	318	117402	118358	+	tRNA-dihydrouridine synthase B	MFFIGKQKMENRVCAAPMAGVSDKAYRVLARDFGCGLVCSEMVSDKGLVYGQGRTSKIADSSGEKRPVAVQIFGSEAESMATAARIVEEMGADIIDINMGCPTPKIVKNGEGAALMLDITKSRGIVREVLRVVKVPVTVKMRKGWDENSINCLELAQKLEEEGVAAICLHPRSRQQFFSGSADWNLIKEMKKELKIPVIGNGDIWSADDAQRMIDFTGCDAVMIGRAALGNPFIFRETFELLENNRRIPPPSREERLQTATRHLNLVCQFKSEAVAVREMRKHFAWYIKGLPGATRVRQEINRAASRDELLFALDSLL
SWOLF_00121	Swol_0111	SWOL_RS00615	364.482	0.244177	0.310775	0.479231	0.240901	1.0136	347	422	379	439	405	472	241	210	582	692	176	118748	119278	+	hypothetical protein	MEIFRIQDKIISWQKIENTLRKALQMRARGLSQQETADRLAIDRTFISRLEGIGEIRKGQSIACIGFPLQNKKEVQDILEKEGVDFILLMSEKERLDFVNQRSGKELLNELMDLTARVRGYEIVIGIGSDERLKLIEGVLDGQFIGVEIGASPITEDKWVDPQEIRKILRSIRTAR
SWOLF_00122	Swol_0112	SWOL_RS00620	370.112	0.0104314	0.958182	0.973687	0.19894	0.0524348	343	403	325	421	445	458	288	278	1008	1017	304	119531	120445	+	hypothetical protein	MKRIVSVSLGSSRRDHSFETEFMGVKFHIERIGTDGDWNRAIDLIRELDGKVDAFGMGGIDLYVYIAGKRYVIKDARRLMNEARKTPMLDGSGLKNTLERKCIMDIQRDGIMDLKGKRVLMVCAVDRFGMAEAFEEIGARLTLGDFIYTVGVPIPMHSLRTLRILGSVAAPFIVNMPFDKLYPTGKEQDVIIPKHSKYYYLADVLAGDFLYIRRYLPEKLNGQVIITNTTTREDMQMLKKRGISKVITTTPDMGGRSFGTNVIEAIMVTLMGRPIDKITPADYFSMLQELNLKPGVVNLEEFSA
SWOLF_00123	Swol_0113	SWOL_RS00625	245.754	-0.0591596	0.726412	0.836242	0.169074	-0.349903	220	256	232	260	250	319	214	215	1327	1319	302	120438	121346	+	hypothetical protein	MLDLDFAFFNLRKQDRRGLIYRKSILDRLAPLFFSPRVEKLIHLDGLNSQGCNILLPLGPGNLRLLDAEKQENISQRSTEILEDYQLPAMAVDRLHKEQLRLLFPSLPLVFGDNFIKALASVFIREIHSRRGIKKVIITGETEYFPEFVAETAALGIPVSLQSTHPSRYEILAYHLLYEKGQAVSTSYLKPEKWERGELVLMFDPDMRQMAISSPRAFCIKFNDQVKGLSREMENHLAGNGIDPVLHNLAPILEISLLAKAGFFGPNAEQDNAREEEGRKFLLLQELGNQTGLWELFLDKAI
SWOLF_00124	Swol_0115	SWOL_RS00630	571.284	-0.260988	0.153201	0.28979	0.182724	-1.42832	472	472	539	589	578	519	538	864	419	332	159	121571	122050	+	Transcription elongation factor GreA	MAEEKEVVLTKEGLEKLENELEHLKSVKREEVAERIKQAIAFGDITENSEYEDAKNEQAFIEGRIISLEKTLKKARLMEDEDIRTDVVSLGSRITLKEMKSGREVTVTLVSSVESKLKDGKISDESPVGKAIMGKKVKSTVSVEAPAGTIKYKIIKVEK
SWOLF_00125	Swol_0116	SWOL_RS00635	3068.22	0.210749	0.187021	0.336772	0.159726	1.31944	3235	2774	3434	3731	3336	3215	2446	2374	203	223	493	122440	123921	+	Lysine--tRNA ligase	MSESELNISELKKVRLEKLAELKEMGIEPFGRRFERDSMAQNIKEAFSELEGKTIAIAGRIMSKRRHGKAGFANLADLSGSIQLYFRQDDLGPEKYELYKKLDIGDILGIQGEVFRTQKGEISIHVRDLYYLSKSLTPLPEKWHGLKDVELRYRQRYVDLIVNPEVKEVFVKRSRIIKEMRNYLDDRGFLEVETPMMQPIPGGATARPFITHHNALDMELYLRIAPELYLKRLIVGGLEKVYEINRNFRNEGISTRHNPEFTMLEIYQAYGDYEVMMQLCEDLISAVMLKVNGSMQIDFEGEQLDFTPPWRRVTMLDAIKEAAGLDFSLIKSDEDACQAAWQLGLEVKAGASRGELINEIFEQFVEDKLIQPTFVYGHPVEVSPLAKRNLETPEFTDRF…
SWOLF_00126	Swol_0117	SWOL_RS00640	803.93	-0.611608	0.00138404	0.00725505	0.19125	-3.19796	697	537	688	626	1104	1251	732	796	947	656	484	124105	125559	+	Peptidoglycan O-acetyltransferase	MLFNSYEFIFLFLPLTILGYFFLNHQGWKGAAKAWLVVASLFFYSWWNVIYLPLILFSMLFNYIIGSSLAKLSSSPNPTRRLLLIAGISGDLVLLGYFKYADFFIGNINLLFSTHFSLLRLTLPLAISFFTFQQIAYLVDAYQAKAQEYDWLNYALFVSFFPHLIAGPIVHHREMMPQFASPENKSWNYENVSRGLFLFFTGLFKKVVIADTLAGWASFGFDQASSLSLLEAWMVSLSYTFQIYFDFSGYSDMALGAALMFNIRLPINFNSPYKARNIQEFWRRWHMTLSRFLRNYLYIPLGGNRHGEAKLYRNLIITFLLGGLWHGAAWTFVFWGFLHGLALVIHRLWQKTGLRMNQVLAWLVCFNFVNFSWVFFRAQSWPEALKVIKGMLGFSGIVL…
SWOLF_00127	Swol_0118	SWOL_RS00645	117.982	-0.111006	0.655272	0.78383	0.248641	-0.44645	140	87	113	115	102	183	97	106	1039	991	97	125691	125984	+	hypothetical protein	MSTVIQQVQKRMLVSLAQVARNLNIHEGDHVLLEERDGGIFISPVGWHEKNQEYFWSEEWQNMMKKSAEDLAQGRVQRFQDIKSLMEKLGGEEDDNA
SWOLF_00128	NA	SWOL_RS00650	122.84	-0.231961	0.250866	0.413501	0.202013	-1.14825	125	110	123	93	115	168	107	142	949	832	85	125977	126234	+	hypothetical protein	MPEIILTDTFLEGFRKLSPSEQKQARKAIRFLSENPRHPSLQVHIIKGTDFWEVYVNMDVRMIYLPESNVYTLMAIGHHDILKNY
SWOLF_00129	Swol_0120	SWOL_RS00655	459.072	-0.365135	0.0389928	0.106375	0.176884	-2.06426	416	337	416	443	554	602	547	357	1004	816	328	126513	127499	+	hypothetical protein	MISYKKWLWMTLSIILLPLIAIAGFNFYIDPLWNFGHAHRYNRIQASFDERQQKTNRVTFGSFDYDTLILGSSRTTYISQYDFPGCKAYNYSVSNMLLDEYYDYVEYAKARKGREFELIIIGLDFYASNQSIKREFHEPSFYMEQANEFGYRYKTLLSRDVLRYSWQNFQASRQGQPQNFAYDRCNVKTLNLVPAGEKQKKIDATVDKYRRDIYANYHYVDVKGILSHLKESNPHTRFIVFTTPISQPLYELMLEEGLYPYYQRWLSDCVEVFGEVYNFMGPNSITTDLDNYYDASHIYPHIGTLIAHRVMNSPDPRIPEDFGVLIKK
SWOLF_00130	Swol_0121	SWOL_RS00660	625.295	-0.659724	0.000863107	0.00485039	0.198013	-3.33172	502	407	488	546	1001	872	575	611	1406	1072	680	127489	129531	-	hypothetical protein	MRNRWLVLGWFFLLLTLLLAGGGLWLRVSNENQNRAVITVIDYREFWKTADAADMELDEVLKQLKESGVTHVGIKDTSLRDLAYSGEIYLSPWGEFMAFNRNYAPELEAAARRAVGEQVISPDKLVLCSDRPDTIRFLQKQLASRFQPEELLTFKAGGQSYFIINAELLPLDKPKDPKKPANEFVEVDARLGFDDRVLDRLKAGGFNIVLRPDNSMGSNDAYLQEYEELVGKYDVKYLVFGNEVSGAPDRLEVMEDLVKKYGLIIGIIETPVQLKYVEQKGLDELMVAAAYPINRLYSTTNDEFVQTTDERYYRWVRAVVDRGIRILYVSPFKDRKVSYSENITNTLEVIERFHATIEGKGFTIDQPLPHLSSEKPGCWQQLALSMSLLLAGTLYLFYL…
SWOLF_00131	Swol_0122	SWOL_RS00665	375.886	-0.557036	0.0109055	0.0400944	0.218813	-2.54571	273	289	274	384	618	481	320	368	1521	1254	496	129671	131161	-	putative lipid II flippase MurJ	MKNKTGKNFIGVSILIFFSKLLGFARDIVFASVFGTTILTDAFQVIFSFPSLLFSSIGMALSSVNIPDLTYFVKSRSREERNRYIASLYAQITIWGSLIALLGIIFAPALTQLIAPGLSGEVTGIATLLTRIMMPTLLFVSLTYLTTGVLQVHGYFMLSAVISIPFNLLIIGALLLRGADITILGYVTTAGWFLQFLIQIPVLVKEKYRFLGKIEFKNEKIINLYKNLLPILLGNSLLQLCLIIDRSFATHLSEGTTAALAFGSNLFITATSIFIVAMSTVVFPRLSEYCLQLDYERMRGMLAAVFKVLIFILLPYLLLVVAYNREIVALVYERGAFTSKSTAMTSLAFLLYSLAVVGYACQEIFNRVFYALKKFHIPMRASLLCLLINLLLDFLLFRR…
SWOLF_00132	Swol_0123	SWOL_RS00670	395.073	-0.482017	0.000184274	0.0013535	0.128893	-3.73965	308	325	347	342	525	425	455	433	1227	971	356	131269	132339	-	hypothetical protein	MRIALSGYYGFDNAGDEALLSAITSTIKKLEPAADFVVFSGHPRRTSFLHGIRAVYYLHPGQLLRELFRADLLISGGGSIFQDITSARSLPYYISVVALAKFLGKPVIFYAQGVGPINRSLSKFLMRLVGNRVDLITLRDYDSAVYLERLGVSRPPMIITSDPVFSLQPEPGEREDMDNLLQEMGLRGQVLIGVAVRQWLALEGYQEALARVLDEVAERGCRILFIPMAYPEDIPAARKVMNLMKNDAWLLERHLGAREHLALIAHLDIMIGMRLHALIFAASQGVPFVGISYDPKVEAFLKLFAMKPLPLAYEGMKAEIERVLEDDEWREQIRKRAGEMREKSVENARLALSLLR
SWOLF_00133	Swol_0124	SWOL_RS00675	603.673	-0.17339	0.29347	0.460882	0.165048	-1.05054	589	634	511	544	776	653	653	469	835	759	371	132556	133671	+	putative undecaprenyl-phosphate N-acetylglucosaminyl 1-phosphate transferase	MNLVLKMGVCNIMSAPVYIIVLLSAFFIAYLSMPGVIKIAYRIGAIDQPDQRKVHSAKMPRLGGMSIFLAFIFSMIILQKYSGPYLGIILGASIVFLVGLLDDIFQLSAGVKLLGQSLAAAVAIYFGVMVHFVTNPFDGLMALGYFSIPLTFLWIVGISNAINLIDGLDGLAAGVSAIAAVTMGVVSLLQGQVEVALVAFLLLASILGFLPYNFNPARTFMGDCGSNLLGFILGCLAILGTAKSATLISLLLPIVILGIPIFDTFFAIIRRINKRTPIFKPDKDHLHHCLLAMGMSHRNCVLVIYGISGFFGLVAITFSFITSPKASLLLGLLLILVVLGASKIGMFSGSSARMARQVIEPNPSAKISEHI
SWOLF_00134	Swol_0125	SWOL_RS13350	170.756	0.437466	0.0131948	0.046221	0.176507	2.47847	205	203	207	177	156	141	176	101	1648	1823	380	133865	135007	+	Polyisoprenyl-teichoic acid--peptidoglycan teichoic acid transferase TagU	MAKTKSYLKYIFIAGLIFGVFFGIGSGLSHILYADRDSDPAVEEEETADKPKDGKRTKILVLGVDARPGETNSRSDTMILVTIDPRLDKAAIVSIPRDTRVQLKGGAVDKICAVNYLGGPKYAVEVVEKLMDTKIDYYVEMNFKGFKEIVDTLGGVTINVPQRMYKPTEDIDLYPGTQKLNGRQALAFVRYRDYVMGDIQRTAAQQEFLKALADEILKPKTLTKLPTLVRQLDKHMDTDLKKSDMLRLASWAPGFSTDSIVTQTLPGYFYDECDEYGNLICSYWIADKKNLAGLLDNMLAGETVAVIQSSTNSQKKAIATKNDNNNDEKEHNDGIYSNRDIERSKLPSPGHAGSWNPAPSNNKPETSNPSLDPTGPAGYI
SWOLF_00135	Swol_0126	SWOL_RS13355	5165.33	0.0641796	0.669482	0.797788	0.150353	0.426859	5660	5338	4647	5483	5819	5817	4283	4275	240	227	907	135120	137843	+	hypothetical protein	MKKALHIFNYTVLFSIFFSLILILAWAQSSPAATAVIKGSVVNIRQGPGTGHEIAGTLYQNTEVAILESKDGWKKIQHGSLNGWVADSLLQVKKEEIRLQVTADKANLRSGPSTSSSQVGQLRQGDSLILLDVEGEWYKVQVPGGSSAYIASFLVSKTAVAANSSSTPAAGSQPETAATVPASSPAPAVTRQVEVISGPINIRSGPGESYPKLGSIDEKTVYPVISKEGEWYKIRLANGSDAYVAGWLVKESSMASSTVIPPAAASGSSAATGGTAAGSTAPRVFLDGQALSFEVPPIIENDRTLVPLRAIFEALGATVDWDNATRTVTSRKGSTTVVLAIGSLAPTVNGQVRQLDVPAKIVADRTLAPLRFVGEAFGSTVDWEGSTRTINIKSPPAPG…
SWOLF_00136	Swol_0127	SWOL_RS00690	2034.39	0.0849476	0.447654	0.609733	0.111872	0.759331	2103	2216	1866	2199	1981	2060	2077	1772	528	563	845	138176	140713	+	hypothetical protein	MAKKKKQQQKNIKGNSIKDTLREQSPTRGLSPSLKLPRVEAWYYTLVFIAVGFLIFYPPYFRGLFFSEDMFLYHILTGLVFILLGIEKIKRREFSFIETPLDWAILAYAGAYLLSLIGAVHIGEAFYGFLKALNYFMVYWMVSQVVHDYRRYEDILRVILASGVGVALIGILAAVGISDYPSAFDPNTIRILSTLQYPNTTAAYLAVISLLGVTLWIREKNPLLKLIYGSCIYLLLLVVLAAFSKGAWVILLVGAALLLIGMPGLYRLKSLYILGLAGVAALATYGKFMAALPVVTQQEPAVALQKLLLGFIIVLAGQAVWDLGILLQRKWGGRALAAYAASLLVLLMLLVIRLPEIPQLAQQILPENLTARISQIKDTTGTSYSSRMDYAHWGLAIVK…
SWOLF_00137	Swol_0128	NA	1189.38	0.35238	0.00462294	0.0199533	0.124419	2.8322	1424	1469	1204	1244	1004	1091	1138	941	629	796	635	140787	142694	+	UDP-N-acetyl-alpha-D-glucosamine C6 dehydratase	MTYWLRLILMLLFDSCLINLSIGFSLWLRFEGEGGIPANYLEAFFTLIPWYTFITLGALYAMRLYHRMWKYASIGELFGIVKAVTTSTAIVIILIYTIPLSYLPRSVYIMSWVFMIIFIGSSRLSWRLLRDLIIKESNKKAKRTLIIGAGDAGAMVARELNNNQSLNLLPVGFVDDSPLKQKLSIFGIPVLGSREQIPFLTASHGIEEIIIAMPSAEGRTIREIVNICQATGVRLRIFEGTDDLLHSRSKIRDVQLEDLLRREPVKLDLEEIAAYLQGKTVLISGAGGSIGSELCRQVCRHRPQRLILLECSENNLFDIDNELRESFPEQALEAELADVRNREKLQAVFEKYFPQVIFHAAAFKHVPMMEMHPEEALNNNVLGTRNIAEMADKYGSETF…
SWOLF_00138	Swol_0129	SWOL_RS00700	279.504	0.565647	0.000262342	0.00184595	0.154976	3.6499	343	373	322	301	205	266	236	191	593	857	151	142720	143175	-	hypothetical protein	MEHSIFMVIIAAMTPVVELRGAIPLGLALGIPPAEVFLLSLIGNILPIPFILLGIRWLLNEIKKIPRLHNWIDRKGKKGAGLLNEKIRRWGWLGLMIFVAIPLPGTGAWTGALAASFLSLKFWPSLLAIVGGVLIAGLLVTGASLGVISFL
SWOLF_00139	Swol_0130	SWOL_RS00705	598.491	-0.124813	0.473217	0.634879	0.174015	-0.717255	572	555	631	540	729	745	574	442	1705	1673	1231	143770	147465	+	hypothetical protein	MILLRTVHLYQQNKQKKPGRSLKNKTIALILLFLLLFPGPVLAGPDEASSETELLNDRTADIIASNILLAPGLLTPSGLSGKGQIIGIADSGLDKGSISDLHPDLQSEAGKMPRVAMLKSYAGRSLPDDPIGHGTHMAATIAGSGNASAGKYRGIAPGASLYFQALLDQAGQLKLPEQIGELFRPAYEAGVRIHVNGWGGGSNTYSGRSAQIDQFVYRFPDFLPVFGAGNNGPGKASLTTEANSKNALTIGCSQLPRPAFGPEARYAEHIAASSSRGPAADGRIKPELLAPGSAVVSACSRLLESNYAPNPNYTLMGGSSMAAAVVGGALALLSEYLELDQQMSRPSSALMKALLINGARTPVGFPSNEEGFGILDLAGTVLALQEGSFQIIDNDNGIH…
SWOLF_00140	Swol_0131	SWOL_RS00710	2396.93	0.308286	0.013607	0.0471885	0.12494	2.46747	2799	2900	2482	2429	1960	2098	2477	2031	185	210	347	147519	148562	-	hypothetical protein	MKCNEAREFFSPWIDHEMEDAEREALQLHLDSCPDCQHELADWERISALLRESLAEAAEERTAPPELTRAVMITLREQGQPKRLAGWKKAAAGIAAALALYLGSSGLLWTPLWQVANKDPAVNTDPVQQTTKQQIAEQPGEKTPGNNAITPAGKQDNKSSPMAPQGMSKPAVKNNPTAPAGPENPNIATVDTGNPTAAPVFLSKERVLVSTIYKLVPYDADQAKAQQEAQKIAAAAGASVQLLGQQLDGQRSATVLKFSCPVETAEQLKQELLGLGSRLSLEENRQDLTSRFNDSLEQYRMLSAQAATVHDKEQSKELEIQIKALEKQLNNWDKEAARESIVLWLEI
SWOLF_00141	Swol_0132	SWOL_RS00715	748.718	0.181206	0.217325	0.373662	0.146883	1.23367	791	865	860	662	577	730	752	752	338	373	194	148552	149136	-	RNA polymerase sigma-H factor	MMSIKELVEKAGRGDLRAFEDLLVHYQDRVFSHCLRLTANSDDAQDLAQEVFIQAFRAIKTFRHEADFGTWLHRITVNSWLNWQRRNKKLLIFSLDNPVNTSNGEVIRELAAGEDSPLEAVERQELSAAVRTALDRLAPEYRTVLILREMEGYSYEEIARMLDCSLGTVKSRISRGRRDIKKEIIKLRCEWDEM
SWOLF_00142	NA	SWOL_RS00720	434232	1.04904	3.97858e-10	1.35057e-08	0.167716	6.25487	612791	622672	546271	560262	218809	260936	375406	276713	1	1	812	149587	152025	+	hypothetical protein	MLKRRSKHFALLLVLTMLATMFVGVGTASAGASYSVGSVVKVNAGAAQDLGKIIVNVTASELNTTSVDFFTLRLPADFDFGLTVGNDYTLTQIANTDTFGVNGAASTLQIRIPTQANAFSASNSFGNAGITVDVIAKNEIKIKVASDGTQNASLANAVVSDEKTGYFYIQMTSVFVDSSSPSTIEATIEGRAGSPFGDAKIAIAQYGTGITNLTIDSVKTITSAATACDIIRLKEDRPGAFRAGDTIEIKLPSGYKWDTLPTITKSDGPSVYTVPTASTADDGRTLVLTSNQTSNVVTYLLLSGQRVKVDDESIAKFGDVEATVGGTASSAPGSFLVVKYGDYSVKAEAFGDPLTVTAGRVEQEIGKFVIEEGIKESLLGGRTINATLVGGAKWGDLSK…
SWOLF_00143	NA	NA	4814.17	0.387941	0.0220752	0.0694898	0.169475	2.28907	5055	5769	5862	5151	3636	5406	4412	3222	84	118	382	152187	153335	+	hypothetical protein	MVSMLKRKILALLLVITMLLGLSSTACAADANSPDQENKMQLTIEQAVNMALNNSKTIAISNLNIERGEEVRDLASDRVKYTPMGPAPTAATLAYNGLLASDIAWNMAKKSKTVEEDKIVYSVFNDYTTVLKAVKGLKYAQDAMKSAQANWNIACLSYQQGVISTYQRDGAEVHYKVAQNALKLAEIELENSYQALNKTLGINITERPVLIEQPGYSILKVDSLETAVTRTMEDNPAIWLADQKTYLAQINRDLYDWTNPAREPYEAANIDINKAQITADDLRQTMRQAIRIIYNNIAKIEEGYASKEQAVKLAEETRRVTKVKYDIGMATATELQGAELDLQKQQNELDALVYQHELLKIAFQKPWAYSASTSSSSTAEQK
SWOLF_00144	Swol_0135	SWOL_RS00730	470.186	-0.422496	0.0623499	0.150109	0.226685	-1.8638	418	341	480	370	438	823	454	436	502	374	152	153787	154245	+	hypothetical protein	MKIYMDVCCYNRPFDDQNQDRIRLEAEAVMVILFNCQKGEWNLVSSDIVDIELRKTQNPIKKQKASLLASIADSRVYLNEGIELKSNEYQRLGIDLFDSLHIACAEESRADIMLSTDDVLIKRAQKSKIIKVRIENPVKWLMEVTDNNENND
SWOLF_00145	NA	SWOL_RS00735	292.715	-0.276671	0.308688	0.477273	0.271785	-1.01798	264	238	331	229	331	519	236	194	332	256	64	154229	154423	+	hypothetical protein	MKIMTKDPNVIRRTGIETLAKGLGPVGMAYFLRQYDPGEGDYTKERKELLNGITIEDIKRELSE
SWOLF_00146	NA	SWOL_RS00740	1059.87	-0.431277	0.0331604	0.093805	0.202465	-2.13014	853	842	1055	865	1191	1735	1063	875	376	267	252	154520	155278	+	hypothetical protein	MVRTARKKSRTGIYHIMLRGINRQIIFEDDEDYQNFMGTIKETQEKSGYEVYAYCLMSNHVHLLLKEVTEDLGIAFRRIGAIYVYWYNWKYSRRGHLFQARYKSEAVETDSYFLTVLRYIHQNPYKAGIVKNIADYPWSSYGEYVGEPRICDVEFGLNMFSTNRTNAVKLFEEFNLAENQDQCLDYNQDVRLNDTEASNFIRSISDVQSPTEIQGFEKDKRNEVIKKCKSKGLSIRQIERLTGVSFGVIRTI
SWOLF_00147	Swol_0137	NA	268.683	-0.246951	0.313344	0.482304	0.244935	-1.00823	233	223	311	222	309	423	260	169	491	409	91	155343	155618	+	hypothetical protein	MVGQGDRSLCVAWEPELNLIMLKQENNILGINVKDNTITLNGRLAYVMDTAIEISESGYTMLPIRYVAQALGANISWNPGNNSILLTVPGT
SWOLF_00148	NA	NA	129.884	0.0893619	0.818395	0.894431	0.389189	0.22961	154	135	173	77	84	239	131	46	1127	1189	126	155681	156061	+	hypothetical protein	MMEGIFSFLKGNVGAILALLTLIVVFIRSVIAIPFVDLVELSEINNRFINKGLLCYIVILFFVSYSCLYVFYINRYLLFLILPIMIFCISSIIAIKQKKRIMNMEIAYEQKISRFYFSIVVIETFA
SWOLF_00149	Swol_0138	SWOL_RS00755	4692.43	0.186546	0.274987	0.440541	0.170885	1.09165	5099	5143	5046	4703	4383	5416	4721	3029	105	119	406	156221	157441	-	IS1182 family transposase ISDre5	MNIRQGYVFSFEDAINLQPRSRLEIVLATLDFDDVITVLDKENKQHRGPTGYPFESKLNALIAMRVYNMATFTELVERLTHDPVLRYNCGFDVFGKVPSIATFSRFYERLTQSEVLRELFKKQVTTAESMGLIDTSSIAIDASKVDANEKSVPRKNIKDDGQSANWGSKLDTNGNQITWFGYKLHIATDVKSELPVALSITPASTNDGIMAESILEECSNNLNSKPQYYLMDAGYDQKSIYELIRKDYKAQAIIPLNHRGAKEPPEGLDWDATPICSAGYRMAYWGGSNGVNKFRCPHVMGKCDCPFGSSWCSDSNYGMVVKTRARQDSRLFIVPHRGTSNWKLLYNKRTSVERCFGRLKEHLGLETGLNVRGIKKVKTHAYLSVITMIASVIAINKDK…
SWOLF_00150	Swol_0139	SWOL_RS00760	5010.01	-0.17464	0.321637	0.491156	0.176208	-0.9911	4672	4713	4916	4536	5548	6986	4929	3781	221	185	758	157626	159902	+	hypothetical protein	MDAYLWKVLKTLGLLLIFSILLLLPSGYAIGATNYRVQGELPKYPDSDFKEEEQTRALATVKITASTKDAFTAAGESYWAEFRLPRNFYITSAGIYGQGQQMDVELARGKGFEDQKRKVEINPIAEDRNNPGHYRGFEIVVENIKYPDDYPELVLYFNRVVVPRGFKGNAELSIDSAGAGFSSGTITIANILSARLTVEASEVQFIVSREQVLGPIKVTENMSGTFEYLKMTLPGGYQWIKEKCYIDPMLGFRVDHNGDGRYDENDFLISVEVDKYGQSTLRIETMFRTTTIGKMEIECPVQLTDRQSSYGELNLQLNSNAELNVSSLKAGSYSQQKTDLSVQNSREAYGGLCAQKIGNIIISENAPETMVRNRYITLTLPKGAKWAKLPSVKLEGDNY…
SWOLF_00151	Swol_0140	SWOL_RS00765	3890.01	-0.153891	0.331366	0.501406	0.158427	-0.971367	3633	3552	3898	3657	4549	4980	3788	3064	137	114	372	160000	161118	+	hypothetical protein	MKTKKFLSIILFALLFMFSSQPVPAAEYGVMKNTVVLPGTVNELGGIAGHYIAGQLQQGDILTFRLPLNSFWTKAPIDTDESTAMTCLQSSAEWSTTTMLDAANMRYGTDCNYILVPEAHAGNPNGLFNAANPTLAVSSLTKGEVLLEVIALPDNSQDCYLYIYSNRVYIDDSIEGDVCIDIDSPSNQALKAILPGGSIPATLQADKSPGNNQSQKEPVQDNKTLEKDSGGSSDADKEDKAQAAVRIELRIGQKKAEVNGEEKEITLAPYIKQDRTYVPIRFIAEALGIDDIRWEAESKMITLKQESKILGIDVRNNTISVNEQLAYVMDTSIETSESGYTMVPIRYIVQALGAIVDWNADNNSIILTLPGV
SWOLF_00152	Swol_0141	SWOL_RS13360	72379	0.794552	4.92069e-07	7.11618e-06	0.157982	5.02938	81545	92912	98109	94711	41382	47375	64350	58648	15	14	758	161868	164144	+	hypothetical protein	MRKRSHLSWLVLAVFTMTIFFGSGLTAVAAPGLSDVQGHWAADTIQKMVDAGVVAGQPDGTFKPDNNISRAEFATLVVKAFKLEEKAGKVFTDTSDHWAKAFISTANANGIVSGYSDTEFGPNDPITREQMAVMIVKAAGWKAEGAAKVFPDDASISAWAKEAVSTASAQGVIKGRPDGNFDPKANATRAEAAVVISGTLDVKAAPEKPVDISTLDKAGTYGPASGSQEINGNVTISASGVILQNAVITGDLLIAEGVGSGEATLKNVTVKGTTTIKGGETVNFENCKLGKVNIKKAEGKSNVVLSGTTSISELLANSAVKVSGQGTIDKAVVYVANVVIEMKPTAYEVASGITANIGGVAVTGTTAVTSGGGGGSSDDSNRVKPVNVTPPAGEVPAGT…
SWOLF_00153	Swol_0142	SWOL_RS00775	24034.1	0.937816	1.36139e-14	1.13994e-12	0.121795	7.69993	28799	32641	35437	29453	15567	16069	18843	15465	8	9	129	164192	164581	+	hypothetical protein	MKKTAKVMFIACVLVMIYATVAVAAVPSDSVIIGNKAFAIAYLTDPTHASEIQEALDNADPGSIWYSIDGITTGWTGIFTGSLATASEIAAFPEIQYRDAQGSLATYAAGNGDVIPGGGDVAFEVVDIY
SWOLF_00154	Swol_0143	SWOL_RS00780	484307	1.22105	2.43878e-12	1.22524e-10	0.174267	7.00677	635776	726410	731570	617604	220231	282832	387657	272373	2	2	1350	164860	168912	+	hypothetical protein	MIKRRNYKVIALTLTFLMLFASVASAAIPTDSVIIGDKAYSIGYVTNPANAAEIQAALDNLGTGQLAYNIDGQTSGWTSIMEGTPLTADQITALPPITYKNDAGEVSNYAAGDGDLIPSGLAVSNVVADNGNITITVTGEGTPVEGDFTFVSRIGDAAKADLAVSNFNWTEATKTVTFTFAPFAATDTAQSIEIGWQYKDSKGWAAAFTVPAAEGLEITNLSAINTTTIKVTFSGEVTAEQMAVANYTVSKGTIESVAKTGDENKAVVLTVAGLNYEDALTVTVVKPAYTKDIKVPKISDLYELKIICDAPGNTIKSDGASMTMLTAQIIEKANNEPVKRDAQIQFSATLGSLSQPQVALQDGKASTQLRSIASPTSVTSVITGVVASAPGAEAFVGLN…
SWOLF_00155	NA	NA	668.176	0.394156	0.00280035	0.013051	0.131876	2.98884	713	826	790	712	549	650	614	491	398	506	220	169432	170094	+	hypothetical protein	MCQLAIEKAIKGLIVERTGDIPPKTHNLIQLVKIAKVELSESQLEFIAVLNMAGVGARYPDMLDVGRCYQALSQRGCLGLSNQDQGSGTMVTAANQVNSIVWAFVAAVEAQGITVERALLFGSQARGDARKDSDFDLIVISPDFAAMPGWRRWEVLGKAAAKVMEPIEALAYSPEEVANALQRDGNFLRHMHTNKGTVLCLSTNKGTVLCLAAELLYFII
SWOLF_00156	NA	NA	914.994	0.632881	1.64962e-09	4.70892e-08	0.104973	6.02901	1104	1096	1138	1105	662	731	694	791	52	76	49	170506	170655	+	hypothetical protein	MGNRKSDHCVILMITGNAGGGKAMTQWSPYRGHIYHTGGGDKVKWKQDL
SWOLF_00157	Swol_0146	SWOL_RS00790	5934.25	0.609865	2.22251e-09	6.06841e-08	0.101973	5.98065	7043	6874	7661	7092	4715	4368	4519	5201	72	123	443	170637	171968	+	Group II intron-encoded protein LtrA	METGLVRIAEIARQNPKERFTALIHHINHETLKECHLEISGSKASGVDQVTKQAYEENLEANIADLIGRMKRQAYKPQPVRRVYIPKEGSNKRRPLGIPSYEDKLVQKGLARILNTIYEQDFLDCSFGFRPGRGCHDALKVLNHIIERKKVNYIVDADIRGFFDHVDHEWMMKFLELRIADPNLLRLIKRFLKAGVMEAGIVYDTPKGTPQGGIVSPILANIYLHYVLDLWFEKVVKKRCQGEAYLVRYADDFVCCFQNKSDAEWFYANLRERLNKFNLEVAEEKTRIIAFGRFADKESKKQGRKKPDTFDFLGFTHYCSKSKKGWFRVKRKTSQKKYRSSLLKCKTWLRKHLISPTDYVIEMLQIKLQGYYRYYGITDNSTALRNFCDKVRRMLFKWF…
SWOLF_00158	Swol_0147	SWOL_RS00795	550.545	0.0335094	0.825251	0.898582	0.151766	0.220797	541	573	628	487	499	666	487	523	351	333	141	172219	172644	+	Recombination-promoting nuclease RpnD	MKIQNPHDRFFKETLGKVEVAKDFLNNYLPGNIIKVIDVDTLEPQKDSFINKELQEGFSDLLFKANINNREGYIYFLFEHKSYTRKDIAFQLLRYMMEIWETKSKKEKADELPVIIPLVVYHGKSNTRGQFYCVVIFILPC
SWOLF_00159	NA	SWOL_RS00800	1413.42	0.132371	0.271839	0.43697	0.120465	1.09884	1508	1522	1528	1363	1507	1419	1304	1156	236	239	252	172667	173425	+	hypothetical protein	MARTARKESRTGIYHVMLRGINRQIIFEDDEDYQKFLWIIKDTKEKSGYEIYAYCLMSNHIHLLLKEVTEDLGIVFRRIGASYVYWYNWKYSRRGHLFQARYKSEAVEMDSYFLTVLRYIHQNPYKAGIVKNIADYPWSSYGEYVGEPRICDVEFALNMFSTNRVNAVKLFKEFNLVENQDRCLDYDQDARLNDTEASNFIRSISGVQSPTEIQGFKKDKRNEVIKECKAKGLSIRQIERLTGVSFGVIRTI
SWOLF_00160	NA	NA	760.159	0.350039	0.00392197	0.0173146	0.121357	2.88437	731	884	874	915	669	628	669	712	361	449	227	173934	174617	+	hypothetical protein	MDTWEKCAHPVDPDLLKGRVCFGGLDLSSTTDITAFVLVFPPVEGDDKYYVLPYFWLPEETLDLRVRRDHVPYDIWRQQGYLLTTEGNVIHYGFIKKFIEDLGQDYNIQEIAFDRWGAVQMVQNLEGAGFTVVPFGQGFKDMSPPTKELMKLALEKRIAHGGHPVLSWMMDNIHIRTDPAGNIKPDKAKSTEKIDGAVAMIMALYRCIRHKGVSEKSVYDERGLLAF
SWOLF_00161	Swol_0150	SWOL_RS00810	114.307	0.380901	0.169404	0.312704	0.277196	1.37412	129	121	142	131	116	149	85	41	981	1208	103	174687	174998	+	hypothetical protein	MAKTTSIFARVEPEIKEQAEMVLNKLGIPMSNAINIFLRQVVLQNGLPFEVKITHNRPLAVEDLTPEEFNNEIEKGFNDLRAGRVVSADKVAERINREYGHEL
SWOLF_00162	NA	SWOL_RS00815	92.1644	0.683185	0.00718755	0.0285682	0.254159	2.68803	128	99	121	112	84	100	55	38	1143	1510	110	174988	175320	+	hypothetical protein	MSYKIIYTEESEQDLVNVYRYIAMNLLVPETAKKQIDRIMNAIKGLDELPLRHKLYQDEPWHSKGLRVLPVDSYLVFYIVIEEEKTVAIVRIMYGGHNIDLQLSNTKIVD
SWOLF_00163	Swol_0152	SWOL_RS13365	1981.3	0.981726	3.93951e-08	7.73129e-07	0.178706	5.49354	2438	3317	2416	2350	1017	1363	1643	1306	270	495	495	175574	177061	-	hypothetical protein	MLGYWRTHDDYQLWLKSKLISLVPEHEAEIRFYGSLVEKVYVLNLDPLKEIVAPMYSLIGRPAHNQPELFRALVVMLHCKTQDPTKFVAVLRSSLVLAAICGFEGQTPGVGTFYDLLARLWLADAPQKAVKVPPSKGRKRPKSGDKLKPKHPGIIKKLVDKALQGCVIEKRPERVLQAILKECAVIPSSKLGLLGNPDNLAISGDGSPVRTGASPRGKKLCQCPAQGIYHCQCERSFTDPTANWGWDSYHEQWFYGHTLYSITSADSFNDLPIYLRFVQGSRHDSVTFVFAWVELLKLYPEFKFSKALLDSAHDVYDIYRLLNANHTQAFIDLNKRNKGHNIYSGPLTVNDNGVPICIANLPMLNWGFNNDRCRIKWRCPHYKDRSKCPKSPECSPSKY…
SWOLF_00164	Swol_0153	SWOL_RS00825	108.666	0.227049	0.258232	0.420946	0.200826	1.13058	101	104	126	132	90	84	100	134	961	1100	89	177292	177561	+	hypothetical protein	MKIPILWNLFKSRASPKNSFWQNTYTFFFGPTPSGKTVNERTAMATSAVYACVRVLSETIASLPLQVYYGARQCGRARLHHITGGNPVR
SWOLF_00166	Swol_0154	SWOL_RS00830	33.606	0.617004	0.0352403	0.0979242	0.293032	2.10559	43	39	42	40	20	33	36	16	1932	2124	136	178013	178423	+	Group II intron-encoded protein LtrA	METGLVRIAEIARQNPKERFTALIHHINHETLKECHLEISGSKASGVDQVTKQAYEENLEANIADLIGRMKRQAYKPQPVRRVYIPKEGSNKRRPLGIPSYEDKLVQKGLARILNTIYEQDFLDCSFGFGYLYNFV
SWOLF_00167	Swol_0155	SWOL_RS00835	449.932	0.420837	0.00534285	0.0225209	0.151076	2.7856	453	471	542	592	323	393	430	395	984	1240	408	178656	179882	-	IS256 family transposase ISDku1	MQNLPNANREALARNIAKDCRTVEDIQSMIKALFKDTVQVVLEAEIDEHLGYEKHSIEGNNSGNSRNGYSKKSIKTNYGVTELNVPRDRNGQFEPQIIKKYQTMANGIDEQVIAMYAKGMSTRDIEEHLKAIYGIDISPSLVSRITDKIMPQVSEWQSRPLDRLYPIVFLDAIHFKVRKDNRIINKAAYTVLGINTEGQKDILGIWIGENESASFWLGVCNDLKSRGVDDILIACKDGLSGFSEAINTVFPQTEIQLCIIHQIRNSLKYVPYKERKQLMVDLKKVYQALTLEEAKFSFEEFKEKWGKKHPIIIRSWEQNWLELTTYFAYPNAIRRLIYTTNTIEGFHRQLRKVTKTKTAYPTDDALRKIIYLAIQDISKKWTMPIREWKQCISQMAIHF…
SWOLF_00168	NA	SWOL_RS14795	327.854	0.323751	0.0876851	0.192371	0.189579	1.70774	363	396	389	315	258	331	369	202	347	416	91	180425	180700	+	hypothetical protein	MNIRQNCIFSFEDALKIQPKSRLEKIINTLDLKPVLYKLDKPGEIRVGPKPYPAYAMLNALIAMRLENMGTFTQLVERLTYDPHLRLCLRF
SWOLF_00169	NA	NA	1380.79	0.178864	0.192842	0.343171	0.137353	1.30222	1481	1533	1487	1372	1289	1316	1535	1033	216	233	234	180666	181370	+	IS1182 family transposase ISDre5	MILIYGYVCGFEPFGTAPSKSCFSRFYSKLAQSGCLETLFTSLVKQAEEMGLLDLSSVAIDATKVEAYEKSVPRKNIIQDGNAADWGIKSDTNGNPIKWFGYKLHIGTDVRSGLPIAMKVTPANCSDSSVALELVEKCCANTQSKIVYFLMDAGYDHREIYSVIRDKYHAQAIIALNKRGAKQPPEGFDWDGTPICSARYRMVYWGSYQGVNKFRCPHIMGKCFKSVNDYTPVT
SWOLF_00170	Swol_0158	NA	940.097	0.277542	0.037691	0.103816	0.133549	2.0782	1051	1043	1126	905	781	921	949	744	538	667	423	181479	182750	+	Deoxyguanosinetriphosphate triphosphohydrolase-like protein	MIKKYEIRDPLYGFIELDSWERDIIDHPAFQRLRRIRQLAWTDMVYPGAVHTRFEHSLGVMHLATEMYEKIVEKKRGYLVNKLGFNDSGFDIDKKFIRLACLLHDVGHSPFSHAGEELMDEKPNTDKRYKHEDYSPAIVEYKFKEIIDEHPQNENYHITVKQISDFLRGSAGVGRRLLWRNLVDGQIDADRADYLLRDSYHIGTNYGSYDLKRLLVTLTISEHPETGAPLIAVEEGGLHAAEALIIARYLMFTQVYFHHTRRAYDHHIAETMKVLLLQEINRETFLPPTSAENIDNYLSWDDWKVLGLLSQGKGGKDGCALRERKHHRRVFYTSEVPTEAELDQSKAVLEKLSGLIQFVDEPEKSWYSTGEKDIMIERNVAPGLKETLPLSSFSSVVRG…
SWOLF_00171	Swol_0159	SWOL_RS00850	348.541	0.018176	0.888586	0.936786	0.129742	0.140093	392	337	356	319	349	329	371	335	659	681	176	182766	183296	+	hypothetical protein	MPIQFTEKWDQYGLMAELALKLEGVSPQFGKTVLQKLVYILQEIYRVPCGYDYILYNYGPYSEALADDLSFFASMDGVKVEWNRRLGYEIKKAERTSHFRERGKDFLTQHASQIDEVIKEFGSMNAKELELRSTILYVSKEEPLDKSDLLDRVKDIKPHFTVGEIDNAYQELERWL
SWOLF_00172	Swol_0160	SWOL_RS00855	129.478	-0.0368718	0.892395	0.937545	0.272571	-0.135274	162	143	111	100	164	168	124	63	1633	1633	245	183726	184463	+	hypothetical protein	MFHLMFHLIDEKKRQLDKKRPLPVNSLNSLKEALAVEWTYHSNAIEGNTLTLAETKVVLEGITVGGKSLREHLEAINHKQAIQYIEDIVTHEEEFSEWQIKNIHQIILKGIDDENTGVYRHENVLIVGAKHFPPEHFRVPDLMEQLIQWYKTEAQELHPVERVARLHVLFVGIHPFVDGNGRTARLLLNLELMKAGYPPLIIRKEDRLAYYESLDLAHTEEKYNDFHLLVAEALNRSLDLYLRVV
SWOLF_00173	Swol_0161	SWOL_RS13375	1270.89	-0.0251972	0.81152	0.890227	0.105664	-0.238466	1261	1231	1205	1335	1224	1247	1231	1434	751	748	726	184735	186915	+	hypothetical protein	MGRYHLKRSGGAVTLVLLLSLLLSLGMVMPVAAQDSMVRSCSPVKGTDLIEPQVAAGEATSFALREDQKLWGWGIDNYGQVGNGKIIVDGDERNGQETPYLLTEKGFNEGFKQVAAGRWHTLAVKNDGTVWGWGNNEKGQLGNLPLGPHSTPQQIPNLQNMKAVACGEFFSLALNNDGTVWAWGNNDGNELGRGATGPFYNNPEKVKGPGGTGYLDNVTAIACGRFHGLALKSDGTVWAWGDGSWGTLGNGEDFSEEVYPVRVLNLTGVKSIDAGDYFSLALKNDGTVWAWGGRGIGGQLGDGEVDDFVNIPQQVKGLNGLGNLNNVEAITCGINHSLALKDNGTILAWGENYGRLGDGDATSSESPVPVLTQDISGVVAIAAGGEHSLARKNDGTVWA…
SWOLF_00174	Swol_0162	SWOL_RS13380	1050.22	0.850319	2.2911e-17	2.87762e-15	0.100297	8.47799	1301	1313	1422	1363	709	745	771	777	557	970	576	187457	189187	+	hypothetical protein	MGVLLITCQAGDILAANLSIDNKDGLIVQYRDNDAAADMLKTMDFQVYRKQNLAANVDLLKLIPGTNRQEMMARLKKTGRVKYVEENKRIRLHRAPNDPYYIQQWALPVIRAEAAWEVVGTTARPVVVAVVDSGIDDKHDDLINRIDSRGYNFVEDNQDIFDWEGHGTAVSSIIAAQTDNRLGIAGVNGQNPVKILPLKTIDIDGYGYISDIIKAIDYAIEAEVDVINLSMGSDRYSDIENEVIQKAINCGITVVASAGNEGDSRYDYPASYPGVISVGAIDRQGNPANFSNHNDQVDVVAPGVEIKACRPGNSYDCLNGTSFSAPMVTGTAAMLKSLDQSLQPDAICKIIQETSYDLGSPGRDNYYGYGVVDMGRAVLQVLPVRVKAIQLEPSQAQIT…
SWOLF_00175	Swol_0163	SWOL_RS00875	399.052	0.808338	1.73789e-05	0.000170531	0.188154	4.29615	540	410	615	470	277	264	376	240	1692	1982	1056	189634	192804	+	hypothetical protein	MKNRLQSILALMLTVALLFSGLCLPQTAWAADDKTPEELEITWRIKANADHAWSSESARENGKVYARYNLNDSFMLDLAGTTVLSRTGISWGGNPYFQPITENEYSRSCAGGGTYTTWYLSELQRWTEKGSEKKDFESTTVENWQYRWPGKEHEGADDNPIPWLEIIPPESDNEPIRYRICLEPFFFIDYDTADEYFETTGTIHSNWTDWEGSHSETGELGNHAGGITPSLANQAWYDRVETNLDGSCAKGELTYSGGKYRGQGTVQHTFYDEDGKSSIEITYEINRKPSAKAIQPIQVLGRYEYNNDNDYVPATDFVAGKDTVIQVILPDDIKAEDQSNARVEIYHEGNKIATLSKFKKDKENNSLIFIPSSRSSCGNWKAGRYKFVATIGESEELTL…
SWOLF_00176	Swol_0164	SWOL_RS00880	20.7193	0.359697	0.396523	0.563162	0.424248	0.847847	28	30	18	16	19	28	6	19	2363	2420	287	192896	193759	+	hypothetical protein	MGRRLRVEYLGAMYHVVQRGNNREFIFGRPDERDYLIEQVGNAVKVDGVTVFAYVVMSNHYHLLLRTDGEFLSKVMHRVNTRYSRFFNCDSGRDRTGVVFEGRYKAILVQNDDYLLSLVRYIHRNPLRAGIVSRFCDYRWSSDACYRQQGNGPGGGDFVNCDLILRMFSDKKQIALREYKRFMENDDGKDWENIPCIGDDSFAQLAEPRKEKAGRVSLDEILINTGVDNEEFQLIKQGSRKRLLQKYKIAFTGEAIGQGYTMREIGQHIKLSHVAISHLFNSKQDSK
SWOLF_00177	NA	NA	9601.97	1.92534	6.29531e-22	1.97673e-19	0.200044	9.6246	13677	17427	15854	13848	2851	3675	5665	3819	64	288	867	193937	196540	+	Outer membrane protein assembly factor BamB	MYWNPKVFDYSILKQGRMRMIGKKISKTASVLTLVLVFLGVAAFPTMAKEWNQYLNGPQHRSYINITGLQNEPELKWQYEITGEPGNPVIADDGTVYVSSARNYYGEENAAAKNISDLHLYAFDKNGTLKFDKVLLTMTSNTDVFLSAAPFKLSIGNNGAIFAVSYDPNNRKGYIYSFDASGHINWEKTYDNISLSGEPVIGTNNTIYVTAGTNMIYAFNGNNGTEYWNTDIGGGYLYGCTLSNDETVLYAGNEWGTVKAIDAANGNIIWSNNHMHTDKTPVVAHDGSLLIANHYYNLLCMLNPATGLMLSPAELKQGAGLGGEPAVNQNNQAIALEWKDGKVSCYNIPNGQQNWTVSDIGTPYRSPIVDANSNIYFGAQSNIYALNAAGQLLWQKSII…
SWOLF_00181	Swol_0168	SWOL_RS13385	259.923	0.641492	7.55822e-05	0.000624547	0.162075	3.95799	382	268	320	299	224	206	186	194	1587	1858	564	198928	200622	-	hypothetical protein	MILMLSLLLMVGPLGAANPEDGFKPAAIIELQSHRLAAYSSDSTPEEQVRYWLQHAYMDPVPERVLYAGSIDEMIRSLNDPYTSFMTPEEYDSFVSPGVIGIGIYIESVPQGILVKSLIPGSPAEEGGLQSGDIIIRVKEHQEENWISLAGLSTDQGGSLIRGPAGSQVDLTIIRGEQLLQFTFTRKKVEIPPVVTSLPDPATACIDLNTFLNSENQPSTASLFAEALQDMESQGAQGYILDLRDNGGGYVYNALDISGFFIGDKPAMQVRPLVTSDTALKHELLITKPVVVLINQNTASASEILSGALKDYNCALFLGQTTYGKGCMQSAYPIFNQGKLYGYLKMTTARYFTPLGYVVDQTGINPDITINQSDPLLAARLLLSATVPSSSGSNSSMVK…
SWOLF_00182	Swol_0169	SWOL_RS13390	474.293	0.769314	2.24278e-07	3.58845e-06	0.148574	5.178	680	516	606	593	315	396	380	308	1202	1607	629	200860	202749	-	hypothetical protein	MTKSYLRAGIIISLLTLFLLGNLLPAQAESSGPVAQSWVWVNPMNVGESIEHPTMVRTLAATSSSTASNLQELKTLLRSGLENRQTSINILYTGNNSDLNKGLDTGAAGLTEIYESLLGEDDYLNFNIKSTKYGYNGYEGQVNVYFTMVYQTTLEQENYVNEQVAAILSTIIIPGMNEHQKEKAIHDYIVKNVAYDESYSPSSHSAYAALYNKKAVCQGYALLAYKMLSEAGVSARCVVGTGHDESHLWNLVCLDGNWYHLDCTWDDPIPDTPGKIRYNYYNLSDQEMAVDHIWTAGDYPACSSSYYHELNNKLGSDTNNQALWQSLLIETELYLLSPEKTAENAAALEEKIHNSLLLYEPALKLRFHSAGADPGSLLNSLLESALTGTDCSGYSCQYS…
SWOLF_00183	Swol_0170	SWOL_RS00905	2038.54	0.309849	0.0058161	0.0241488	0.112347	2.75797	2234	2364	2155	2267	1658	1674	2017	1938	392	483	653	203170	205131	+	hypothetical protein	MLNCMKKVVLLICCLFLLGSVFCVNQVVYGIGGAPPAGAGLQLELNPSTLTAGYNQTSMLITNNTGAALWQAGDRLGLQVMKLTQSGQPTVAIPNFRPEEVLDKTIQFTLSGGLEAGDYIVGIGTQDGIQLGYAMLSIKGAGSEDFAIKTVSPGQGAAQVSRYTTVEIEFSGPADDNTLNNSSITITNQNTGGTISNFSVNYDAANYKAIIFFATPLDMNSSYAVQAGTGVKSLDGIALKTPFTWSFSISSEDLPPGLFTIEVKNGHGNWIPASNLAESSLGVYYYFPGQSIELRLKAKANATLPPDYSLSADLSSIIPSLSQPLNYDMASGYWQLSYRIPANVSISGPCEIIISTQWQGEPFPAAIMMAIMNINPKDFNMGLAGDTTDWSTIKDFTCI…
SWOLF_00184	Swol_0171	SWOL_RS00910	10567.7	1.41705	2.85619e-13	1.66855e-11	0.194089	7.30101	14162	16893	16462	13991	4176	5466	8108	5283	87	254	1117	205370	208723	-	hypothetical protein	MLYQLKYRDKRILPFLLVLFLVSAVLVFSFADNAKAQVPYIYQWEDDSSGTGINHLNIGFDYPIETVDNDLIVIRQKGSGSNQVALDSKAIDPDYTIINNNNSLIISFPSIAVDTVNGNIEMLQVSARYPDIAEWELYIPVGALEFTAASQYTQLIDIVIPFYIWEAEPGFRSTFMTTAAEDINVRIFQNNPMRNIKVYQPADYITALKTIHRFEGVFHDDNLTPPQLSNIDITAKTGVEQVHVKVGANPERRLSLDPVAKCFTVGYAGLEAGLRDDENGDNINIKAYDPYGKLLEERNFKLKVGEANSNVSSDFIVEDYLVKAGTSTLKNEYTLYDLVSDPALAQIILASIPAGELDKLKIFYPNKPNMLIIKDLNTMAAALAKQQLSPKLLILASSL…
SWOLF_00185	Swol_0172	SWOL_RS00915	2713.02	1.47885	6.18981e-15	5.75881e-13	0.189595	7.80002	3621	4465	4494	3391	1044	1367	1899	1423	134	376	398	208788	209984	-	hypothetical protein	MGKVLTRTPGLIMKKNFTHNYSHIFMSLLIVAAVLIIGIVFKISPAQAALSEAASVKYIKKWTIRFNQPVDPNTVNGNNIYVVDANDKRINNIELITEDNIVYVSLKGNHTYAEGNYRLVITDKICSQNQICLQKDIIKPFQVMGRNYFTFDDANLPSALTGASYSINLGVGNINDGTWACVPGSLLPDGLSLNPKTGTINGSPTKEGTYKFTVKKTKDKASEEKELTITILPGNYDSYKLTLPNTTPGEHMPLGQAELSYPAGIKKQIEILWNPPASSELGSQQFSGYLGGSDRQVQETGSISYLKDVDFTYFYWPNYNWRTVAVNVNGVVREVWMDAKYKDGKRTRKMDLMIDSSLKAAGNVFGINTNSLETDNQVTFRLFNAYGKLLETREMTVK
SWOLF_00186	Swol_0173	SWOL_RS00920	747.593	0.323488	0.026974	0.0803779	0.146249	2.21189	904	871	775	781	612	744	759	534	1374	1561	1111	210317	213652	-	HTH-type transcriptional regulator MalT	MQRELIHNSIVQGLLNRKDMHMAMVSLVNSQLTPPHIKNSIKRDRLQELGLSILSHRVTTITAPAGYGKSVWVASLLQEEEWPPTAWLSLERYNGDPSFFLYHLIHAFKKINPEYGSQSLRTLNSLRNLKQDYFIAASAIIQELPQDQEMVLVLDDYHLIDQNQLLPKIMEYLIRRLPLRTHIIVISRTPPKLNLHQELLKGELLEISSQALLFTPEEIRELLSLEGLVLSTEDCTYIHHCTEGWAAGVRLLGLSLKQFGGNWRNNLSSLTGKHTALYIYLSHELFNYLTRELQDFLLDTAILPYLEPILCQEVLGDTRSEEKIHELHLMGLLSQVESNTTIWRFHHLIREFLLERALNIRSPEYIVSLRRRAAFHLEKNGHIDQALEQLAACADWSKA…
SWOLF_00187	NA	SWOL_RS13395	3166.29	0.175657	0.367077	0.53517	0.19475	0.901962	3040	4472	2792	3138	3137	3530	3067	2154	224	232	543	213849	215480	+	hypothetical protein	MKLVYKKKSVRSWTKTVCKSLALLVTLLMLFSLAVALPAYARDDLLVRESQQNNIGSINDEGDWNQYPDYPDYDDGWGQYPEKGSQYIITKDLSEQTAEQLAQQIMGEGVQISNVKYTGTNVSAGTFTATDSSIIGFNEGVILSSGNIRLVDGPNVSPGITHVNGLQGDEHLDLLIPGYETEDATILEFDFIPSKNTFSFDYVFSSDEYNEFVNSRFNDVFGFFLNGKNIALIPNTDIPVAINNVNNGMNSQYYRDNEYDYVNDPQIMTEMDGLTTVLTVTAAVQVGQKHTIRMSIADAGDNILDSNVFIKGSSFTSVESDVIQFSQATQQVNENDGTATITVTRSGNAQNSVSVEYYTKDGSAKAPNEYLASNGALVFEPGVTSKTIPVTIVDNNVAG…
SWOLF_00188	Swol_0175	NA	1107.66	0.439488	0.00788702	0.0308601	0.165416	2.65687	1118	1150	1367	1461	1085	818	769	1093	409	530	380	215647	216789	+	Macrolide export protein MacA	MKGKGKGQYFLLIFLILISMLATGCGKEKELVKESALTVNTAPAVKCDIAKSMRYSGMVRGHNEVYITPKMPARVTAIHVQPGQRVRAGQLLLSLDSKDLNVAVKQAEAALAGARAAQVANELSLENARKNFERNEELHKAGAISDSQFEAEKLRYESLNSGAVAASVAQAEAALASLQNQMENCNLTSPIDGIVGSINLSLGETASPQMPAAIVTDTGELEIELLVSEAEVSYIKMGSAVDVSIEAASEKPFTGQVKSVSVVPDPVKRSYAVKVSLPNPEGLIKSGMFAEARVDTQSKKDVLAIPVNAVVPKSGRQVVYVLEMKDKENRAREVEVETGIKNENYIEISKGLKPGQEIITRGNTLVSDGTLVRVVAGGSK
SWOLF_00189	Swol_0176	SWOL_RS00935	4541.84	-0.0623147	0.637764	0.770394	0.132351	-0.470828	4222	4144	4416	4996	5555	4251	4223	4528	313	289	1034	216789	219893	+	Swarming motility protein SwrC	MKIVEFAVKRPVTMSILVAVVIIFGFFTLSKIPLDLYPEMKFPYAAVMTSYPGAGPEEVESQVSEPLEGILNTLSGVKEIQSQSTSGNSLILIKYDWGTNIESALMDIREKIGLIEKSLPSGVEKPMVLKMDPTMMPIIQMGIRGGDKISLGQLQSIAEDVIEPRLSRIPEVASVVITGGLEREIKVEVDPVKLEDYGLTLTQVNQVLQLENFNLSGGKAREGEREYYVRSLQQFENLDDIRNVAILTPSGNSVYLNDIAMIEDAYKDDTQITRVNGSKAVGIHCLKQSDANTVKACAAVREEMEEIMTELDLDLDYQVVMDQSSFINQSLDITKRMMVEGALLAILVLFLFLRNGRSTLIVFTAIPLSIIATFILMYVNNSTLNLITMGGLALGIGRM…
SWOLF_00190	Swol_0177	SWOL_RS00940	699.924	-0.186332	0.290718	0.458432	0.176359	-1.05655	618	587	652	765	983	714	598	682	396	327	190	219971	220543	+	Fatty acid metabolism regulator protein	MKKGKRELILEAAVHVFSSKGYHNARMEEITAVAGIGKGTIYEYFPSKLQLFQDMLNKSLQVYYQNFNPEEMKQLPVEQRLRIIFETHIKFCRDNKELTRLVFWDSDVFDQELREWIYTQRQEKEERVVEIIEEGMARGELRELDPMLVKVLLTGSVAAMWAPITLDGWEIAPEVLARDVTDILMNGLKK
SWOLF_00192	Swol_0178	SWOL_RS00945	8.46414	1.39691	0.0217256	0.0688207	0.60864	2.29513	14	16	9	8	2	4	4	11	2535	2620	443	221066	222397	+	Group II intron-encoded protein LtrA	METGLVRIAEIARQNPKERFTALIHHINHETLKECHLEISGSKASGVDQVTKQAYEENLEANIADLIGRMKRQAYKPQPVRRVYIPKEGSNKRRPLGIPSYEDKLVQKGLARILNTIYEQDFLDCSFGFRPGRGCHDALKVLNHIIERKKVNYIVDADIRGFFDHVDHEWMMKFLELRIADPNLLRLIKRFLKAGVMEAGIVYDTPKGTPQGGIVSPILANIYLHYVLDLWFEKVVKKRCQGEAYLVRYADDFVCCFQNKSDAEWFYANLRERLNKFNLEVAEEKTRIIAFGRFADKESKKQGRKKPDTFDFLGFTHYCSKSKKGWFRVKRKTSQKKYRSSLLKCKTWLRKHLISPTDYVIEMLQIKLQGYYRYYGITDNSTALRNFCDKVRRMLFKWF…
SWOLF_00193	Swol_0179	SWOL_RS00950	97.9789	0.105252	0.622495	0.75945	0.213789	0.492318	82	87	106	130	107	80	92	98	1927	1967	334	222632	223636	+	hypothetical protein	MARKKYAVIIFLVMLLLVAMGIFYAYFYQQQKALADRRESLAATGTIEAKTIMTSFKVPGRIETLLFDEGATVEKGQELAVLETQEIEARLLQAEGSCQAAEGLAGQAEKAVSLTSQTVEAKIAQAEANLTNYQQKFDRVKSLHESGAIADSQFDEAANALKAAQGQLDEARAGREKVEVAQQEHLAAVGKAQQAQGVLQEAQTAMNNTRLKSPISGYITQKVIEEGEMLNAGTPVFEISDLKHPYVKVFIDERKIGRVYLQQAVEVRVDAFPRKVFPGKVVWISDAGQFAVQKAINEQYSHDIRSFEVKIDLPNDDLALKTGMTASVQFAEGK
SWOLF_00194	Swol_0180	SWOL_RS00955	425.919	-0.246366	0.176225	0.322331	0.18216	-1.35247	368	316	380	500	555	476	436	376	786	683	238	223639	224355	+	Linearmycin resistance ATP-binding protein LnrL	MEEQAKLVEVKDLVQKFLLKRVLDGISFNLLSGEALGIFGLRGSGKTALLHILAGVERFSSGQVEVLGCDIRKDQSFKQGIGLVTQEPSLFQDLNVLENLDFIASLKNAGPPDIERVILQLELKDYLRYPVNSLEAGVYQRLSLACAILNSPRLLILDEVIKDIDIYSRHLILQGLEPFLASGGGVICGFSNIEMSAYFNHVAWLEKRQMEILSSGEARDKWIQLLESFKKPGDWDAE
SWOLF_00195	NA	NA	435.021	0.116906	0.499953	0.658219	0.173306	0.674563	465	376	433	542	517	422	381	343	994	1070	366	224393	225493	+	putative multidrug ABC transporter permease YbhR	MWRDRGLRKILLLGPILGLFLFMAIYQTQTVKDIPTAIVDLDGSSSSREISEKIKHAEHLKLRAYPQSYEDLEQSIRRGEIVVGVVIPENFGRDVARHHPTRVLVIVDSSNTVYATNASTAVLGVIRSISAEAGVKTLLARGMDPSQARKAFLTVDYREEGWFNPTLNYAYFLVLAMALNIWQQCCTMTASMNVIGETGMKSWLQVKASGVSRFKYFFSKSLAHLITFMLLVIPVYILALGIFKLPLSCGLGMLLLFTLVFAVSLHSVGTLMSSLANNAVDSTRFGMMVALPSFVLCGYTWPIEAMPGFLQSLVWILPQTWFFQGFNYLSFKDPGWSFMLPYFGGLLVISLVCYSMAAMATAWMER
SWOLF_00196	Swol_0182	SWOL_RS00965	1026.54	-0.482831	0.002907	0.0134482	0.162165	-2.9774	847	836	824	924	1456	1366	982	976	638	450	415	225504	226751	+	putative multidrug ABC transporter permease YbhR	MKQLWNISHYEFLHILKDPILFIIVFIAPLFYCGLFGVVYFSAILEDVPLAIVDQDQTVLSRELLAAFANDSSFRLVEGVDSYEELEEGMRSGSLRAGIVIPRGFEQKLYQRSPSELLAVYDASNLIWGFNSRKFIREVINDFTTRHAAAYLLSAGCSPREMEALINSVECNISPWYNPNFSYTNFLFMGLMMIAVHQLSIFGVCLSVTREKERKSWVHFVYTMVPAWKIALGKTLPYLIINFFNYALVLFVSSRFVQVKIEGSVGLLILLGVLYLLAITFAGFIVSVHAPNSLQATRYLMLLSLPLIMISGYTWPKAYMPDIINLVAALFPSTWMTLGFRLVSIKNLGLDLMWPTLLVLSGMALLAIFFALSFKKESVIRVDDALSINGGYSYPRKVN…
SWOLF_00197	NA	NA	42.5933	-0.338094	0.215334	0.371255	0.272869	-1.23903	34	36	39	38	31	42	57	63	1988	1879	135	227076	227483	+	hypothetical protein	MDRELLEKARSLINANYISTTLSTVDRNYEVNIAVISVLEMIGDDTIICARFGADKTYANLKETGKGVFMVLLTDNDKSKDGIRVYVELSADLQEGEYFDRIKKRLDNTTYKNFPLKNCLVFKIVKILPVSLLRK
SWOLF_00198	Swol_0184	SWOL_RS00975	244.702	-0.434234	0.008251	0.031838	0.164382	-2.64162	196	197	185	251	251	283	256	338	1610	1419	377	227640	228773	+	UDP-N-acetylglucosamine 2-epimerase	MRLGKVMTVFGTRPEAIKMAPVIKELKKVKDIETVVAVTAQHREMLDQVLQLFDITPDYDLNLMEEKQDLYSITTGVLNGMKGILAKEQPELVLVHGDTTTTFAAALAAFYQRIPVGHVEAGLRTRNKYSPYPEEMNRTLAGRLAELHFAPTDTARENLLNEGTGSFKIWVTGNTVIDALLDTIRPDYEFGSELEEIDLSKRLLLVTTHRRENWGRPMREVYQALIDLVDEFPDVAVVFPVHRNPVVRDVAREMLEGRERFYLIEPMDYEPFAHLMNCCYMVLTDSGGMQEEAPSLGKPVLVLRDTTERPEALQAGTVKLVGTVREKIYNEARLLLSSRGEYEKMARAINPYGDGQAAIRIVDVIKDFLYVRIGAQG
SWOLF_00199	NA	NA	76.3746	-0.126959	0.524199	0.679457	0.199344	-0.636886	84	62	78	68	79	86	82	71	1000	935	59	228814	228993	+	hypothetical protein	MLLHLTIQVPTKSLFIGGCGPLGHGGLVRKWFFDVEDGVVNNPVPVSRFNWLFISNYAC
SWOLF_00200	Swol_0185	SWOL_RS00985	148.928	-0.272794	0.225286	0.383413	0.224967	-1.21259	140	112	136	147	144	178	106	229	1868	1790	395	229071	230258	+	Signal transduction histidine-protein kinase/phosphatase DegS	MAGNRGKAKSEEKQPIQLGHLENILGQLVGTLEKGRNDIYDIAEKCYQECNRLELEREEVNREASRTIVEVEKYEKLERYARLRLAEVSRNFLSFSENDIKDAYDKARILQLTLLDLRQKEMYLRRRRDQLDLDIKQFKAIALKADGFLSSTGVALKILQGNVERIGESIEEFQRQQQLGMWIIESQEAERRKIARELHDGPAQNLVSMLIRLDLIAQLGYEEKERISDEINNIKDMARESLADIRSIMFDLKPLLVHEHSFCQTLREFFSEYEAHYNFTTDLIVLGDDRDYDFSMEIALFRLIQEAITNVKKHAGVNHAMVKIENTDKCLRLVIKDEGRGFSVEGARANKESYGIIGMKERVEIFGGEIEIISSPGSGTQVIVRIPWEEEGNNG
SWOLF_00201	Swol_0186	SWOL_RS00990	170.277	0.0184001	0.911262	0.947543	0.165103	0.111447	186	174	182	139	157	166	159	199	1329	1367	213	230251	230892	+	Transcriptional regulatory protein LiaR	MDKARVVIADDHVLVREGLRKLLELDSNIKVIDEVGDGQGAINIARKEKPDIIIMDVNMPGTDGIVATRVIKRELPSVRIIALTVYEGEEVVDMVKAGASAYILKDVAGSELVDTIHRVMNGEVVIYPRVANRLVRELRQSENRKSEIRLTKREKDVLTLLVKGNTNKEMAEVMFISEKTVKNHLTSIFRKLGVKDRTHAAIYALKNRIVSEE
SWOLF_00203	Swol_0188	SWOL_RS01000	200.031	-0.93537	5.99182e-06	6.90433e-05	0.206635	-4.52668	157	133	155	101	283	195	249	327	1577	1119	239	231711	232430	+	hypothetical protein	MIDLIMDILFPQTACYICREPGRYSCRYPWCDACEDEMDRLKKCLSLCDHCGKYLGEGENLCVECRQNPPSFNIARAVGPYEEPFRIAVKVFKFLGRKQLAKKMGDMMAEVVEREPRFWPLDIIVPVPISQGNLRQRGFNQTELLARQIGRRLKIAVEPGILVRIKETPSQRELTREEREKNLLYAFKVTQPQKVLGKKILLVDDVYTTGSTIRECTRVLLEAGAERVSVITWAIGKGF
SWOLF_00204	Swol_0189	SWOL_RS01005	37.5902	0.1433	0.619481	0.756876	0.288571	0.496586	29	36	46	46	34	27	47	35	1965	2018	139	232575	232994	+	hypothetical protein	MSNLRNCSKCGRVFPYMGRNICPRCLEKEEDEYQVVRRYVRDHPGAGVIEVVEETGVEEDKILQFLRDGRLQAKGLTASLRCERCGQSINSGRFCESCINEVNAEIQGHLPQKAKSEEPKRPPRGKVKDKMHIKDRGFF
SWOLF_00205	Swol_0190	SWOL_RS01010	153.239	0.120363	0.574553	0.719839	0.214414	0.561359	137	183	157	153	135	124	116	221	797	853	97	233196	233489	+	hypothetical protein	MIISKTQLLNVLKIYNKGDNKVEKAQAARGAARADELAISRESKVKQKAMHAVRQADDIRLEKVAELQEQISAGTYTLSDDEVAEKMIERVLVDRLI
SWOLF_00206	Swol_0191	SWOL_RS01015	321.354	-0.162231	0.394825	0.562563	0.190658	-0.850901	284	364	281	281	384	348	232	395	738	669	170	233615	234127	+	hypothetical protein	MEKLLQDFIETIAKQNQVLERLAALGQEKQELIIAGKVRELDSLIQKEGITVSNLDKMEGARFKLQENLAVQLGFKAEEFSAKKLLAWVREGCPELYPALEEVINQLDYCLIRLKAINSHNHELIDQSLVFIGEIQSLFNGDVAGIYSDKGLQSDEFESRPRLNLLDKKI
SWOLF_00207	Swol_0192	SWOL_RS13400	4622.19	0.194572	0.0585981	0.143889	0.102883	1.8912	5139	4867	5013	4713	4716	4104	3941	4485	234	251	838	234210	236726	+	hypothetical protein	MSNFFGLEIGKRSVLMHQTALNITGHNIANANTPGFARQAPSIVTTSPFHAPMLNNANRVGQLGTGVDIAQVKRIRDEFLDSQIRNETRVSGYWQSMQETLDRVEAILNEPSEDGLRGVMDMFWEAWQDLSLNPESESVRSVVVQRGMALAEAFNHTYSQLQDLRVDVNDQIKIKAHDVNSIAQQIAALNRQIAAVSCAGKQPNDLKDKRDLLVEQLSEIAEVRIYNDKNDMVAVQLADRMLVQGVDYIELAEEKDNQGMYMLVWADSRTKARISGGQLGALLDARGQTNLPEENQPSEYKEIIPNMIEDLNMLAKTIMVNTNELHRGGYSLANKKSQVPDGSNFFKMPEYADTYENWAKFMAVTREIQDDVKKIAAASRRTWDTEGGNKENFGDGGNA…
SWOLF_00208	Swol_0193	SWOL_RS01025	3523.17	0.163344	0.138276	0.270151	0.110201	1.48224	3651	3740	3613	3895	3741	3143	3432	2972	319	337	870	236758	239370	+	hypothetical protein	MMMRVTNKMLVNELNRNLTNNMLRMDKFQRQLSTTRKINTPSDDPAGLVKSLRLRTNLIEGEQYLTNINESLGFLDTTDAAFGNINEILHEAREMAVKASTDSNVKPDFAAMAKKIREMNEQLKMIANSTYGSKYIFAGSNVTETPYENGNWRGNSEAMETEIGVGVKIPFNIDAREFFVGRLDELQVDPASGINAEKVVGKNLQEGNYKVNYSLVSNAARGTARESGNMLTADNNTGMFFFYDNAGTPANASIAIGTAAGLTASVYSGFLNIKVTTVDEATDTLTVDISGRIAIEGETGYQDINIAGVSLNMAAANGDAIGSISAAQLQAGGLAGASEDLVLWNNSGAPLAGITDGAPEFAAGDKSQISLSLESSSVQESQSYLSAVPNAGSFFYEGM…
SWOLF_00209	Swol_0194	SWOL_RS01030	879.257	0.337453	0.0253035	0.0765302	0.150869	2.23674	918	1015	914	1079	837	603	898	769	275	308	187	239517	240080	+	hypothetical protein	MDLRISQQAGLIGLNIDKPGVRLSISPPRLSVNAQVSEINIHSPRAELEIDQSQCWTDLGARKPVEYGKECASQAYQQGLEGIARRVAEGESQAAIEKGGSVVNLIASRFKAEAECPYTIAFIPEHPPQVTVKAGEMEAEASEGGISTSLQPGRVENHTPWAKVGVYLQQKPAIEVKWVGSYFDGVM
SWOLF_00210	Swol_0195	SWOL_RS01035	422.49	0.297451	0.0864142	0.190582	0.173479	1.71462	445	417	482	511	377	295	348	504	455	543	156	240324	240794	+	Flagellar assembly factor FliW	MKIVSTLLGELEFEEEDIIMFPAGIPAFEQEKSFLLIAMGEGVPFYYLQSALNPELCLVVANPFAFFPRYSIEIGQEELQRLDCSQREELLLYVILTVPQDFRESTANLVAPLIINQESKKGLQFIATNSDYTTRHPIFQPTQAEEQTGIAAAEEG
SWOLF_00211	Swol_0196	SWOL_RS01040	207.29	0.454515	0.00908548	0.0342353	0.174223	2.60882	220	243	230	272	211	159	191	131	432	579	76	240798	241028	+	Translational regulator CsrA	MLILGRRKGESILIGDDIEITIVDIQGDYIRMGIQAPREVSIVRKEIKEQIREENIKAAEKPEGLPALLEEMKKFI
SWOLF_00212	Swol_0197	SWOL_RS01045	1589.68	0.344294	0.0143742	0.0492605	0.140656	2.44777	1752	1891	1612	1860	1586	1114	1515	1388	660	826	893	241052	243733	+	hypothetical protein	MSSLRIGGIASGLDTENIIKEMLKAQRSKIERKVQEKTILEWKRDDFRTVNTKLLALRTATFDLKLGDTFNAKKAASSNESILTATAKSTATPGTYDVRVKQVAQKATLTSQQSLGSKENVSSVAAQFGIEENTQIDFTLAGKNGEIPFSFTAGATSLADIVRIINDEDMGIRAYYDANVDRVFLMSTEFGENAAIKVKMDGMRDSGGNLLVNGEGKALSFLGDYLKLNIDMKSLNETAPASGRKITSNSALIIHDPAAITLSQMYEGGTAPASVSFTLKGEKDSKDFTFDTAISLQEMINQINNERLTTGLTASYDSSSGKVIFSSGGQVTISGDTDNFLRDKLNMTIGSQQGTLSSNTAVRVYDAANIKLNSLYTCEDLQFTLEGGLGSHKFSFNAS…
SWOLF_00213	Swol_0198	SWOL_RS14155	262468	0.748115	0.000238569	0.00169769	0.203611	3.67423	333548	347637	312500	322446	133811	154583	248750	246469	4	4	936	244130	246940	+	hypothetical protein	MIINHNVSALNAYRNLTITDRNMSRSLERLSSGLRINRAADDAAGLAISEKMRAQIRGLNQAISNAQDGISLIQTAEGALNETHDILQRMRELSVQAANDTLTASDRQNIQQEIDQLITEIDRIGNTTEFNTKKLLDGSSSALTTTDKLTTRVFMRDGLRVVDQFGQKAPGGGNYKLNIEAQAGIAQVQKTDIMRVKHGETTTNIDMGYNQAKVQLAVTTVFGADDANDIYEFNFEFEDGVNTSVEVTLTGGTTAGQFSTKLADAVAAHSVLKNRITIQATTGATTGNFDIQSLTKGAAGNFALTVNRTDVNAATGTGRFNIDGTNAIGDGELQTDSVDTSITSTSTTLLKGTDVAQSGLQNFQVTGLKQGTYKITTDVSAAATLVSAANLDLVAQYRQ…
SWOLF_00214	Swol_0199	SWOL_RS01055	924.305	0.422769	0.00156683	0.00800315	0.133703	3.16201	1149	977	1141	975	775	864	854	660	808	1049	671	247061	249076	+	hypothetical protein	MSKKTKNKNKRKSNKNTGDKSSVRLVRVDNTYNNNDIYQNNMQALKEHYPELACTVEKSTSSKRYQLVNMGAKPIPNLLVKDGNYYYYDSNASQQDVANQIKALNLKNARIAMFLGMGLGYELLYYMHEEAVKQNTSYILVIEKDMEIFKLALQSVNLVAAIKNPGISFMVGIDESEIYTKLWTYLYENNRFMLLKAIKPVYHPSSLKLNKDYYLQTLKSLRDAAAQVLLHFGNDPYDSLLGIEHMLANIDEIVSNPGINLLFNKFKGRPGIVVATGPSLNKNKHLLKGLENKALIVAADASLKVLMAMDFKPHLVVSLERNLPVKALMEGFADDEVKDVYYAACPVIHPEVFPSYPGPRIIVYRDFDHFKWLGIDKGIVPIKVSAGNMAYKIAEVLGC…
SWOLF_00215	Swol_0200	SWOL_RS01060	57.7025	-0.272515	0.296586	0.464481	0.261084	-1.04378	57	53	64	33	67	50	61	76	1967	1888	184	249200	249754	+	hypothetical protein	MEYRHFIEGKGIYLREVRPEDVNDNYYHWMNDDDITCYTESRFYPYSKEQLHAYVAALDGMADSVFLAIIEKSSERHIGNIKLGTINWIHRRADIGIIIGDKHYWGKGYASEAIDLLSEYAFSKLNLHKVWAGCYIDNIASIKAFEKAGFEREGIQKRHVYYAGEYVDVVLLGKFCETCDSFGG
SWOLF_00216	Swol_0201	SWOL_RS01065	235.358	-0.302122	0.0526586	0.133345	0.155917	-1.93771	237	221	198	183	230	252	255	308	1338	1214	267	249760	250563	+	8-amino-3,8-dideoxy-manno-octulosonate cytidylyltransferase	MNFVIVQARMGSTRLPGKVLKKVCGKHLLELQNERIQMVPGIDRIVIATTMAAGDDEIVRLCSKNGIECFRGSENDVLDRYYQAAISLGCKPEDTILRITADCPLIDPQVVASVLKLYDKAGVDYASNTDPPTYPDGLDVEVFSFAVLARTWQEAVLPSEREHVTPYIRKHPEFFIRVNLENDIDLSNLRWSVDEPEDFQLLRLIYENLYSRKKDFLMNDVLELLNQNPYYKEINRNFARNEGYQKSLLEDARLINTIKAVDNNGKS
SWOLF_00217	Swol_0202	SWOL_RS01070	360.438	0.0942415	0.42895	0.594505	0.119144	0.79099	371	376	372	375	348	374	359	308	999	1067	302	250550	251458	+	Aldo-keto reductase IolS	MVKAKLCLGTVQFGLDYGINNKTGKPAEEQVFTMLDLAVAKGIEYFDTAAAYGNAEEILGRYFESRNLQKQVKVISKLRPNLITDDNYKAEAIVENEIRKSLARLKLDCLEGYLLHTPTDFYNQSIMNGLFLAKEKGLIRNLGVSIYETEHALDVAKSGIVDYIQTPYNVFDQRLDKTGFFSMAKAHGVTVFARSPFLQGLLFMEGDDIPAHLERARVYLHDFDEIIAKYSLKRVEAALFLSCLNPGIDYVVFGVDNMGQLTEDIEVFKQNSDIDFSCIGELKKHFINIEKEIIFPSLWARK
SWOLF_00218	Swol_0203	SWOL_RS01075	896.834	0.214103	0.0459396	0.120838	0.107269	1.99595	944	1011	935	964	778	823	917	801	583	694	429	251477	252766	+	3-aminobutyryl-CoA aminotransferase	MSERYHNSELLLERALKSIPLGTQTFSKSKTQYPYGVSPYFIKKGKGSHVWDVDDNEYIDFINGLASVTLGYNDHDVNAAVLEQLDNGVTFSLPHPLEFIVAEKIIEIVPCAEMVRFGKNGSDATAGAIRLARAYTHRDHVAVCGYHGWQDWYIGSTARNLGVPESTRRLTHIFTYNNIESLRLIFKQWPEQLAAVIMEPMNSTEPKNDFLLMVEELTHQNGALFIFDETITGFRYANGGAQEFFGITPDLATFGKGMSNGYPLSAVAGRADIMQLMEEVFFSFTFGGEALSLAAANATMTKLQEEPVLETMKNQGLKVIKGVEKLLAENGLQDVISITGHPSWAFLNFCDIPSYTLWELKTLFLQEMFSRGILILGTHNMNYCHSDEDIAILLHAYSE…
SWOLF_00219	Swol_0204	SWOL_RS01080	857.632	-0.0154681	0.887719	0.936786	0.109555	-0.141191	821	798	896	894	818	822	928	883	607	609	394	253067	254251	+	hypothetical protein	MRIESIRTKNFKILKDTTIRNIPAMAIFLGANGSGKSTFFDIFGFLHDCLTDNVRAALLKRGGFKEVVSRGQSGPIEFEIKFRSAPGEPLVTYELHINLDDKGLPIVSKELLKYRRGQKGRPWHFLDFSNGVGHAIVNESEYGKPGVQEAREQQTLDSPDILAIKGLGQFQKYKQIASFRRLIEGWHVSDFRIESARSTNDAGYAEHLSATGDNLALVTQFMHEHYSDRFQQVLEKIAQRVPGIKSVEAKETADGRIVLRFQNEEFKDPFISRYVSDGTLKMFAYLILLYDPTPHPLLCIEEPENQLHPDLLLELAEEFRAYASNGGQVFISTHSPDFVNAVQLEELFWLCQGNNGFSKVVRASDEPLLQSLVAEGDLPGSLWKQGFFEGAGPL
SWOLF_00220	NA	NA	211.07	0.359529	0.0289	0.0850538	0.164556	2.18485	252	205	270	217	169	183	170	224	960	1185	182	254248	254796	+	hypothetical protein	MMELYFMLEEPSMKELLKMILPKVLPEGVQYHLIKHEGKQDLEKSLPRKLRAITHDARFIVVRDQDSADCYEIKKRLCDICSFSGRTDTVVRIACHEMESWFLGDLQAVEKAYNISGLSRRQQQRKYRNPDGLNNAAQELKKLVPGYQKISGARTIGQHMDINRNCSASFRVFLEGVYKALG
SWOLF_00221	Swol_0206	SWOL_RS01090	44.7131	0.600402	0.072929	0.16761	0.334808	1.79327	60	32	68	55	47	18	37	41	1571	1821	93	254898	255179	+	hypothetical protein	MRLSTHEINSIKDTIKSVDQDARIYLFGSRVDNKKRGGDIDLLIFSHKLKEEERFRIKRDLWEQIGEQKIDIIIVRDESDPFTRIALRGAVLL
SWOLF_00222	Swol_0207	SWOL_RS13405	22.9211	0.627281	0.113366	0.233041	0.3962	1.58324	27	23	35	25	7	17	29	19	1769	1994	66	255176	255376	+	hypothetical protein	MKKDEPELFAKELKLLDEAVKILAYSYEACREIGIKESYELEELDKFEALTSRFARTSDMLIQRIF
SWOLF_00223	Swol_0208	NA	177.988	0.0213999	0.911331	0.947543	0.192169	0.11136	223	146	180	171	179	161	219	144	1721	1762	404	255678	256892	+	Bifunctional polymyxin resistance protein ArnA	MEDIDIFLTSLNTALRKIENKYFNVPNHNRHYPVFRERIYCYELYHQLRNNLPEGFPFTIHGELDKVVNISIHELLRTKKPDFVVHEPGSNYNLIVMVVKSINNTENDIINDCYKLINFKNHANYTQPIMIVFGEKEREKDEELIHNVKSTLIRDGKCGNNFLLIWHKSFDKIKYWHINKDVVLENQKDKLNITVVSDLNSWLNIYIPLLLKELEKKNHIIRWTNDVKTVLYGDLAFYLGCRQIVPSDILEKNKHNLVVHESDLPWGKGWSPLTWQILEGKNDIPIVLFEAAEKVDSGVIYLKETMHFTGTELVEELRATQADTTFKLCLEFIDNYPDIIDKAVSQEGESSYYRRRTPEDSRLDPDKTIREQFDLLRVVDNKRYPAFFELNGEQYLLKV…
SWOLF_00224	Swol_0209	SWOL_RS01105	150.441	0.111312	0.648665	0.778522	0.24431	0.455617	171	168	160	130	117	194	181	82	1543	1615	262	257041	257829	+	2-methoxy-6-polyprenyl-1,4-benzoquinol methylase, mitochondrial	MEEILKLKASDTASLEARGEANKKYGIQDFDTWVKRILSRINCSSVLDVCCGTGNQLTYYIQMPCTTNILGVDISKDSLKIARQRCEYLLSTNKKLTLKCCKMEEMFDDKEIDRQYDLISCFYGLYYAEDVDVIVERMIDHLNHKGVFLIVGPYGKNNASLFEIIQKHCMIPELVIKSSTTFMQEDLILKLVTLPGISVDTETFVNPILYPSPQAVMDYWQASTFYVPQYHSTIQQELEKRFENHDVFVVEKHIMAIIASKL
SWOLF_00225	Swol_0210	SWOL_RS01110	170.384	-0.377802	0.106394	0.223277	0.233989	-1.61461	161	165	137	130	199	113	255	204	1756	1630	349	257850	258899	+	Pseudaminic acid synthase	MNNISLPGIIVGKGYRPFIVAEMSGNHNHSLKRALAILEAAAGAGAHAVKLQTYTADTITLDISDGDFFIEDKDSPWKGRSLYDLYNEAYTPWEWHEPIFKRCRELGLMAFSTPFDETAVDFLETLDVPCYKIASFENTDLPLIRKVASTGKPMIISTGMASVAEIDETVRVAREAGCKDLILLKCTSSYPASPEDSNLLTIPHMQKLFNCPVGLSDHTIGIGAAIASVALGACMIEKHFTLSRADGGVDSAFSMEPEEMRQLVIETERAWQALGKISYGPGEQESKSLKFRRSLYISKDMAAGEVLTQENLRIVRPGYGLEPKYYDVFLGKKINQAVKKGTLLSWDLI
SWOLF_00226	Swol_0211	SWOL_RS01115	90.8941	-0.444673	0.149394	0.286005	0.308442	-1.44168	87	87	65	64	96	60	80	188	1879	1748	227	258911	259594	+	N-acetyl-alpha-D-glucosaminyl L-malate deacetylase 1	MNVLIIAAHPDDEVLGCGGTIAKHVENGDEVHVVILAEGVTSRDLRRERESRAGELSQLAQAAQEAGRILEVQSVELHDFPDNRMDAVDLLDVVKVVETAIDKYKPDMVYTHHAGDVNIDHRIVHQAVVTACRPLPGQCVKTLLFFEVPSSTEWQIPGSAPAFLPNYFVDISDCLDKKFQALKAYESEMRPWPHPRSLTAVEHLARWRGSMVGVEAAEGFMLGRKLS
SWOLF_00227	Swol_0212	SWOL_RS01120	43.7046	0.189648	0.488043	0.64763	0.273494	0.693425	48	52	41	51	54	44	41	19	2208	2258	331	259616	260611	+	UDP-N-acetylglucosamine--N-acetylmuramyl-(pentapeptide) pyrophosphoryl-undecaprenol N-acetylglucosamine transferase	MSEIIAIRVDGNSEIGFGHLMRMKALAREFDKLGAEVIFLSRNPENIEGYRVMQLERRTGDEEDLRVEEMLMEMQAGMFIIDSYEYNQERLDRAGQLALFTVYVDDLNLQPFNTDFVVNGNLYAPGLPYRGRARFLLGSKYLLMREEFAGVPLRLPHPDVEHVLITFGAADMENVTPGILPVLKSYKHFEDLHWHVVIGPVFRNAAEVEAVVRECTNVTLHYNPDIKMLMDFCDISISAAGSTTYELAACGVPALLVVAADNQLRLAQEAERQGMAFNLGWYHELDPASLYFALDRLINNQRLREKMAVRGQELIDGRGARRVAGVLLQLA
SWOLF_00228	Swol_0213	SWOL_RS01125	60.2816	0.150863	0.557353	0.707504	0.257104	0.586777	55	74	79	50	69	62	59	35	1357	1469	83	260776	261027	-	hypothetical protein	MSSTIRDLGTIRRMGIEALTEKLGPVGMVEFLRQFDSGYGDYTEERHEWLDSMDIKTIIKQAEMQDNWPAHGDHPRAPGKAGK
SWOLF_00229	Swol_0214	SWOL_RS01130	97.9127	0.439202	0.0660857	0.155875	0.238977	1.83784	149	105	117	84	95	97	82	55	1093	1353	103	261147	261458	-	hypothetical protein	MKIYLDVCCLNRPFDDQTQNKIRIESDAILAILSKCISGEWKLISSEVLDIEIKNTPDKWRRNKVYQLYKPAKEKIMLNDKIINRAIEIQSFGIKSFDSLHIA
SWOLF_00230	Swol_0215	SWOL_RS14165	94.7678	0.364029	0.0597803	0.145653	0.193384	1.88241	116	110	100	99	92	84	63	95	801	996	66	261617	261817	-	hypothetical protein	MAKTLYDPLVEKKGEKNGVKKGEKRSKLEVARNALVEGIEPHIIVKITGLPMETIQELQAKQENKS
SWOLF_00231	Swol_0216	SWOL_RS01140	202.706	0.444325	0.0040579	0.0177896	0.154622	2.87363	249	231	229	233	194	167	188	131	775	1030	141	262062	262487	-	hypothetical protein	MSDHDRICAKLEKLQTYYTELKSLSSISLDEYISNSIYRRAVERTMQLIVECATDINNMLLKMQSGKGATDYFNSFIDIAEQDIIPIEFALKIAPSTGLRNILVHEYEKINDEVVYSSINTCLQYYLEYMDLINQYLKCTK
SWOLF_00232	Swol_0217	SWOL_RS01145	207.174	0.769398	0.000212006	0.00153034	0.207706	3.70426	249	301	242	261	183	155	181	85	704	1129	141	262474	262899	-	hypothetical protein	MLTKIDTDKLQQVVEKYHLKLLVYYGSYARQEDYDHSRSDIDIAFISEQQLGSQQLFDLMSDLIMLHRKSNIDLVNLQTASGLLKEAVANDGRVLYEKEEGYFQQLCPYLYKCYYETRKFRQIKHALFEKKLAEELKNVRP
SWOLF_00233	Swol_0218	SWOL_RS01150	160.706	0.448534	0.0172408	0.0570306	0.188338	2.38153	186	189	190	185	149	149	158	79	513	718	72	262975	263193	-	hypothetical protein	MKDYHINIFYSEKDGGYIADIPDLKGCSAFGVSPEEAAKEIQLAKKAWIAAAREADIPIPRPRYKPIIYQNQ
SWOLF_00234	Swol_0219	SWOL_RS01155	137.046	0.55602	0.00576413	0.0240124	0.201391	2.76091	180	157	173	150	125	118	130	63	678	974	85	263190	263447	-	hypothetical protein	MNPKKLIKKILNNNRNIRFSDMLKLVAAYGFELKRINGSHHIFVHPDINEIINLQEVDGKVKPYQINQFLTLIEKYNLQMGVEED
SWOLF_00235	Swol_0220	SWOL_RS01160	37.7999	-0.744904	0.0139693	0.0480038	0.303046	-2.45805	38	21	26	26	49	31	46	65	2107	1895	140	263588	264010	+	putative protein	MKLELSSLRNAIRSLEKALLITADKIVQEDVSTDEIDLMKAGVIQNFEFSYELCWKSMKRWIEYNVGAEIVDGVTRKELFRRGLENKLISDIDIWMEFHRARNISSHIYDDKTAEEVYEIATKFLDYAKKLLDSLESRND
SWOLF_00236	Swol_0221	SWOL_RS01165	44.0948	-0.586575	0.0947457	0.204293	0.351058	-1.67088	38	34	40	24	34	35	47	101	1928	1742	112	264003	264341	+	putative protein	MINVSESQMQIILRILDRYVPDSQVWAFGSRVKGNFKSYSDLDLVVISEDKMSISEFGELIEAFQESDLPFRVDVLDWHAISPEFRQLIKQKYEVLKAKKSPTDSLLVAVLS
SWOLF_00237	Swol_0222	SWOL_RS01170	124.315	-0.126603	0.585452	0.728047	0.232111	-0.545439	148	72	141	112	133	125	121	142	1957	1925	418	264468	265724	+	hypothetical protein	MRETVNLTLEAHPDIELGRERRPLEAFLTFPEAGINEDTGIFLLIDGLGGRANSQYQSDELRPFVADTFNCVAVGVNYFGIARNEVLNITPEFLYNFNRIYGLNLSLESFKLVQGEDDIYRVIAEAVIGRGITSVDVRCQPTLETGRGEYQSWGFLPAIDCLQVVGEVLKTYPLNPGRIMAYGSGYGGYIALLLGKFAPHTFSVIMERGAYCRSELKHIACGEVMEEDYIYSFAIRFSDLRFTIAAGSKNPWTIEDELSLAYFSDSHRRIRSLLAEGPRMVSPTRYYILHAEDDDIVPVADKDLLVERLRDYAPVYYQRVPGSGGEREVLDDSVVKEENGKENGAKELFPLLDLNKASDRDLLQCLSQVEQDESIPEKRDTDFTLNSRYVFDCGEKHYE…
SWOLF_00238	Swol_0223	SWOL_RS01175	191.475	0.291594	0.0597339	0.145653	0.154876	1.88275	196	206	215	232	174	177	196	136	1380	1552	284	265859	266713	+	hypothetical protein	MATVISMINLKGGVGKTTLTVAMAEFMAAEYGLKVLVVDLDPQTNATVALINELEWRKRNIRGQTLLNIFLDHLSKYQVFSLEEAIVHNVSNVNGGIEGLDLLPSSIDLIEVHDEFLQAIPSLPINPLHLLDDVLRAALSAYDIVLIDCPPDLGLICQNGLMISDYYIIPTIPDILSTYGIPQIINRIGRLQRENSISIQPLGLVISKYRQQSEIHKNQANLLKIHAPKAGYRQVFNTFIPEGNLAAMVMDYTLHFNSLREKYNYSKYYQIYKALTEEVLSCVQ
SWOLF_00239	Swol_0224	SWOL_RS01180	30.5682	0.465624	0.114687	0.235179	0.295171	1.57747	37	35	33	37	29	16	31	27	1994	2119	132	266703	267101	+	hypothetical protein	MSNNELGQQMAEFFRALAVEIENSPSLARKLAVPFQNVAAAGGQAAPKKRTSRSKVFVPEGFDPFQIYYDRGGLGLQQAMEAMDAATLKAILNHFALDPTRSYTRWRKEERLMAYIIERVKALSNKGQVFRG
SWOLF_00240	Swol_0225	SWOL_RS01185	131.743	0.640093	0.000916646	0.00506069	0.193094	3.31493	187	142	180	138	106	107	117	76	642	966	78	267238	267474	+	hypothetical protein	MSVARVGKRGTLIIPAEIRKNNGIKEGDELIINVSEAGVIYMIPKPKDFVMALKESGQGLWGDIDPVEYIRQERDSWD
SWOLF_00241	Swol_0226	SWOL_RS01190	411.791	0.396341	0.0109174	0.0400944	0.155713	2.54533	441	467	489	481	402	306	422	286	422	538	145	267465	267902	+	hypothetical protein	MGLDYTGQTLMIDSNCFIYLIEGECYPLFLPRVERSFRAVSKGQCVALTSPITLTEVMTRPRKMGQEDLAYTYKALITNFPNLNIIPIDNNIADRAAALRGLYGLKTPDALQLATGLVNRATRFVTFDREFRKLPPLMNVLIPDE
SWOLF_00242	Swol_0227	SWOL_RS01195	459.261	0.46277	0.000784564	0.0044996	0.137804	3.35818	550	527	514	540	364	347	472	360	810	1084	337	268167	269180	+	UDP-N-acetylglucosamine 4,6-dehydratase (inverting)	MGIKEMIRGKKVLVTGGTGTVGKKLAQRLLELEAAVVRIYSRDEHKQFAIQEHFTYQRLDMKRMRFFLGDVRDKERLKRAMEDIDLVFHLAALKHVPACEYNPSEAVKTNVIGTQNIIDCAIETAVSAVVYTSTDKAASPTNTMGATKLLSERLISSADHWKGPRQIKFLSVRFGNIINSRGSVVPLFEKQIARGGPVTLTDPLMTRFFMSADRAVDLILKSLAMSRGGETFVFKMPVLQVGDLARAVIDNSGKDVEMSIIGLRPGEKMYEELMSEEESARALETDELFVIIPYDHDRREYQECYSGARLAECSTYSSTAAEAMSLEEIKAMLNGKR
SWOLF_00243	Swol_0228	SWOL_RS01200	420.274	0.0965024	0.473379	0.634879	0.134593	0.716992	381	447	419	486	399	387	383	461	900	962	310	269203	270135	+	UDP-glucose 4-epimerase	MNILVTGGAGFIGRWVVKKLLAEGQRITALDDLSNGRLMNIDEFRDNPDFLFIEGDIKDRDTLKQVFAGGFDLVYHLAASINVQDSIDDPRTTYENDVTGTFNVLEECRRQNIKMLFMSTCMVYERSLDETGITEEHPVKPASPYAASKLAGEALTLSYYYAYGLPTVVVRPFNTYGPFQKSSGEGGVVAIFIQRELAGEELNIYGDGTQTRDLLYVEDCADFVVRAGRDSRANGQLLNAGLGRDVSINGLARMIGGDAGRIRHVAHIHPQSEIPKLLCNYDKARELLDWQPRVSLEEGLQRTREWMIVG
SWOLF_00244	Swol_0229	SWOL_RS01205	772.663	-0.251294	0.123689	0.248764	0.163234	-1.53947	664	645	675	832	809	789	694	1074	723	618	389	270303	271472	+	UDP-4-amino-4-deoxy-L-arabinose--oxoglutarate aminotransferase	MEIDSFIPYGRQNIEQDDIDAVIEVLRSAWITQGPWGEEFEKQVATYCGVSYAVAFNSGTSALHAAIYAAGIGPGDEVITSPVTFLATANAAVYTGARPVFVDMDINSYCIDPQLLEAAITPRSRAIVPVDYAGYPVDISVIKEIARRHNLLIIEDAAHALGARRQGRAVGQDADMSILSFHPVKHITTGEGGIVLTDNPELQERLRQFRSHGIVRDASRMMENHGPWYYEMQSLGYNFRLSDIQSALGISQLKKLETFVEERQRIACYYDQAFAGIKQLHTPPRPAAGDRHAYHLYPLLLSPGIDRQEVFSYLRERKIGVQVHYIPVHLQPYYRKNYGYGPGDFPVAEDFYRREISLPIFPGLKREEQDYVIHHVCSSVVGHRKTEGG
SWOLF_00245	Swol_0230	SWOL_RS01210	166.69	0.0282009	0.873816	0.93049	0.177572	0.158813	180	187	160	143	157	132	189	185	537	552	68	271776	271982	+	hypothetical protein	METAAIAGMAMGVQAARLQQEVATGVMKMQMDASKEAAQGIIDMMKMSSQALEKSVNPHLGTMLDILA
SWOLF_00246	Swol_0231	SWOL_RS01215	549.566	-0.186618	0.155426	0.292676	0.131363	-1.42062	570	509	504	479	647	542	633	513	326	277	122	272100	272468	+	hypothetical protein	MEYMYEVAGQIIELSQTIKEGLIHINEKMDEGQLKETLYLFEDVLEAFSSIEIPIQPVLQADNMDELQGATAELKKSLEMLAQAFEANDLEKARAEISQSLIPAYSRWQSELEQSLKAYRES
SWOLF_00247	Swol_0232	SWOL_RS01220	264.607	0.453762	0.00484492	0.0207333	0.16107	2.81717	329	266	337	291	208	202	273	210	720	950	168	272635	273141	+	hypothetical protein	MSVNAQAYNQYKKSVVETVAPEKLLLMLYDAAIKNINNAKKAIKEKDINRAHEQIMRTEEIIVELMSTLNMEYEISGRLFALYEYFYHRLTQANAQKDIVILDEVEGFLLELRGTWQEAINALKTAPSQDNKVEVEPVASVTPRIPSEAMGVKPINPATTAKGINITG
SWOLF_00248	Swol_0233	SWOL_RS13415	408.252	0.78414	0.000330808	0.00223987	0.21843	3.5899	553	543	546	414	211	246	314	439	345	578	128	273486	273872	+	hypothetical protein	MRVDGQGMAPNVFPSDTPVNRPVNSAATVVKEPGGEPRERIGRESLSAQMEAKKIEEIARNLNEAVKFASCHLEFQPYEDSGRFQVKVVNSLSGEVIKEIPPDYLLDFSIKMKEMINQVVGLFVDELA
SWOLF_00249	NA	SWOL_RS01230	413.829	0.995124	1.54294e-10	5.96286e-09	0.155462	6.40107	609	529	596	463	237	263	287	327	437	829	176	273859	274389	+	hypothetical protein	MNWHKGETMVISKWSRVCMETISPIEKARGLYGDLLLLSKEQLLLARSINADKDISQEMLTLFQKRQEIMEGIDLLLLEINQGENRNNTVNSKNSRVEFPLSLGKQQAETHDKVIQEIIAIIREIQAHDEVGRKIMQKSQREAGKKLASLKRSQAASNAYLHVDSYADGWFFDQKK
SWOLF_00250	Swol_0235	SWOL_RS01235	502.042	0.84789	1.11812e-06	1.54326e-05	0.174118	4.86962	710	674	694	500	284	352	424	379	331	590	156	274426	274896	+	hypothetical protein	MTREIIREIIENFKQQKQCYSRMSDLASEQLAILEKSQGQVYASEIDGLLRQRKEILDEINENNRKNKNLQQKIVKELGIEEFVLGQLEGSLESDHYQALKEQISNLSQLLEMISEKDQQSQELMQQAIKSKRQKKPRGSSQQASQAYKQSKLTRE
SWOLF_00251	Swol_0236	SWOL_RS01240	1194.73	-0.924446	5.58994e-09	1.35019e-07	0.158606	-5.82858	838	817	858	782	1580	1135	1788	1761	164	67	96	275262	275552	+	hypothetical protein	MFQDKTLVCQDCGQEFVFTAGEQEFYSEKGFENEPKRCRECRVNRRNSRSNSRGPREMFAAVCAGCGAETEVPFRPVEGRPVYCMECFQKQKEAAY
SWOLF_00252	Swol_0237	SWOL_RS01245	266.964	-0.267988	0.0890331	0.19431	0.157592	-1.70052	258	279	228	202	251	307	307	303	938	813	181	275749	276294	+	Ribosome hibernation promotion factor	MKFIIRGRNIEITDALKDYTTKRLSKLEKYIDDVKEAQVALSIEGEDHKVEVTIPLNGIILRGEEMSDDMYSSIDMVEEKLEKQIEKYKTRLYRSNRGAGLKKALAEEIKKELDKGEKIEKFKVVRSKRFALKPMDVEEAIMQMNLLGHSFFVFFNPQSEEVNVVYKRKDGNYGLIEPDFD
SWOLF_00253	Swol_0238	NA	1923.85	0.253863	0.110335	0.228682	0.158994	1.59669	2091	2179	2143	1947	1522	1467	1729	2315	521	638	830	276385	278877	+	Protein translocase subunit SecA	MIKSLLKSLLDDDEREVKKLRRTVEVINSLEAEFQELAEEEFPQKTGEFKERLKNGEELDDILPEAFALVREASQRVLGMRHFDVQLIGGMVLHQGRIAEMKTGEGKTLVATLPAYLNALEGKGVHIVTVNDYLAARDADWMGPVLEYCGLSVGLIVHGLSYEERKAAYACDVTYGTNNEMGFDYLRDNMVVSADNMVQRELHYAIIDEVDSILVDEARTPLIISGEGDKPTTLYYQIAKFIPRLRNEEDYKVDEKAHVVTLTEEGVKKVEKYFTIENLSENMELAHHVNQGLKAHSLMKRDRDYVIKDEQVIIVDEFTGRLMFGRRYSDGLHQAIEAKEGVKIEKESQTLATITFQNYFRMYHKLGGMTGTAKTEEEEFRKIYGMDVVSIPTHNPMIR…
SWOLF_00254	Swol_0239	SWOL_RS01255	660.448	-0.198393	0.153807	0.29028	0.139105	-1.42621	670	608	643	532	689	632	667	842	562	494	263	278877	279668	+	Chemotaxis protein PomA	MDIATFIGLVVGLGGLAGGFLLEGAHLSSLWGHTAFIIVFGGTIGATIVSYTMEELKKVPFFLKVVFSEKKIDYFTVMETLVETADKARREGLLSLESQLGEIDNEFLSRGLQLVIDGTDPELTRSMLEMEIEAHEKSQKVGVDIFMTAGGFAPTMGIIGTVMGLIHVLSNIAEPDKLAGAIAVAFLATLYGVASANVMWIPFGTKIKVKSGREILLMELVLEGILSIQAGENPRVIREKLMTFLPADAREKGAEQERARMEM
SWOLF_00255	Swol_0240	SWOL_RS01260	1156.92	-0.012264	0.912312	0.947778	0.111367	-0.110123	1233	1098	1157	1113	1141	1048	1176	1289	337	312	281	279674	280519	+	Motility protein B	MAGRRRKKVQEEEQGGMERWLITYADLITLLMVFFVLMYSMSQINAQKFAAVANSLSLVLSGQAMSTLSTQGPSMVEGLSGQMLPEGPGTIPDNQGQLDEVKRMIAEFIKAEDLTADEAQKGGSTSTTRLSDNLIVYEQERGLVISFKDTMLFASGSDELTPRAREIIQQIGGALLKLPNFIRVEGHTDNRPINTAKFPSNWELSVLRASNVVHVLNENARIPAERLSIIGYGENRPLVANDSDEGRAMNRRVDIVILKKKYDYFEPPQSTHQEDMQPGNQ
SWOLF_00256	Swol_0241	NA	1635.24	-0.16158	0.102371	0.217008	0.0989185	-1.63347	1577	1531	1499	1575	1859	1714	1753	1573	301	250	334	280650	281654	+	Peptide chain release factor 2	MQKKTLQENFWSERKEAQEILKQISKLQENLNLYKELMGTAQYLNDILEMAEEENDETLWQESVRELLALQKRFREFELLVLFSGPHDYSNAIVSLHAGAGGTEAQDWVEILFRMYSRWAENSSYSIEVLDFLDGDEAGIKSVTFLVRGPYAFGKLKCEEGVHRLIRISPFDSSGRRHTSFASLSVLPEINEDIEVLINVEDLRVDTYRSSGAGGQHINKTDSAVRITHLPSGIVVQCQNERSQHANRLAAMKILQAKLYALKQKEAQDKLQSIKGDYKEIAWGSQIRTYTLNPFNLIKDHRTNMEIGNVQAVLDGELDDLIFACLHWKSKIKE
SWOLF_00257	Swol_0243	NA	712.159	-0.521418	0.000602538	0.00362099	0.151996	-3.43047	577	556	559	641	850	785	679	1050	621	433	275	281965	282792	+	Apulose-4-phosphate transketolase subunit A	MRRIGEEELVLTSEKAGIIRREIIKMLGEAGSGHTGGSLSAADLVACLYFWEMKLDPKKPDWEDRDRFVLSKGHAAPVLYAALAEKGFFPREYLKTLRKLGSPLQGHPDMRKLAGVEACTGSLGQGISWAVGMALAARIDQRDYRVYALLGDGELEEGMVWEAAMAAAHYRLDNLLALVDNNGLQIDGKIAEVMSPEPIADKFVAFGWNTLEIDGHDHRQIMEALNSARSFKGSPTAIIAHTTKGKGCSFMENRVEWHGTAPNREEMEKALAELA
SWOLF_00258	Swol_0244	SWOL_RS01275	155.824	-0.412076	0.0650324	0.154114	0.223343	-1.84504	123	107	143	162	243	154	134	180	1747	1579	311	282837	283772	+	Apulose-4-phosphate transketolase subunit B	MKKQATRDAYGQALLELGALYDNIVVLDADLSKSTKTVEFARAYPERFINAGIAEQNMMGMAAGLASCGKVVFASSFAIFATGRAFEQVRNSIAYAKLNVKICATHAGITVGEDGGSHQSVEDIALMRSVPNMTVIVPSDGISTRQALFQLYQHDGPAYLRLGRPAVPQVHDPELDFAIGRAVELRKGKDLSLMACGIMVSKALQAAEILAGEGIEVSVVDILSIKPLDKEMIIRKARESGALLTLEEHSIIGGLGSSICEVVCEHCPVPVTCLGINDLFGQSGSPEELLQYYGLGIEQIVEKARKLLKKK
SWOLF_00259	Swol_0245	SWOL_RS01280	145.073	-0.573486	0.00534334	0.0225209	0.205877	-2.78557	114	105	133	111	164	119	209	204	1656	1405	227	283848	284531	+	Cell division ATP-binding protein FtsE	MLVQFYNVSKIYSNGVKALDDVSLKIERGEFLFLMGPSGAGKSTLIKLFFREEVPTRGQIFIASRSIVRMKRSEVPPLRRNIGIIFQDFKLLENKTASENIAFAMEVVGANPKEIRQRVAEVIEMVGLKGRENSFPGELSGGEQQRVGIARALANRPLLLIADEPTGNLDIDISREIMELLFDINRKGTTVIMATHARELVKAARKRVILLDKGRVIADNPNGESIV
SWOLF_00260	Swol_0246	SWOL_RS01285	167.577	-0.139592	0.44198	0.605873	0.181559	-0.768854	155	198	133	152	184	146	190	183	1620	1566	294	284528	285412	+	Cell division protein FtsX	MKLRNVLYFWREAWKSLRRNKVLTIASVSTVSICILILGMAVLMTVNAGNVIKKLESDVEMVAFLDRALTRSQISQIEEQISKLDGVKSVKFVSRDTALARLEKSYGNKEYDLKSTLGKNPLPHSFEVKAKNPHDVPRIASKVEKIEGIYKVNYGQGVVERLFAVTKWVRAISLAFIVLLSLGAIFLIATTIRLAIYARRKEIYLMKLVGATDWFIRWPFFIEGILLGTLGALLSILLLAGAYSSLVNNMGSVYFIPLVTGGPILNQLYIALLAVGAILGVLGTYISLNRFLDV
SWOLF_00261	Swol_0247	NA	309.972	0.686919	1.18588e-05	0.000123096	0.156825	4.38017	407	383	386	348	225	188	273	270	1172	1527	379	285508	286647	+	Murein hydrolase activator EnvC	MSKATKTLAWFLTLFLGLALIFPVSAGELEEQQKKLQDVDQQINRQKSNLDQARKKEKTIMGQLQNIEQNIIRTESEIKTLGERISFLEDNIAKTEKDIAEMEAKLAEQSDILSERMVFIYEEGDLTYLQVLLAATDINDFLTRYDMLNLIVEQDVELIDSINKQRKALNEKKELLEASRKELLNAQQSQEEKKGILGEEREQKSVVLSSVQKEKKAYQQALEELEKASREIEAMIKKLQSSGSGAQLGSGTYTWPAPSCKKITSPYGMRYHPILKTRKLHTGMDIGASQGSTIVAADSGEVIYVGWMSGYGQVTVIDHGNGMSTLYAHQSAFLVKNGAQVSKGQAIGKVGSTGWSTGPHLHFEVRVNGSPVDPAGYVK
SWOLF_00262	Swol_0248	SWOL_RS01295	183.499	-0.46728	0.0303947	0.0878166	0.215843	-2.16491	176	110	151	175	193	225	159	278	1792	1627	389	286870	288039	+	Carboxy-terminal processing protease CtpB	MRKSRLVNSFKTFFALVGMLVVAGLLYVYITNAAGISTLISVLGLVKSQALYEVNNSQLIQGATAGIVDSMQDPYSKYLDKQTWKDLRERLEAEFGGIGVYVLQDNEGRLKIVSPIKDTPAYREGVKHGDIILRINNKSALNMSTDDAVHLMRGDPGTQLLLGVYRESDKKEYDFRIIREIINVPSVEDKIISEKPRIGYIGLNQFHSRSAEEMKESIDELLEEKKVEGLILDLRNNGGGDFDASIAIASIFLDGQEVVSVVDRKGNKTVHKAGHGKLDIPLVVMVNGDSASASEILAGALQDNKRALLVGDKTYGKGLVQTVYPLGNGGALKLTTQKYFTPDGTDINEIGITPDFPVKNEANSEEDRQLQKALEIVKKQIAGPVSKAS
SWOLF_00263	NA	NA	77.2642	-0.676045	0.00147246	0.00759509	0.212589	-3.18006	61	43	71	63	93	101	96	90	2198	2036	404	288087	289301	+	Cell division topological determinant MinJ	MGRVFVTTFTSPLFLLIYLFLFMMVAWQYRRMDKLSGRILDNGRKSYWKAALLSSFLGLLGGGLGSILLVLLGINLNNIGIAQLWLLAILLMLINPRFLCFAYAGGILSLFSLLTGYPEINVPHLMGLIAVLHMVESSLILLDGKFQPSPIYIKKDGTVQGGFNLQKFWPIPLVALIGVGMIEPGSGIDMPAWWPLLKDYPTVSPDQTYALLPVLAILGYGEITTTTTPAQRIRHSAGKLFAFSLILLLLALGASRWEALGLAAALFGPLGHELVIWLGQREERRKQPLYLQSGSGVMVLDVIPGTVADRAGIKSRDIILLANGQELQSLYALEAEWERSQGRVRLEVLREGKRMLCQLEQKSGRELGIIPAPDPYNRRYLLLQEDNIFGLLQKIWEKL…
SWOLF_00264	Swol_0250	SWOL_RS01305	80.0962	0.0822888	0.748932	0.850889	0.257114	0.320048	75	77	96	83	71	116	50	74	2063	2093	369	289328	290437	+	hypothetical protein	MLGKQGKVRYVFTSSNTAGGYCSFMPELLAGLQKIFILKGPAGTGKSSFLRLLGQSMAEQGYEVEVWLSALNPLNPEGIYLPQMEAAVVNGSLPITIDPGYPAGRAEIINLEDYRDRKAAAEKGRDILELVQRVEKHHSKAYNILKSVIQTREELRQLSARHLDNSKFNQIFQELEARLAEEEVRERHYFANAVTADGIISYIEELSTPCRKRYIFKGPEGCGKSTMIAELARKAAEKGQFLEYYHSGLEPERLLMVIISSSQTALIDIGEMEINLKPCDLLVDLGKCLSDYDCSLLGMKNSQVYRNHEAMLLQVQDELENACLAVKKIKKINASFMDYDSIDKKRMEIEQELGSELSKCFCNGIESGL
SWOLF_00265	Swol_0251	SWOL_RS01310	400.897	-0.38716	0.0294124	0.085907	0.177766	-2.17791	348	293	385	362	520	468	324	507	1644	1468	665	290439	292436	+	UvrABC system protein B	MPEFKLHSSYKATGDQPQAIKQLLDGVAAGFRDQTLLGVTGSGKTFTMARIIEELQRPALVMAPNKTLAGQLYSEFKQFFPDNAVEYFISYYDYYQPEAYVPQTDTYIEKDSSINDEIDKLRHSATAGVLERRDVIIVASVSCIYGLGAPEDYYSLAVSLRPGMEIARDDLLRRLVDNHYERNDFSFFRGNFRARGDVVEIFPASSNENALRVEFFGDEIDRIIEFNPLSGEIIGRRLHSMIFPASHFVTTRERMLEAAGQIEEELAQQLARFKMEGKLLEAQRLEQRTRYDLEMIREIGYCKGIENYSRYITGRAPGEPPYTLLDFFPDDFLLFIDESHIGVPQIRGMYEGDRSRKQNLVDFGFRLPSALDNRPLKFAEFQEKINQVIYVSATPADYE…
SWOLF_00266	Swol_0252	SWOL_RS01315	436.913	-0.169761	0.308935	0.477273	0.166848	-1.01746	382	413	438	417	608	391	444	403	1733	1697	942	292433	295261	+	UvrABC system protein A	MKNRIIIKGAREHNLKNIDLEIPRDKLVVFTGVSGSGKSSLAFDTIYSEGQRRYVESLSTYARQFLGQMDKPDIDHIEGLSPSISIDQKSTSNNPRSTVGTVTEIYDYLRLLFARVGKPHCPHCRQPIKKQTVDQVVDSLLALPAGSRLKLLAPIIKGQKGEHKKVLENLFRDGFVRVLVDGFEYTADEEIVLAKNQKHDIAAVVDRLVLKEGIRSRLAESLELAFELGEGIVKARLLQEDGSEEEILFSREFACPECGFSLPELSPRMFSFNSPFGACPECDGLGEKREIDADLLLDMNKSLDQGAVIPWSRNFHTYYNQILAAMAARNNIPVDSPLKELSSKQIKTILYGNDKERFEIVYTNSYGETGSFRSSYEGVFNNLKRRYHETKSEAAREDI…
SWOLF_00267	NA	NA	88.601	0.248394	0.214257	0.369653	0.200005	1.24194	95	111	86	92	81	89	63	93	614	728	44	295272	295406	+	hypothetical protein	MTEGGKRAITLRVLLVFHPAGVTIKVDDHGWEVSAVPLEPRDKP
SWOLF_00268	NA	NA	913.777	-0.156426	0.350298	0.519144	0.167477	-0.934012	820	798	878	961	1184	942	708	1020	870	808	597	295483	297276	+	UvrABC system protein C	MLKERLKKVPLQPGVYLFKNQEGQVLYVGKARVLRQRMRSYFQAPERMHPKVKAMMAWVSDFDFIVTHSEMEALILENNLIKSYKPRYNIDLRDDKSYPYIKVTVADKFPRVYLAREKKDGVSRYFGPYTDVTSLRDTLKLLNGVFGLRSCRTMKSRRRPCLNRDMGKCLSPCSGEISEEEYSQKVQALITFLEGDFQEIVREKEKEMAMAARSLEFEKAARLRDQIQSLRQLGEKQKIELASPYELDLVGMLSGEKENLVLVFKVRSGKIVGKDTFWLKRPIQEDENEAMEFFIKHYYDENPDIPPEILLSHLPSESKLVEAWLKSRVSHRVELRVPQRGEKKQVLNMLLENARLLLEEKQREENKQLAALSHLARVLDLEVVPNRLECFDVSHLAGE…
SWOLF_00269	Swol_0255	SWOL_RS01325	44.7391	0.667992	0.0132113	0.046221	0.269567	2.47802	52	52	61	58	48	27	38	22	1706	1961	119	297708	298067	+	hypothetical protein	MQGWVLRWFLNILAIVITAALLENFELTLWGAIVGSIFLGIVNAVIRPLLIILTLPLNIVTLGLFTFVINGVMLWITSATVKGFDIHGFGWAIVSALLISIISFIISFFIDDRTFRFRN
SWOLF_00270	Swol_0257	SWOL_RS01335	389.937	0.195488	0.272181	0.43716	0.178031	1.09805	438	435	396	404	408	445	350	243	950	1065	318	298777	299733	-	hypothetical protein	MISCDKIKIWERVLVVVPEILDPKVDLVFKKVFGSQENKSILLSFLNAVLNWTGEQKIVDVKILNPYLEPESIDDSVGILDIKLQLENDDLVDVEMQIGNLGNMERRSTYYTCRMFGDQNISGGRYQDLNRVIAINVLDFTRIKNIERYHTKFRLRETQENIDLTDAIEIHFIELPKLRQEMASYTDPLDRWVVFLKGGWNMELLDRLAKEDPAIGQAKQVLEQMASNPRERELYELRRKAILDRNSALYEAKMEGKAEGKAEGQAIILLRLLKKKFGFMPVEMENRVMSMSAEKLQELAEAIFDLGTIDELNNFISR
SWOLF_00271	Swol_0258	SWOL_RS01340	77.6605	0.207414	0.403091	0.569569	0.248069	0.836113	84	89	83	82	106	72	64	41	1905	1986	268	300546	301352	+	Sugar phosphatase YidA	MSIELVAIDLDDTLLDSTWKIPESCLEAISQVQRKGVRVTLATGRMFRSALPYAQQLKVDIPLITYQGALVKNSFSQEVLYYEPLPRKLAAEIMIFFKERGIFYQSYFNDCFCIERWSPEAQYYAELSGMEPLFYDDLIAVSREQDTPKILASIFDERLMLAIEEELNRRYGEELYITRSKPVFLEVMKRSVDKGLALKMLARYFGIPREKVLAFGDSYNDLAMIKWAGIGVAMGNAPEVVKEAADYLAPSNEEEGVAHVLHELILDK
SWOLF_00272	NA	NA	19.4151	0.344618	0.388053	0.55607	0.399255	0.863153	12	21	27	28	16	15	26	11	2406	2465	325	301652	302629	+	Glucokinase	MLMAVAMAEGQFLRRLKFPTQSEKGPEDILDRIAAGVQEMLKAGAETADRIVGIGVATPGPLSFPDTVVWDSPNLGWNRVNIKEEMKARLGWEPLVEKDTNMAVLGEYYFGQMQRCQNLLYITVSTGIGGGIMLGGQLYRGQNGGAGEIGHMVVASGGRICGCGRQGCLEAQASGTAIAQMAKELGQEGKGQGMFSGLGTVGAKEVGEAARRGDREARTIVAQVVDYLGIALGNLVNIFNPEKIVLGGAVSLGWEDLLLEPLRERVKAEVFPLNARDLQIEVTRLGEDVVLYGCIAEVGRRKTEGGKRKAEDGRSCIRVDSTNFF
SWOLF_00273	NA	NA	39.4955	-0.0285553	0.919104	0.951552	0.28116	-0.101562	43	45	29	41	40	50	28	41	1309	1314	47	302629	302772	+	hypothetical protein	MQKGCINIQSALRVQLMLPTVAIKGAERYIYTSIIIFITFYNDIKIL
SWOLF_00274	NA	NA	29.8966	-0.643656	0.0829389	0.184048	0.371222	-1.73388	19	23	21	29	31	16	56	44	2412	2316	351	302769	303824	+	hypothetical protein	MNTWERKVKADMTVEKMRDYLYHLPEQFAESLKMEFDFVEDYRSAYENIVVSGLGGSAIGGDILRTFALQKASIPVVVNRDYNLPAFVGEKTLFYAVSYSGNTEETLSAYRQARERGAAIVCFSSGGELEKMARLDGKPVVKVPTGLVPRAATGYLFAPLVLLLEKLGIVAGARDELGECVLVLRDIRDSLHPEIEIEKNPAKKIARELKDSIPIIWGSSGISEVAALRWKAQINENAKSPAYYHVFPELNHNEIVGFEVPAELVSRLFVVILKDRFDHERVKRRMAISRDIIKQRVKGFVEVESRGESFLARLYSLCYTGDYASFYLALENGINPTPVALIDYLKAELAK
SWOLF_00275	NA	NA	22.1207	-0.132435	0.718033	0.832198	0.366765	-0.361089	27	19	25	15	35	17	23	16	2361	2350	262	303911	304699	+	putative phosphatase YcdX	MEFYGDYHTHSRHSDGRQSEVDIVAAARKRGLKEVAITDHGPLAAVIGVDNAREYLKIRERIDEDCWDEEGPRVLLGAEANIRDLQGTLDIPPSVIEDLDLLIAGMHPYTLPTTVKDGWDLFARNSLRHLGAAQRKKAINANTKACKEAIYQNPDLDILAHPGLFFTVDVQEIAEACAQKEVLFEINCAHEHPDISDIMEAERVGVCFIVNSDSHFEETVGELDYGAQVLEHLKIDPERVANLEAGGGYTQWGKKMKNYRYS
SWOLF_00276	Swol_0262	SWOL_RS01360	267.502	-0.107564	0.510219	0.667885	0.163348	-0.658496	237	274	257	256	298	214	265	338	1275	1234	294	304663	305547	+	Nucleotide-binding protein	MGEKNEELQILIITGLSGAGKTQAINCLEDIGYYCVDNLPPALMFKFIELSMQSEGIKKVALVIDVRGGDFFPDLSLVLEELEDSQINYQIIFLEASDEVLVRRFKESRRRHPLGSSSRLLEAIQEERRMLQELRGKAHFLIDTSNLSPRELKEKLDLRYSEDETLRFSASIVSFGYKLGLPMDSDLVIDVRFLPNPFYDPLMRTMTGKDPMVIDYVLESSVTKSFTRRFLNLLKYLIPYYIKEGKTNLAIAIGCTGGQHRSVVLADYTGKQLEKMGYNVIVRHRDIAKHKTEE
SWOLF_00277	Swol_0263	SWOL_RS01365	322.981	-0.20358	0.25441	0.417258	0.178625	-1.1397	264	308	340	281	279	309	342	461	1212	1131	316	305548	306498	+	Gluconeogenesis factor	MTVVDKEAKVVVIGGGTGLSVLLKGLKNYTSHLTAVVTVSDDGGSSGRLRAEMGVLPPGDIRNCLVALAETETLMDKVFQHRFDHEGSLKGHNLGNLLLVAMTEIAGDFVSAIQEVSKVLKVRGRVLPATLEHVALGARMKDGMLIYGETSIRNYGGEIESLFLVPEKCLPVPDALEAIMEADIIVLGPGSLYSSIIPNLLVEGIGSALASSKARKVYVSNIMTEHGETDSFTAVDHLRVIMRHLPQSVVEYIIVNNGVIDEGILKRYRGEQAVPVLSNRPEIEAMGIKLIEADLVSDSDLAWHDSEKLARVIMNL
SWOLF_00278	Swol_0264	SWOL_RS01370	153.694	-0.136993	0.527342	0.681422	0.216737	-0.632068	129	140	159	152	166	104	156	224	1712	1682	315	306584	307531	+	putative cell division protein WhiA	MSFSSDVRNELARIIPEKECCRKAELAALLAISGDLVVGEDGRRILKVQADNAATARKIITLLKENYQIPSTFKALEQKRFKRKRIYEVNVLLDGEDEALNKELEEILLLREKETTPVLNRSLLGRTCCKRAYLRGIFLSRGSINRPEGEYHLELVLNDSRMALAVQKMLDKFALEPGLVERKNYLVVYLKESEKIVDFLRVVEASRALLNFENVRIIKSVRNNVNRQVNCETANLSKTIDASLRQIELIKRLLEEQGLEILPGNLRDLAEMRMSYTDASLKELGDLLDPPLSKSGVAYRMRKLEESVKEILQED
SWOLF_00279	Swol_0265	SWOL_RS01375	577.815	0.392739	0.0013403	0.00707316	0.122455	3.20721	707	654	618	639	486	444	517	559	883	1132	461	307690	309075	+	RNA polymerase sigma-54 factor	MKLVQDISIQQQQKLLMTPELRQAIAILQMSTLELNEYIQRELEENPFLEEKEAEENGDYEKEAADNSESKLEDWLEYYNDRDIGFLSREAETEKSFENFFARRPSLYEHLEFQLRLSCKNRDELAIGNYLIGSIDRNGYLGIDLKELASHLEVSLEQVEEVLEMVHSFHPHGVGARDLPECLLLQLKHYGKESFLARIIIEQHMDDLARGRLNKIAQALTVPVHQVQEISDLIRTLDPRPGLQYSNTDEIKYIIPDVFVEKVEGEYIIIVNDFHFPRLMVNHLYENILRQPDSFPQDTKKYMEDKMGSAIWLIRSIEQRRMTLYKVARCIVDIQSEFLDKGIEYLKPLNLRQVATIVDVHESTVSRATTNKYIQTPQGLFELKYFFGAGLESCYGGEK…
SWOLF_00280	Swol_0266	SWOL_RS01380	417.591	-0.371943	0.058231	0.143408	0.196384	-1.89396	370	409	288	384	409	474	364	643	1074	872	319	309234	310193	-	Caffeyl-CoA reductase-Etf complex subunit CarE	MAGIWIFAEDYEHNLELIQGGKELAQKLAGKIVVILPHNSGNDEKAHDCIARGADEVLYLPPLAKDEDFMACIPLIVAEVLQEKPDIFLIGSSLRGKELAARIAARLNTGLCSDCISLELSNDDQSLVMERLIFGGAAVQRVVIPTRPQMATIPPRLFSPAAVQEGRTGNIRELPPAPPSRVKILGKKTRTHEAAALTEARILLCVGRGVEKEEDLSLVRELADLLGAEIGCTRPISDEMHWLPEECCIGLSGIQVKPELYIGIGVSGQIQHITGIRDARIICSINNDENAPIFAVSDYAIQGDLYKVLPLMIEGLKKS
SWOLF_00281	Swol_0267	SWOL_RS01385	337.84	-0.514644	0.000622825	0.00371624	0.150416	-3.42147	284	313	227	285	383	411	353	444	1118	841	258	310194	310970	-	Protein FixA	MPRIIACYKWVVDEAYIRTDSSPELDLEYADKKMSDYDRNAIEEAMQLYEKYGGSVAAITVGHPDDTKGVKDALSRGPEKAYFINDPSFENLEPAQTAVILADVITAKTEYDLIICGEGSSDLYAQQVGPRLAELLDIPCVTMVSKIDLAGEQLIAERKVDDGIETVSLSLPALLTVLPDINSPRIPGLRDTLAASKKPVIEIVKDELSGNFAPCLQVLASFKANMERNGQKLSDEAADIMLLLDTLQSKGLIARGVK
SWOLF_00282	Swol_0268	SWOL_RS01390	1001.7	-0.362885	0.00541928	0.0226887	0.130487	-2.78099	834	912	856	898	966	1250	1027	1270	569	444	379	311014	312153	-	Acyl-CoA dehydrogenase, short-chain specific	MDFKLSEEQELIRENIRELVKKYLDPIAVEIDESSRYPAEVIEQLAAGGWMGMPYPVEYGGAGLDYVSYAMVIEEISRSCAATGFTVSCHTSLASGPIFNFGNEEQKQKYLVPLAKGQHIGAFAVTEPGAGTDVGAATTTATLDGDSYVLNGIKTFTSNGPVADTFVVFAFTDKSLGGKGMSAFIISKDNPGLKVGQHFYKMGIRASQTSEIILKDCRVPREDLLGKEGQGLQIAMSSFDHGRIGIAAQAVGITQAALDESISYSKQRVQFGKPISKNQAIQWMIADMATDIAAARFLYSYAAFLKDQKQPFSKEAAMAKVFAAEMSTRHTSKAVQIHGGYGYIKGQKVERLMRDAKITEIYEGTSEAQRMVIAGNLLR
SWOLF_00283	Swol_0269	SWOL_RS01395	315.399	0.366555	0.0238186	0.0730554	0.16219	2.26004	385	413	321	300	279	233	302	289	517	670	138	312313	312729	-	Transcriptional regulator SlyA	MELDQCLNFVLTKAQQSVHQLFKAELIPHGVTPGQYSVLKCLWKDNGQTVKQLAEHLYLDSSTVTGILDRMEQKGLIKKTADPKDRRALQVLLTEKGQALEEPLSQAILNANKKALQEMNDKEYESLKELLHKLSPGN
SWOLF_00284	Swol_0270	SWOL_RS01400	120.685	0.46267	0.024481	0.074722	0.205677	2.2495	155	156	102	148	110	84	108	104	979	1259	110	312824	313156	-	hypothetical protein	MKDSDFQNLVIEQLSQINCRLDKLDEGQAKLEAGQSKLEAGQAKLEAGQSKLEARQAKLEIQVTKLETQVKKIQKDVNVIKRDLKGVWSDIGRLDKRLTSQEDEIDSLKR
SWOLF_00285	Swol_0271	SWOL_RS01405	42.2512	-0.380027	0.395356	0.562682	0.44712	-0.849945	35	42	31	41	87	67	15	19	2286	2204	346	313401	314441	+	Central glycolytic genes regulator	MDRLFTIIQRFAPESLEIMETRYRLLRQILHHQPVGRRQLGKELGLSERMVRSEMELLRSRGAVYFTAAGIYLTAYGEELLSDIDELIPYIFGIQTLAERIKQMFNLTEVIIVPGDSQDDYLAKRDLGRAAARFLKRNLYLGCTVAVTGGSTLAEMVTAFGDGINARDVLVVPARGGLGEEMEQQAGVIAARIAGAIGAQYRLLHIPDNLEESTVEILKNDVHIKTVVQAIKNSDILLHGIGSAMEMANRRGLASEEIDYLQEKRAIGEALRYYFDKKGKIVYEVPGIGLEFPDLQNIGIIAAVAGGKNKADAIKAVLSHQHESVLITDEGAARKIIEENNGKDDG
SWOLF_00286	Swol_0272	SWOL_RS01410	342.21	-0.164673	0.556428	0.707005	0.279983	-0.588155	369	274	259	394	504	480	211	248	1191	1105	334	314441	315445	+	Glyceraldehyde-3-phosphate dehydrogenase	MAVKVAINGFGRIGRLVGRIALQREDVEIVAVNGLGDIKTSSHLFRYDSVHGEFKGQVAIDGEYLMLNGQKVRYLSEKDPRQLPWKELGAEVVVEASGAFRTREKAAQHLQAGAKKVVITAPGKGVELTMVMGVNHEQYRPEFDVVSNASCTTNCLATVAKVLLDEFGINKGLINTVHSYTNDQRVIDLEHDDLRRARAAGLSMIPTTTGAASALGLVLPELEGKLDGLAVRVPTPDVSLLDFTLELEKPATAEAINQAFKAASEGYLKGYLRYEEEPLVSIDYRGDEHSAIVDGPLTMVMGDRLAKVIAWYDNEWGYSARVVDMVAYLAAKGL
SWOLF_00287	NA	NA	539.267	-0.272153	0.199696	0.352026	0.212218	-1.28242	482	482	464	529	770	688	362	537	1111	940	452	315457	316815	+	Phosphoglycerate kinase	MSPSPGVASMLCQRSLCIFMQPLCNKRGFAMESKFDLEVCCLRSLKELELKGQRVLMRVDFNVPTDKEGNIIDDTKMRAALPSIEHVLAQGGRLILMSHLGRPNGKIDEKYSLKNLASRLGQLLAAPVYMAHDCIGPEVAQAARGLQDGEVLLLENLRFHAEEEKNDPAFSRELASLGDIFVNDAFGTAHRAHSSTAGIADYLPCYAGFLMEKEVEMLEKVLENPQSPRMAIMGGAKVADKLGLIGNLLQKMDVILIGGGMANTFLKALGKTIGKSICEDNLLEQARGLVEEAEKKNVSLILPLDAVVAPELSAEAPGQIVDIDHVPAELMILDIGPQSIELFKKYIEKASTIVWNGPLGVYEYPNFARGTEEITRAIARSSAVSVIGGGDTAVIVHDM…
SWOLF_00288	Swol_0274	SWOL_RS01420	206.233	-0.32006	0.357188	0.524712	0.347614	-0.920736	189	135	199	214	373	281	83	177	1430	1275	265	316800	317597	+	Triosephosphate isomerase	MGKKLKGGDFLRRRLIAANWKMNKSIREAEDFAREFLQLIPDANSNERPEIVICPPFTTLSTLKSITEDYGVKLGAQNAFWEEKGAYTGEISPSMLLDAACSYVILGHSERRQIMGESNNIINRKVKAAVEAGIIPLLCVGETLQEREKDRAREVVKEQLVKCLKDIKLSGEKLVVAYEPVWAIGTGVNASSDDAQEMIAFIRSCLEKIYSREEADLTRIIYGGSVKEENIAEFLGEADVDGALIGGASLQAESLARIVRLSSNA
SWOLF_00289	Swol_0275	SWOL_RS01425	385.817	-0.293123	0.334295	0.504122	0.303598	-0.965498	346	312	295	439	662	545	237	251	1461	1301	515	317590	319137	+	2,3-bisphosphoglycerate-independent phosphoglycerate mutase	MPKKPLVLMILDGWGNRAACSDNAISLANPVHFCSLQTKYPSTLLACSGKDVGLPAGQMGNSEVGHLNIGSGRIVFQEISRISNAIEDGSFFSNPVFLASLNSARAKNGTVHLMGLLSDGGVHSHSEHIYALLRLCQIQQVEKVFVHAFLDGRDVGPQTAGKYIAELEEKMQRLGVGKMATLGGRFYGMDRDKHWDRIEKAYDAMVLGEGRKAPNAFAALQNSYEARLSDEFMEPVVIIDEKGEPLGLIEDGDSIIFFNFRADRARQISRAFTDRELHSCKRKVRPEVFFVCLTQYDATIEAPVAFPPQNLENTLGEVLAAAGLKQLRIAETEKYAHVTFFFNGGVEAANPGEDRILIPSPAVATYNLQPEMSAPEVSKRVIQEIERDFYDVVIMNYAN…
SWOLF_00290	Swol_0276	SWOL_RS01430	178.265	-0.0532418	0.875206	0.931575	0.339013	-0.157049	165	115	196	228	293	230	101	98	1766	1756	425	319199	320476	+	Enolase	MSTIVDVFAREVLDSRGNPTVEVEVFLEDGTMGRAIVPSGASTGAHEAVELRDGDSKRYLGKGVLQAVDNVNMIIAPEVIGMDATAQIDIDQLMIDLDNTPNKAKLGANAIMGVSLATARAAATHLAIPLYQYIGGVNAREIPVPMMNILNGGKHADNNVDIQEFMIVPSGAPNFAEGLRMGVEVYHSLKKVLNNKGLGSGVGDEGGFAPNLPSNEAALDLILEAIAAAGYQAGSDINLALDVAATELFKDGKYHLASSGQVLSSSEMVDFYAQMLEKYPLISLEDGLAEDDWDGWKQLTERLGSKIQLVGDDLFVTNSQRLARGIEEGVCNSILIKVNQIGTLSETLNTIEMARRAGYTCVISHRSGETEDSTIADIAVATNAGQIKTGAPARSDRVA…
SWOLF_00291	Swol_0277	SWOL_RS01435	281.309	-0.0949235	0.662487	0.790578	0.217474	-0.436482	249	260	284	295	352	177	362	270	384	352	77	320582	320815	+	putative protein-export membrane protein SecG	MLKTIILILQVICALGLISTILLQSGKSAGLSGSIAGAGETIFGGKKKGLDDLLAKITAYVAVLFMILTLTLAIMNQ
SWOLF_00292	Swol_0278	SWOL_RS01440	213.039	-0.293425	0.121812	0.246371	0.189648	-1.54721	187	174	194	215	264	194	299	177	1361	1246	252	320923	321681	+	Thermostable monoacylglycerol lipase	MSGTHIHRQAQPFFLKGDSRVALLFIHGFTASPSELYPVAELLHQLCACSISGLLLPGHGSRPEDLNLCRWQDWFAAVKTALLNLQEEYAEVFVVGLSMGGLLALYSGLHVPGVCGVSSINAPVFQRSTLTTALAPLIKIFRPYWPKQEQGRQRQLEAEGRFAYDCFPLHAFQSMMELRNQVVRELGDLKVPVLIMQSQNDEVVKSESGRYLAAQLRHREARLVELENSEHVATMGPEKKKIAHELAEFITR
SWOLF_00293	Swol_0279	SWOL_RS01445	70.3875	-0.775853	0.00533158	0.0225209	0.278454	-2.78629	46	33	54	73	101	65	79	112	1963	1713	183	322106	322657	+	Ribonuclease Y	MQREEALELLQKHLHNENLFHHSLAVEAIMQGLAESLGEDVEEFALAGLLHDIDYDITVDDLEKHSLLGAQILEENGLPADVVYAVKVHNERHGLERLSLLDRALYAADPVSGFITAAALVRPDKKLAEVQLKSLKKRFKEKAFARGASREQMASCSELGLELDEFLSIALESCKKIAPQLGL
SWOLF_00294	Swol_0280	SWOL_RS01450	719.036	-0.593519	5.26583e-05	0.000448399	0.146783	-4.0435	576	503	594	622	1039	840	723	856	1317	1014	705	322884	325001	+	Ribonuclease R	MINRDSILDCMHKESYKPLSYHELKAVFGIKDVDEDIKFSKIVGKLEKEGEIVKTRAGKFGLPEMMNLVKGIIHISKKGFGVLVPDKAGLGEVFVYGKKLNGAMHNDRVMVRIQEKGYNGQRPEGTVIRILARNTRELVGTFTKGRHLLQVVPDDSRQIYPIYVKASRKWKAKEGDKVLVRISSWPERDKVAEGKIVEVLGRKGEAGVDLKVLAKKHGLRLEFPDNVMEEARNVAVEVNAEEISRRRDLREWRMVTIDGEDAKDLDDAVSIEKTSKGYKLGVHIADVSHYVKEDCKLDREAFKRGTSVYLIDKVLPMLPVELSNNICSLNPQVERLAISCIMDIDSWGQVVDYEIVKSVIQINERMTYSDVNRILADNPPALKERYGELVEDFFLMKEL…
SWOLF_00295	Swol_0281	SWOL_RS01455	310.333	-0.757464	2.86526e-07	4.47052e-06	0.147593	-5.1321	201	262	226	233	434	370	342	414	866	528	157	325269	325742	+	SsrA-binding protein	MGKKGKGIKPVVDNRRARYEYHIKENLEAGLVLVGTEVKSLRMGKANLRDAYAVVKDGEIWVNNFHISPYDKGNQFNHDPLRPKKLLLHRREINRLYALQREKGLTLIPLKIYFKEGRAKMDLAVAVGKKLYDKREDIASRDAWRDMERSLKERNRA
SWOLF_00296	NA	NA	1584.54	-0.265844	0.02212	0.0695438	0.116175	-2.2883	1418	1406	1407	1531	1862	1602	1913	1538	104	75	NA	325818	326169	+	NA	NA
SWOLF_00297	Swol_0283	SWOL_RS01465	9.25786	-0.983595	0.0521567	0.132207	0.506528	-1.94184	9	3	8	5	11	12	13	14	2482	2372	151	326999	327454	+	hypothetical protein	MNQLEQKAYIFGTIFALSNKLQVIGDKFDKNITIKQWLLLVSISKFEEPPTISEVANYVGYSRQNAKRMAAVLQERGFVTIAKDENDARALRIARTPKCIEYFAGRDQRELEFLEEIFNGFDAELTAGFYQGLSRIEKNIATMIDNDANDS
SWOLF_00298	Swol_0284	SWOL_RS01470	29.4517	-0.638513	0.130588	0.259113	0.422356	-1.51179	27	13	28	26	30	66	34	11	2337	2227	265	327669	328466	+	hypothetical protein	MVDSVLTEQPEGDSLGMGVWLVLPMLTALVIILISRFSWKELGLKPNFKGNVKWYLASILIFPVVTAIVMLIGATTNWIDLSAFALRPFIVAFGSTMFVNFIIDIFEETAWRGYLTSQLLKLNLNDWKLYLIVGCVWAAWHIPYYLVFLPEADIQAVMPVSRAIYVVVAFTTFLCWTVMFTELFRVTKSVWPCVILHTVEDSLINLLVISGYISIAVGKEILVSPINGIIASILYLAVGLGIRAYRIKAYGMRSDQILISKECSG
SWOLF_00299	Swol_0285	SWOL_RS01475	69.5839	-0.349017	0.354599	0.522757	0.377028	-0.925705	88	56	64	40	67	114	106	22	2077	1980	286	328556	329416	+	hypothetical protein	MKRGKKNMVWILAVAALIAGILIWFIVPYSPTKAEFAKLTSYQMTKTMTQGGIITSEDIAELPLPVQKHFQYCGYIGKSKMSNMNVHFNDVDFVLTPDKPKLKIKYTQYNFVAEPERFACINTSLYGIPFEGIDAYQNGAGSMKGVIAKTFTLFDQKGEAMDQASLVTCLAESLLLPTLALQEYISWEEIDETHAQAVINYYGISASGIFTFDDNGAMTRFTTNDREYTDTKGNSQKVKWSAVCGDYEEVDGIKYPSNLKAVWHLETGDLVYFDGRDITVKYDVSK
SWOLF_00300	Swol_0286	SWOL_RS01480	120.879	-0.0177955	0.946524	0.966139	0.265319	-0.0670721	131	98	144	111	114	117	186	65	986	1000	96	329577	329867	-	hypothetical protein	MTKLVVLPPAARYLKKLKEKPLKEKFQAIVDQILRNPYYGEPKTGDLSGVYCCDIFHNKTNYELAYTIVEQDGETVVVILAGTRENFYEELKRYMK
SWOLF_00301	Swol_0287	SWOL_RS01485	182.203	-0.268627	0.187164	0.336788	0.203657	-1.31902	182	180	162	137	156	182	273	185	942	819	124	329867	330241	-	hypothetical protein	MSQVKTKGENPMIKKRISVSQKRQITIPIEFYNSVGIDKEVECYVQNNAIVIRPVRESGGEFDEQILADLISQGLSGQELLDKFKETRRQVRPAVERLLEEARLAAEGHASSDNYEDVFGSEAD
SWOLF_00302	Swol_0288	SWOL_RS01490	185.428	0.223413	0.370535	0.538337	0.249492	0.895471	217	194	220	170	129	155	276	123	1200	1355	209	330393	331022	-	hypothetical protein	MIDISNKKTGEGQGGQVPCPLITAKEGREEKMLLPDLNFTTINSLKPVEIVITEASRALKEQDRVISSSEIANVLRITLQTITEADISFRAIYAYGTSKSNNPEEYIPSEDAADTFISSHLPYLTANLNDGLLALVGSIFFLVFRRKKIKQKEQILYDEAMTIEKSLRNQLLLEANASQERIDYLKSIHALLTYALKELKRDLTVLKAN
SWOLF_00303	Swol_0289	SWOL_RS01495	163.358	0.307974	0.231593	0.390969	0.257446	1.19627	175	192	204	147	76	148	185	180	996	1201	144	331151	331585	-	hypothetical protein	MPGYAGQYKIVDSDTAWQDVQIPLMSGRDLGTLDISNIDGKEYLSNAGSIFISEKDMVNMYAGDNAICTIQENGYARWYTISQNDAGKTMTVNLPENASFAVYDEESCVYYSTVNGNQTVKLPENGKVVYIGEAPGDCFTITTK
SWOLF_00304	Swol_0290	SWOL_RS01500	10327.5	0.301217	0.0227008	0.0705747	0.132204	2.27843	11098	11126	12238	11153	8597	10307	10466	7636	56	58	548	331820	333466	-	hypothetical protein	MFKPNNDHLQGKVFSDFQRFNSVVAKRLKNSWSMVFYEQVFCLIREELFAPLYSLEWGRPNFPINILVGLEIIKHLFDYTDQELLDQYYFNYQVQYALGIENIGEIYLGERTLYNFRERVVRYSKEYPEKEALAFQQFEILTRNFLGLVGLKTDELRIDSTLISPNIKKAGRLSLAHDVLAQAVRAIPVAYRSENLNKVLEDSFKNKLLYQTKNSQLDSRLQAVLDLMSEIYVLSQNHKTIADLEKVKILLRFLNEQANCDENSGRFKAKASKEVSSDSLQSAYDTDATYRDKAGKKESGYTATFTETCNSENDVQIIVDYTVEPNNKSDVEIFQDRMDIIKDNTNASDIYADGGYYGENVINKANSKGIEIQLHYTDMTGKTAPEGQLPAHHFVFNKD…
SWOLF_00305	Swol_0291	SWOL_RS01505	921.747	1.0981	2.53134e-13	1.51398e-11	0.150071	7.31723	1210	1271	1443	1103	495	616	693	543	542	1093	519	333590	335149	-	D-aminopeptidase	MKKLKTPWFYVVVAIFMIFPSIAFGENDIYTDVKKSANELAEVLVNDYNVSGVQYALISDGKIVVSGTSGIFHKANVKTLDNKSIFGIGSISKMFPTTAIMLLSDQGKLNLDEPVATYLPEFKMADERYKEITVRMLLNHSSGIMGSLYVNSGMYDYPTTLNHDNFLKELAQQKLKGDPGEFSVYCNDGFTLAELVVEKVSGMSFSEFIKKNITEPLGMTNTKTPQDDFDRNRLARTFKNEEETPIETLNMIGAGGVYSTAEDLCRLGQAYMNDPGYAAAAKLLSQEAKTRTMQKEYLRGIGPEQNEGLFGYGLGWDSVDAYPYSQYNIQALIKGGDTGLYHGSMIVLPEYNMAFAAVLSGGSSFCGQVMGQTLLLKTLLAENDITKIIPPGDLQAPVL…
SWOLF_00306	Swol_0292	SWOL_RS01510	600.017	-0.29071	0.0160983	0.0542078	0.120793	-2.40668	577	489	521	571	668	699	593	682	1584	1462	954	335469	338333	-	HTH-type transcriptional regulator MalT	MFNIPSARLTIPRAAVGEIVRKNLIDTVLNSPTKLVYIHAGAGHGKTTLLSQFANSTEKVVWLSLDGENDIFTFINTLCEAVKQTFPEFDFSASEYLPFSEKNNFISMLAGALICSIENISGDFVAIMDDLHTIEEDEVKKLITYLIKYLPNNAKLCFGSREAPWQDFLSFKVKGKITELTQKELAFTREEIVGILGFDDPAIYGSTEGWPLAIRSFQVLLENGISIGDITSYGNETLYAYLFRECIANLNSDMVDFLKKSACFDVLDAQMLDDVLNKKNTRLMLESLVSRNIFTIKTGDGFYRYHALFRSGLLETGDKDQMPLLRQKAARYYFDHKQYSRAARYAIDSKDDELLENIILACYRDYIKAGNYNELRIWFRALNDAAVELNPRILVAKGA…
SWOLF_00308	Swol_0293	SWOL_RS13425	357.876	0.568753	0.000480164	0.0030536	0.162893	3.49158	358	427	492	430	231	314	316	294	1869	2050	1260	338874	342656	+	hypothetical protein	MFKTIQKWMTVVLIVSMLFQVFVGVSPVLAEDSSDHIAGPEFVPLLAVTLSPGETTGATSATVTGYVYGNLLVNITEQEIARPRVGDTAPTTGDNMIADYESGADITAGVAAGNYLQIYDIDMEEGARIVAFYQAKLSEEDIKEDIGEGAEEEPVESLMMGTELMAEGGYTYIDDNGETKNTGDKAVTKITSDTATLNEGWYIVEGNINRTGAITVSGNVHLILADSSSLTVRGRRDDAGINVPKDNSLIIYAQSKGDEKGSLNATGVAGGAGIGGGAEGSSGEITINGGTVTAIARYGGGAGIGGGALGSYIGEITINGGTVTATGGDYAAGIGGGERCDGGNVTINNGTVIATGGNGSAGIGGGGHPRLSGGSGGTIIINNYPTVIATGKAGGTDIG…
SWOLF_00309	Swol_0294	SWOL_RS01525	308.868	0.595675	0.00201294	0.00991472	0.19288	3.08832	332	396	417	344	179	292	301	210	1722	1952	834	342725	345229	+	D-aminopeptidase	MKKLPIFLVKLIVLVFFLTCIQLPGVTNPSAYAVTTDMAQGYEASIKAAREAVAKELSTGIPSSATVAIMVDGKIVYAEGFGLRDRAKNLQVETDTQFNIGSISKIFTAASVLILEQEGKLSLDKPVTDYIPNFTMNDTRYKDITIRMLLNHTSGFPGSNFKDGFTAVKNRNYVEETLERLKISNLVNDPGKISIYCNDGFTIAEAVIEHVSGMSFPDFLEKRIFNKMGLDNTSAYFKDGNQNIARVYEKDSIAPLPVEYVNILGSGGISSTAIDICQYGEILQSETILNPAMIEEYTKVQYGPETVPAGKPIFNAGLGWDYVQVHKFKNQAVDVLAKNGGTLQYFSQLYVLPKEHINVAVIFAGNANPTAVANAILQALLEEKGIVKKPSSDTLLPLD…
SWOLF_00310	NA	SWOL_RS01530	48.5461	0.856303	0.0218396	0.0690888	0.373418	2.29315	69	60	56	70	54	24	50	5	2115	2307	328	345497	346483	+	HTH-type transcriptional activator RhaS	MEYITVKEASEKWGLGIRMVTLYCTEGRIAGAVKKGNLWLIPEDAAKPEDRRRKKASIQEEKEPAAGKDNDVYEPNKHENAWPFQSLYENKELFVEIVKHFPYPMHICAPDGTMLLANEAYLKFAKISNPERLYKKHNILRNPNLERWGIKDFTVRAFQGEAVYAYDVKVPHQEIVDRLGDDKELVYGSMYHNMTALPIRDSNNKLLFIVFIFITSRYYQDREEIIKGKEYIDNHWQEEFDIDKLAGIVHMSRYHYTRLFKQHAGMTPYNYYQEVKIGKLKEKLCDTDLSITQVFEECGVDYNGNLAKKFKEKLGMTPSQYRTMMTQK
SWOLF_00311	Swol_0298	SWOL_RS01535	152.529	-0.296837	0.062609	0.150501	0.159422	-1.86196	122	133	155	137	156	165	186	166	2324	2278	1457	347314	351687	+	hypothetical protein	MRKVKRLLALLLIMALTITQLPLTALAEDVAQEEIGIETTENNEASTELPLLQSVPEEPGTSLGMKALEKLAGGIISGIAGKTVNESFAAIFGSDTGRIIQALQEIKGKLDNIENQIKALSGKLEEGELKRNLDSFAEFFSDYASPYNQLCGYQTDLADDGELTDLFMQDLYWGKNRNIDTGSKSVIAASNALGNRITMVLTSGYNIFGAFDKLERHQNHWEHQGYEKRKEYRNYIITVYAMYNAMGQTACEKVIEAHQGDSLSDSNIRLQAQRDLDELKANAEKVKNMYQRCAVVEHPNLRIYRDTTTGTDLYAFYENFYVAQMTPLDLYYRDRLETTEYMQSMIWTKYPVRRPGNGGTELISWQPWRGLFEDIYKAYGGKKTLYDIFFDPQEGNFIN…
SWOLF_00312	Swol_0300	SWOL_RS01540	100.3	-0.0207022	0.928542	0.95652	0.230846	-0.0896794	92	101	102	103	86	72	147	101	2147	2157	572	353197	354915	+	hypothetical protein	MADYHEWNLAIIAYFLQGLPTGSTVYLNMDEGALSEISTRLSIDGNVQKPWEDFYAAIRSQCVRNGNVQLGSIAGFDESGIPHGVAFLAAMVLAAYLMMDEETEIGIVSETNYFNRLRTVLGLATDERGRPSGLNPPGTEEILWNNWNEYLLRNRFFPSAEAGEGIARKYINYPLSQALLRNADQERLEHLFNKEEKAGRLGRSQDKDRLIIWLKNNLHLITSSHLKKLLCQDDRRRYNALCESVYDVYTQIEWDKEFVNNNFHHGLERQRRLTAGIYRVEDPFFGEIDYILYPQQPRRCQVAEIKIIDIEEQKHTLKIERPGWYYPLWSINPVGGLKYTVTGDPRFYELIVPDKEFWILIRDPENEDSGVFASWGYPDLGETFLLVCRKEYKEQLELL…
SWOLF_00313	Swol_0301	SWOL_RS01545	186.356	0.864923	2.67378e-08	5.57922e-07	0.155518	5.56156	261	247	232	223	117	151	130	131	1621	1947	446	354930	356270	+	hypothetical protein	MHGGVRLYVGIRTVGRPDQVLQKIKHSIQRSGLAKVVPIIKIEKRAAREFYLFLAVETSDSGTMPGPITQALKMAGIKGEKIWPLSIDEIKRMTASMDIDIHAFNSLRYRSRWQNEALSFEEIEESQIIDSNNSIDDDPELGNRYNQLLYWLSASGTGSWYSFAKTCVTLGLVDDARKTRNVFRRLRLLGHMECSQDGLRWQICPSTMVFSPGGDFGFLCGQRTPEFEEQLGRKYPVTYINQPSFEGPSAIRINIKDQACNNDVGIIWAGITSLSLANLLPDINGWKQILPIVDRLNIHNYHFEKWEDNMYFPYNDFVQREKRYEGKSGLYRLTQNNAKHLYRLNLYFDYEQQRWLKGDWYGLRFLSVHDEGKNIKAYYDSERSHLVIQNDQRWPLVYE…
SWOLF_00314	NA	NA	1564.95	0.0642676	0.667578	0.796275	0.149642	0.429475	1574	1623	1609	1594	1190	1599	1881	1450	1296	1357	1894	356263	361947	+	hypothetical protein	MHDLIGSYERLNRVYRMYIESAFPLRYEILNQERSSILSQTGFLSQPPLLETLPIYPSSGKSLELACRHLPREYRDLPNLAKNLFPEGMELYQHQLAALGEVIMNRRDIVVTTGTGSGKTECFLLPILAELVKDSISWPQCHQPPPNRKWWRKDGTSSGNRVGQFEHSARNKVNTHAVRAMILYPLNALVEDQLRRLRVTLDSPGVHQWMDEHRGGNRILFGRYTGLTPVSGWPSNKNALNRLVSRLRELDAELLKVANLDEDIQYYFPNMDGGEMWSRWDMQETPPDILITNYSMLNIMLMRRIEEQIFDKTRNWLAQDRANKFFLVIDELHSYRGTPGTEVGYILRLLLDRLGLNINSEQLVIIATSASITDSLESRKFLREFFGRDRFRIISGSEI…
SWOLF_00316	Swol_0304	SWOL_RS01555	240.631	0.291162	0.0574744	0.141962	0.153268	1.89969	276	243	275	260	192	242	186	251	1553	1704	443	362840	364171	+	Group II intron-encoded protein LtrA	METGLVRIAEIARQNPKERFTALIHHINHETLKECHLEISGSKASGVDQVTKQAYEENLEANIADLIGRMKRQAYKPQPVRRVYIPKEGSNKRRPLGIPSYEDKLVQKGLARILNTIYEQDFLDCSFGFRPGRGCHDALKVLNHIIERKKVNYIVDADIRGFFDHVDHEWMMKFLELRIADPNLLRLIKRFLKAGVMEAGIVYDTPKGTPQGGIVSPILANIYLHYVLDLWFEKVVKKRCQGEAYLVRYADDFVCCFQNKSDAEWFYANLRERLNKFNLEVAEEKTRIIAFGRFADKESKKQGRKKPDTFDLLGFTHYCSKSKKGWFRVKRKTSQKKYRSSLLKCKTWLRKHLISPTDYVIEMLQIKLQGYYRYYGITDNSTALRNFCDKVRRMLFKWF…
SWOLF_00317	Swol_0305	SWOL_RS01560	343.624	0.136052	0.455259	0.617834	0.182209	0.746677	383	342	385	333	306	292	449	259	1441	1533	525	364833	366410	-	Ribonuclease	MKLKFLGAAKTVTGSFFLVETGDFRFAVDCGLFQGSKSLQQRNYQDFPVDPASINFVILTHAHIDHSGLIPKLCKKGFTGPIYCSQITEQLCQVLLPDSGYIQESEVERKNRKLKRSGLKLLEPIYTAKDALNCLPQFRPLNTDEIIKINCHISIRLRTAGHILGATIVEVWVEEDGKKSKLVFSGDLGNINQPLVKDPSIIESADFLVIESTYGNRLHDYSMDRAEQLLQVINETMAKGGNLIIPAFAVERTQDLIYDLIMLGYEKKLDPNMQIYIDSPLAIAATEIFVKNRDSYEDTTRAFMTKGDPWQYINLNLTRTREESMQLNDSVSKSIIISASGMCEAGRIKHHLKHNLWRPESTILFVGYQAAGSLGRRILEGEQIVTIHGEKVAVKADIR…
SWOLF_00318	Swol_0306	SWOL_RS01565	152.159	-0.00616643	0.972363	0.983244	0.177991	-0.0346446	122	145	178	165	161	156	162	128	2002	2005	582	366580	368328	+	Anaerobic nitric oxide reductase transcription regulator NorR	MSKSVDSFNLYKVSEAMLDNPFMACVVVDEHGIIRFINQAYLEWLHKDRNEVMEKHILEVTPHSKLPEVLRSGKSDPLDLWTVNDRETIITRYPLIKDEQTIGAVGQTIFLDKAGAKILMKKLQTMEKEYETVSEVLVQSPYLIYVIVDKAGSITFMNQTYLHLLGMKKEDVVGKHILDITPHSKLPEVLRTGDIHEIDTWTVNGRDTIITRTPIIKDGEITGAVGRSLFLDMSQAKMLINKLQETAKELNYYREEFRQLYQARWQFDDLIGVNPEFTMVKSMAQQLAHTRSTILITGESGTGKELFAQSIHNQGGQEGPFVRVNCAALPENLLESELFGYEEGAFTGAKKGGKPGKFELAKGGTIFLDEIGDMPIGMQTKLLSVLQERVIERVGGTNP…
SWOLF_00319	Swol_0307	NA	32.6671	0.633291	0.0227392	0.0706067	0.278029	2.27779	45	40	36	37	25	22	27	30	2217	2339	282	369029	369877	+	3-hydroxybutyryl-CoA dehydrogenase	MAINKIGMLGAGTMGQGIAWALASAGKKVVLYDIKKEFADRAISSIGKSLAKAEEKGKAAPGTKDTVVGNIFGTDKFEDLKDVDFIVEGVFENMDVKKDVYTKLDALLAPEVIIATNTSSLSITEIAAITKRPDKVVGMHFFNPANVMKLVEVIPALQTSEETVQTVVDLSIEIGKKPVKVKEGPGFVVNRILVPAINEGCAILYEGLATAEDIDTAMKFGAGWPMGPLTLCDLVGADISLAVMNTLYNETGDPKYRPSGLLKQYVRAGWLGMKTKKGFYNY
SWOLF_00320	Swol_0308	SWOL_RS01575	77.3216	0.750377	0.00187905	0.00936854	0.241379	3.10871	76	107	106	93	43	64	47	82	2038	2203	402	369952	371160	+	Acetyl-CoA acetyltransferase	MGLNEVVMVSACRTPIGKFLGQFKDVPAKDLAVTAGKEAIKRAGIPADIIDEIVMGQVYQGLQKSLPARIVGLACGLPERSNACVVNQNCTSSMRALEIASRNIMLGVTDIALVVGVENMTQAPYMVPSARTGARMGDAKQIDSLTHDALVDSLVPGHMGMTAENVAVMYNITREQCDELAVRSHTNAINATDNGIFKREIVPVEVKTKKGITIIETDEHPIRGSSMESVGRLKPAFKKDGGVVTAANASGINDGASAAVIMSKQKAAELGITPLMKLVASVGVGVDPQIMGIGPAEAIPVALEKAGWKFDDVDYWELHEAFAPQFIGCKIRLKEKYGMDLSMDKVNHNGSGIALGHPIGSSGLRIVVSLYYELERLGLTKGGASTCVGTGPAMASLWT…
SWOLF_00321	Swol_0309	SWOL_RS01580	299.064	-0.019291	0.924897	0.954929	0.204643	-0.0942666	325	274	295	298	237	304	431	229	1473	1488	447	371259	372602	+	Butyryl-CoA:acetate CoA-transferase	MDYSMEYKRKLLPVEEAMKVIKSGDLVQYGEFVMNSSYLDAALAQRVDELENVNIRTTTCPFPPKTVLADPERKHFIYNDYHMSAASRKLHDKDLCNYVPLTYHEGPSFYERDYVAADVALIKVAPMDKHGFFNLGTSLSLTPLFCDTARTVIVEVNENVPICLGGCRESIHISEVDYIVEGDNQPMIQLPELPISDTDKKIAAIVLEEIEDGACLQLGIGAMPNAVGAMIAQSDLKDLGVHTEMLVDSFVDMYEAGRITGRRKQLDKCKMVYTFAMGTNKLYNFLDGNPACAIYPVDYTNDPFIIGRNDKVFGINNAIEIDLYGQVASESSGTRHISGTGGQLDFIIGSYYSKGGKGLICLTSTFTDKEGNLQSRIRPTLTPGAVVTVPRSINFYVVT…
SWOLF_00323	Swol_0311	SWOL_RS01590	109.447	0.0928909	0.72463	0.835688	0.263687	0.352278	119	131	93	116	120	120	134	44	2087	2114	539	375120	376739	+	C4-dicarboxylate transport protein	MKGKKDFRLEIASIESASDYVRDLLKQYKCTERDMVRAQLFTEETIVYWTEIADEGDIFQINVRKRFKTISLSLSYRGAQSNPLAISDEEEDEAEFSFIGQNILIGLSTVTYNYENGYNVITFTIKEKGINPVIFIIFALAAAIICGLIVNRFAPSLGPGLSASILTPLSKAFFGLLNAIVIPFLFLSVIASIFNMENIAQMKRIFRILFSWFLGLTAISAVIAVLAGIIYFPLQSGASAGVNEVNIWAQIAKMLFDIIPANIFQSFLDGNTLQTIFLAVITGITMLVYKGRFPVISKVVSESNLIFSTLLDAICSLMPWVIFICIFDMLLSGDGRVLLSSIAVVVLICICFLLIILLCLLSVAFIEKQNPIQYIKTIGPVLLIALSTASSSATFAPHS…
SWOLF_00324	Swol_0312	SWOL_RS01595	86.5998	0.0272515	0.898658	0.939064	0.213977	0.127357	102	81	78	86	75	100	65	106	1725	1759	196	377205	377795	+	hypothetical protein	MAYWLLCQSCKEWSKFTTPLSNDKVCPLCSNSFITVKSHLSSIPYEKTIEKAQDLLENLPTVENEPASSVKEKESLEALRETDKTEMPKTADIPKTAGMPEIAEMPKIEEIPDTSATPDEPETEDKADLQENSEITGQPEITEISETPEDSAIQETSLEEDQTNEISEPQETEKVLTGNEKQNILRQKKKRSKFYR
SWOLF_00325	Swol_0313	SWOL_RS01600	234.363	-0.185893	0.230029	0.389112	0.154874	-1.20028	243	216	211	214	258	287	255	191	1686	1619	455	377841	379208	-	Multidrug export protein MepA	MDRSARMRKQRIGKLLWDFSLPTIVGMLVSSLYNVIARIFVGRGIGSLAIAATTVAFPIMILLMAVSLLIGVGATSLISLKLGEQKKDEAEKVAGNAMTMLIILPAALAVLFLLFTEPILIAFGASAAVLPYARDFTRIIMLGSVFGSISMGMNNFIRAEGNPAMAMSTQILGAVVSVALNYVFIFIFHWGIKGAALATILAQLISAIWVLSYFFTGRSLVKIHWKNLKPAWPVLSGIMAIGFAPFAMQTAACIQQLILNQTLMFYGGDLALAAIGIVMSISMLLVMPVLGLGQGAQPIIGYNYGACQYQRVKETWKTAVLAGTGIAVAGYMALHIWPLQLVGLFSKGDTALTTMTVHAMLTFFALLPVVGFQVVSSMYFQAVGKARQAAILSLSRQFL…
SWOLF_00326	Swol_0314	SWOL_RS01605	338.441	-0.171998	0.3404	0.509293	0.180409	-0.953376	360	330	271	316	447	384	273	327	991	893	255	379338	380105	-	Glutamine transport ATP-binding protein GlnQ	MYILQAINIHKNFGSLGVLHGVSLQVQKGEVIAIIGPSGSGKSTLLRCLNHLERIDSGQIEIEGETIAQNNSEGKAVYSSEAKIAQARRKMGMVFQNFNLFPHKSVMQNLIMAPTLVKNMGKAEAEESARLLLAKVGLSQKADNYPFELSGGQQQRVAIARALAMNPDIMCFDEPTSALDPELTGEVLMVMKDLALEDMTMVVVTHEIGFAREVADRVIFMDEGVIMEEGQAEEVLLNPRQERTSAFLSKVLMAR
SWOLF_00327	Swol_0315	SWOL_RS01610	262.883	-0.0694543	0.686461	0.808055	0.17206	-0.403662	284	283	228	237	291	325	245	210	1016	986	213	380144	380785	-	Arginine transport system permease protein ArtQ	MDYIIMLLPSMLKGLTVTLKLFSITLVMALPLGVIMGMARISSFSPLRWFMEFYVWLFRGTPLLLQLLFMYFGLMTLGLRLEREMAAYLAFVLNYSAYLAEIFRAGIQSIDRGQYEAADVLGLSRYQTMTNIILPQVFKRVLPPIGNEVINLVKDTALVYVLAISELSRVARTHVMRDDTFIPFLIAAIFYLMMTGMVQRFFKWVELRYDYFH
SWOLF_00328	Swol_0316	SWOL_RS01615	1995.4	0.690783	1.37561e-11	5.95783e-10	0.10218	6.76045	2348	2690	2419	2395	1564	1434	1497	1617	151	229	274	380887	381711	-	L-cystine-binding protein FliY	MKRKVAWLVLLCFSLGMLLMSGCAAKTPAPETSSDESWTKIKDKGYFVMGLDDAFPPMGFRDEANEIVGFDVDLAKEVAQRLGVEVQFQSIVWDTKKEELNSGNIDVIWNGFTITEERKQDFLFSKPYISDRQIIVVRADSDIASKADLAGKKIGIQAASSANEAVEADKETFEVIKDNLLQFESNDLALRDLKGGGVEAVVVDEVVGRYYLSKHPGDYKVLKDNFDLEDFGVGFRLDDKAFHAEVEKALDEMKADGTAAKISEKWFGEDIINK
SWOLF_00329	Swol_0317	SWOL_RS01620	761.235	0.358424	0.00254772	0.0120752	0.118777	3.01762	809	895	849	872	766	630	633	635	1147	1339	820	382025	384487	+	hypothetical protein	MRLIGLKDLRIVVGVGWLFVLSLLFTVFPVSWGEAMDIQNSIFQVQASEQLSLAASEELDTTGGWVAEITPEITKKGDISLTFDKVMADPSGTKEQFTVVVNGDTAVITGVVKTNTPEKIKLELKDKANGAQNVIIDYVKSSDPAKQLKSTDGGTVESFSIQIGEPSQAPSLIADSSDNLLGNVIDITFVDDSLWRERVSNVKVNDSSIRGQYRIEEGRLSIDADVFLTSGNHSIVVKAPGYTDAAVVQTILESVTLLNPPVLSADLTNNTIGQAIDITFSDDVAWRGAISDLSINGQSANAKYSINEGKITINAEVFKEARNYIIVVKATGYNDIQLEQSIIQPSSNGGSGSGDGSNNNNSGGGSGDGSGGGAGSGTPGGLTVLFSQAKLSPSDTLLQ…
SWOLF_00330	Swol_0318	NA	1236.02	0.14607	0.27673	0.441797	0.134293	1.0877	1215	1443	1160	1372	1261	1052	1065	1319	424	453	402	384562	385770	+	tRNA modification GTPase MnmE	MQDTPKANRLHIAIFGRRNAGKSSLINALTRQEIALVSEVPGTTTDPVFKAMEILPIGPCMIIDTAGIDDEGQLGELRIKKTREVLNQTDLALLVIDPALGISEFEKELKQAIRSRKIALIGVLNKTDQGQVDKKSLEKQLGLSLVAVSSRSGEGIEFLKERIIERAPAHFEEAHIVGDLIEPGDICLLVVPIDMAAPKGRLILPQVQTIRDILDSDATAIVVKEDKLRAALEGLAKKPRLLITDSQVFGKVAPQTPDDVMLTSFSILFARFKGDLLELVRGAKAIEKLRPGDEVLIAEACTHHAQDDDIGRVQIPRWLNRYVGGELNFHWYSGSGYPENLEQFKLVVHCGACMINRRQMLHRIDLARDSGVPIINYGVLLAFVNGILERALQPFPQVR…
SWOLF_00331	NA	SWOL_RS01630	446.139	0.133159	0.319839	0.489601	0.133856	0.994788	472	455	432	508	484	394	380	444	685	752	243	385820	386551	+	N-succinylglutamate 5-semialdehyde dehydrogenase	MTITPNEYRPVPTEVIKKQKAFFQSGASWELAFRMQQLRQLERAIDKWENELLRALELDLGKCRQEAYMTEVGLLRAELAHIMKNLPSWVQTRKVRTPCLYPGARSLIYPEPLGQVLIISPWNYPVYLALTPLLGAMAAGNCTVIKPSELAPHSSAVLQALIQDSFPEEYIAVFEGGAEMSSELLEQPFDHIFFTGGSTVGKLVMQAAARQLYADDPGIGREKSLPGGSGYQYRVHRPPYYLG
SWOLF_00332	NA	NA	170.408	0.151911	0.32091	0.490643	0.153046	0.99259	183	170	204	162	164	169	161	150	1382	1489	242	386499	387227	+	4,4'-diaponeurosporen-aldehyde dehydrogenase	MDQDINIEYTARRIIWGKFLNAGQTCVAPDYLLLQREIKEPLLKKMGEVLLKFYGANPRQSTDYARIISEGHFQRLEALLVDGRILYGGEAVREERYIAPTIMDRIAPDSPLLQEEIFGPLLPILEFGDLEEAIQFVNERPKPLALYFFSRNRKRQEQVLKRSSSGGVCINDTLSHISSPYLPFGGVGESGMGSYHGRASFELFSHKKSVLHQSLSFDIPLKYPPYRIPLQALKKLLRILQA
SWOLF_00333	Swol_0320	SWOL_RS01635	45.3261	-0.242046	0.41827	0.584368	0.299033	-0.809427	46	36	36	46	47	51	26	76	1895	1809	126	387312	387692	-	hypothetical protein	MRLLASLLAILLVVLAAGFWTNHSLLQSTKDLSRQIERVSQEIKQEQWEAAQKQNRQLEKTWQEKARWWPIILDHQEIDNIEFSLAKIKEYVASHNLPLALGQLSELKLMIEHIPRKEAVNLENIL
SWOLF_00334	Swol_0321	SWOL_RS01640	25.4785	-0.160746	0.637906	0.770394	0.341556	-0.470629	18	26	26	28	29	38	15	25	2287	2267	225	387777	388454	-	hypothetical protein	MVLVIIRTLILFTVTVIFLRLMGKRQIGQLQPFELVIIIMISELAAIPMENTGIPLLSGLIPIFVLFTAQVTLSYLSLRSEKARGIICGKPSILIENSQIVEDELRRIRYNINDLLEQLRSKNVADIADVEYAILETSGQLSVILKSEKRPVKPEDMDLPVKYDGLPITLVIDGQVINENIKKMNYNEEWLQQKLNESGINNIKDLLFASLDPDGTIYFQLKKGV
SWOLF_00335	Swol_0322	NA	90.823	-0.0872413	0.723344	0.835435	0.246449	-0.353993	107	72	99	79	96	110	115	49	1377	1380	119	388704	389063	+	hypothetical protein	MVEQLLIRPDDTHRLRLMIPVFYVIIDGHIELSAHSAGTGVNATIAVRGTGDTVGDSSVFDQSASSLTAQIILSEATLLILDGKDIHRLCSLYPNIAMGFIKAISGRNRKLEKMLITMA
SWOLF_00336	Swol_0323	SWOL_RS01655	1815.36	0.559018	0.000152358	0.00113567	0.147607	3.78719	1991	1930	2260	2473	1235	1724	1548	1363	172	230	264	389821	390615	-	Glutamine transport ATP-binding protein GlnQ	MLIIENLSKTFNPGSINEKLALDNITLSLQPGEFLSIIGGNGAGKSTLLNCISGVYPMDQGRIILDSMDISYHPEYQRSCYIGRVFQDPMLGTAFDMTIEENLAIAYARGKPRGLKPGIRKSEAKLFREHLARLELGLEDRMKQKVGLLSGGQRQALTLLMATIVKPKLLLLDEHTAALDPAIAQRVLQLTREIVSRYHLTTIMVTHNMKAALEYGNRTIMMHEGRIILDLQEAEREEITVEKLVQLFGLKSGAELDNDRLLLI
SWOLF_00337	Swol_0324	SWOL_RS01660	2739.77	0.510458	0.000131911	0.00100717	0.133528	3.82286	3128	3039	2990	3726	2009	2442	2533	2053	121	182	304	390615	391529	-	hypothetical protein	MSFLAFQGSVELGIIYAIMALGVFISFRTLNMPDLTVDGSFVLGAAVSATLCSGGHPLVGLALAFAAGCLAGSVTALLHTRLNIQPLLSGILVMLGLYSINLRVMDGRANIPLLNKTTVFSLLQGTPLEESATLLIPTIILLSMLVLLFLLLKTQFGFVLRATGDNDQMVRALGVNTDLVILIGLALSNGLVALSGSLIAQYQSFADISMGIGMVIIGLASVIIGEVIFGTTPLLRRLVAVILGAMLYRLVIALALELGMAPTDLKLISALIVTLALSMPSIKAYLITWKKKHSSPYSRKGGEA
SWOLF_00338	Swol_0325	SWOL_RS01665	3392.12	0.329211	0.0977848	0.209408	0.198836	1.65569	3282	3491	4007	4330	2004	3135	3974	2914	115	151	337	391659	392672	-	hypothetical protein	MRKSLPRFLLLPVLLLLVFSLAGCAQEKEKTPPKTAEEVEMKTIGIVQIVEHPSLNTIRESLVKQLAEKGFKEGENIKIDYQNAQGDQTNLKTICQKFAHQKYDLIVAIATPSAQAAVGETREIPIVFSACTDPVGSGLVSDMEKPGGNVTGTSDAVSAEKIMELAKRITPNIKKVGALYNSSETNSIAVVNNLKDYAAKNGMTVVDATVTNSSEVQQAVSSLIGKVDAVFSPIDNTVASAMPLVAQVANKAKMPVYVGADSMVKDGGLATYGINYPVLGQETANMAVEILNGKKAGDIPVKSMTDMDIYLNQATAKAIGIDIPADVMKEAVQVFDK
SWOLF_00339	Swol_0327	SWOL_RS01670	58.1276	0.00112786	0.996667	0.997859	0.269997	0.0041773	57	55	59	65	80	72	41	35	1808	1818	153	393413	393874	+	hypothetical protein	MNDQQHFMRLERMYLSAPYNQQLYHNNTIKVTREQAIITTEVMEKHFHGAGAMHGSVYFKLLDDAAFFAVNSIIKDYMVYTVSFNVNLLRPVGTGIIKSVGMVKHQARNRLVAEANLYDQEGKLAACGTGNFMRSPLKLGEMPEYTRELSDEG
SWOLF_00340	Swol_0329	SWOL_RS01675	8129.27	0.809646	4.73174e-08	8.93693e-07	0.148257	5.46111	9446	11721	9643	10598	6606	4556	6304	6161	49	81	437	394274	395587	-	C4-dicarboxylate TRAP transporter large permease protein DctM	MNPFSLGVLGIIVFLVLLMLRMPIAYAMALVGFTGFALLSSASASFSMVAKEIFNTFSSYSLSVIAMFVWMGFLAFYSGIGTRLYVFAYKLMGHLPGGLAVATQLACGIFGAICGSNTATAATMGAIALPEMEKYQYDTSLATASIAAGGVLGVLIPPSVIFIVYGMATEQSIGELFMAGIIPGILLMLAYIATILFLTLRNPALGPAGPKASWKERASSLRGGLFEVLVVFALSIGGLFAGWFTPTEAGAVGAAGVLAVSLLGKHLDWTGFKKSLYDTTRTTAMIMLMIAGAMIFGRFMAISRIPFELASWAGSLPLPPFAIVGVILLIYLVLGCFIDALALILLTIPIFYPVVVKTLGYDPIWFGVIVVMVVAMGVITPPVGMNVYIIKGVAPDVPL…
SWOLF_00341	Swol_0330	SWOL_RS01680	3616.17	0.673999	2.22504e-05	0.00020778	0.158924	4.24102	3935	5233	4019	4589	2918	2216	2687	3331	46	57	163	395584	396075	-	hypothetical protein	MAKKYNGFVAGLSQFLDQIAGLSLVAVMLVVVGNVLMRALFKHPILGTYDYVGFLTATAIGLALAHCALQNAHIAVDFVVERLPRKTRALIDTATNSVAITFWGFALWNLAIYAGTMKANGIVAATSQLPVSPFIYLVAFGLFSLCLVLLSHLGESLRRVAAR
SWOLF_00342	Swol_0331	SWOL_RS01685	6186.87	0.861917	1.91052e-10	7.16302e-09	0.135344	6.36837	6849	8849	8232	7992	4432	3644	4699	4798	54	108	371	396196	397311	-	Solute-binding protein	MKKTRFVGGKRSWHQGRILLSLLLLLALLAVGGCGKTSPTSTTPKEAPKKSQTQTIELRLAHFWPSTHPAEVELVQPWSKAIEEATGGKVKIVSYPNQTLLQADSIYDGVLNGIADIGISCFSYTRNGFPVLEVFELPGITYESSRVASTVAWEGIKELNPKEVQDSKLMMVLTTGPGDIYSKVPVRNLQDLKGLEIRATGLSAKTLQALGATPVAMPQSDAYESLSKGVVKANLGPVEVLKGWKQAEVTQYLTQTPFLYNTLFFVTMNLDKWNSLDPETQKAIEKVNEKFFKEVAAGLWDKQNDEALKWAVDEKGMELIQLPADEAQRWIELVKPIQDDFVKRMDKQGFEGAKILNTAKTLADKYNKEFK
SWOLF_00343	Swol_0333	SWOL_RS01690	101.236	0.423079	0.0184847	0.0606956	0.179593	2.35576	107	120	117	119	84	74	100	90	1483	1705	176	398058	398588	+	O-acetyl-ADP-ribose deacetylase	MKVSGVEIQVVQGDITRQEDMAVIVNAANSSLRGGGGVDGAIHRAAGPELKKESSALAPIGPGQAVITGAYRLPNRYVIHCVGPVYGVHKPEDELLASCYRNALRLAEKQQLDSIAFPAISTGVYGYPMREAAQVMFKTIIEVIPELKHIKKIRIVLFDHPAYELHRQALEACHTE
SWOLF_00344	Swol_0334	SWOL_RS01695	100.443	-0.783744	0.000856002	0.00482125	0.235075	-3.33402	90	91	65	52	119	153	139	95	1551	1179	124	398951	399325	+	Chemotaxis protein CheY	MKILIVDDSQFFQGFLKKIFIKYLPEAELITANNGRDAYALYEQERPDFIITDLLMPEMNGQEFLQVVKQSNPQVKVIIISADIQKATREEVEKMGVLAYFNKPLNNEKAGELLALLKEGSYAS
SWOLF_00345	Swol_0335	SWOL_RS01700	189.84	-0.684374	0.000196521	0.00142928	0.183801	-3.72345	153	177	106	147	233	216	250	237	1458	1125	214	399315	399959	+	hypothetical protein	MLLNPLQKDALTELVNVYVGYAASLLSEMVGLRILLSVPRVELIPEAEMEQGDLPLPEIFSPGHIVSSYISFGQDFRGKAFLVFPVQQAKLLVNACIGEELLLEEEDAVPPRFLDTDFDVLKEISNLILNAVIGEFGNLLETRVVFTVPEVELIDVTESDQRLFLKDGVYILILHTTFTVDEIQVQGVIMIALNLNSVSCLLQKIDALLEEQDV
SWOLF_00346	Swol_0336	SWOL_RS01705	444.74	-0.283168	0.102706	0.217535	0.173523	-1.63188	450	415	388	360	604	509	484	349	982	838	319	399952	400911	+	hypothetical protein	MFKLAYLALDKVNQGIIILDKDLKIVFWNAWLEQYTGKSQEETIGQKLPQLFPNLSRKPCLDAFQGALFHRQSRFLSGALHHCFIAPVEDIRKDVRQNLLVEPLDYDDEKYMLLQISDLTGHYSRVKQLKHMIKEIDSEYEQVRAAEKINRFKAFHDALTGLPNRYLFYDRLDNAISMAQRNKEMLAVVFLDLDGFKEVNDNYGHEAGDHLLQVVAERLRELLRESDTLARLGGDEFLFIFPQIKSEADAATIAKKILTALANPFMFWGREVYLTASIGISLYPKDAKNSRNLINKADLAMYQVKNSGKNDYHFYNSGI
SWOLF_00347	Swol_0337	NA	1475.02	0.0528369	0.691167	0.810935	0.132999	0.397271	1569	1611	1412	1408	1228	1354	1541	1677	463	482	515	401295	402842	-	hypothetical protein	MKHYTPEILEQVEDIINIGIALSAEKDKNRLLEMIVSEARRITNADAGTLYLCENESLSFKIMQNESMNTFLGGRGERINIPPVPLKMENVSAYAAITHKSVNIPNVYQAKEFDFSGPKKFDESTGYRTLSMLVIPLENHEEEVIGVLQLINARDENGKLIPFARYLENVITSLASQAAIAISHMQLVADIEELFNSFVQVMATAIDSRTPYNANHTRRVALLAGEMARAINRQSQGYWAGVSFSDEQVAQLEMAGWLHDIGKIATPLEVMNKSTRIEHQLELVLQRFDYILSNSEAEYLKEKQALLAINSNDSREQLEQLERSWEDKQHYIKESREFIIKVDHPSTFVNQEIVERLKEIAVQSYRDATGKLQPWLRDNELKCLCVAKGTLTEQERKIM…
SWOLF_00348	Swol_0338	SWOL_RS01715	486.529	0.489915	0.000520203	0.00327506	0.14118	3.47013	508	498	600	664	382	407	404	428	641	871	275	402839	403666	-	Ribonuclease BN	MTKRNFEVTFWGVRGSLPVPGPHTIKYGGNTSCVQVQIGQRLFIMDAGTGIHHLGQQLLKSQSQISGEIFISHTHWDHIQGFPFFAPAFIKGNRFVLYGQSKVNSTFADLMRGQMTYQHFPVSLGEMGASIEFHELDSGSKLDLGEQIRLRTVHTNHPNGSLAYRLDYDGRSCCYITDTEHYSCVDPRLKAFCEETDLMIYDSNYTDEEYPRFLGYGHSTWQEGIKLAQAAGAKKLVLFHHDKARSDGEMDKIEKEAQRCFPNCIAAREGLVINL
SWOLF_00349	Swol_0339	SWOL_RS01720	399.537	-0.025183	0.898497	0.939064	0.19742	-0.127561	323	500	396	360	295	387	439	496	762	768	231	403822	404517	-	Aliphatic sulfonates import ATP-binding protein SsuB	MGARLEVRSLCKSFGSLSVLNNWNLNIRESERIVLLGPSGSGKTTFLRLIAGLEKPSSGEIKLSSQRLGFVFQEPRLIPWRTVEDNLLFVNEKGDISGILEKLRLSGFAGFFPAQLSGGMQQRVNLARALLVEPELLILDEAFSSLDLPVKTSIMKDINLHWQEKHFTIIAVTHDLKEALFLADRIIILSPAPSVIARELPVTLGKVRSFSSPEFLHLEGQLLDIVCSADR
SWOLF_00350	Swol_0340	SWOL_RS01725	691.059	0.142055	0.30215	0.470552	0.137672	1.03183	671	727	706	801	691	584	768	581	459	502	248	404502	405248	-	Putative aliphatic sulfonates transport permease protein SsuC	MKTGLRSLVGIIVFILLWQLLAVILDKSIIVPTPGETFGLFFHLLLSPATLLAGLQTAWKVLMALGLVLLLGLPLGLIIGLFEPLYDMSRPIIMVIQAVPVISWLSLVLFTWGRNWQGPVLIAFLSILPIAILTTVSGVRNLDKKLLEMARLYQVPARKIIHDIYFGSLLPFIIAIIDVSLGQAWKVILVAEYLCGDSGLGLKIFDARSFVDTPSVYAYTLLAVLLGIITERLIKMGTGRLSKLWVPV
SWOLF_00351	Swol_0341	SWOL_RS01730	706.582	0.00457281	0.977845	0.985725	0.164664	0.0277706	654	719	641	810	660	546	764	859	602	616	323	405245	406216	-	hypothetical protein	MKKGVWLLIIVLLLAGSFIFWKHGGLGPEPPAQITLINPLGPTVIPVAGISSQQVISEMPITIQYWKDTDEAVALLASKKADFAVLPISAAANIYARGINIKMLGVHEWKVFYLLAAKDTPFEGWKSLVGKRVYTAHGRGQTADVIMRAALSKEGIEPDQDVKILYAPPQEIVALFKAGKVDFAALPEPFVTLAMSGDNGKIVLDFQKYWGESTGKPERIPVAGLFVAGDFQEKYPRETKELARIFADSTRWSNENVDQALAVAAETLPTIPQPVMKKALSRIEFEFIDSSKSRPEVEFYLQKMKELYPQGTPKLPDKGFYSS
SWOLF_00352	Swol_0342	SWOL_RS01735	848.168	0.0620913	0.582675	0.726392	0.113	0.549482	893	855	876	849	926	822	836	728	815	849	551	406452	408107	+	putative protein kinase UbiB	MGLLQRIRHIRRRQQIVGVLVKNGFGYMIQRLGLDSLTPLAERPTLVAERPGDRLLAQKLRQSLVELGPTFVKLGQVLSTRPDLLPPVYIEELERLQDKVEAMPNAELMKQLLSELGHPDEVFAEFNPEPLAAASIGQVHLARLKSGEEVIVKVQRPGIEKIVQNDLEIVLGLAHLSELRSSEARRLGIKDMVEEFSRMFMRELDYAREARNTERVYQNFADDQRVVIPLVYWEYTTGKVLTEEYLSGVKLGDLEEIDRRGWNRRKISQLGTETFLSQIILHGFYQADPHPGNILLLDENRIAFIDFGQIGSLSETRLIHLGELLLAISKQNMDKAMSSLQDMGIVGDLDDIEDFQEDFADLIKSVSGSIGKLDINRLRNELMDLSYRHQLKMPAYLTG…
SWOLF_00353	Swol_0343	SWOL_RS01740	2361.16	-0.0789556	0.423739	0.590341	0.0987006	-0.799951	2243	2249	2201	2492	2321	2573	2343	2467	372	342	638	408144	410060	-	hypothetical protein	MNLSYESHPLEEKKPRRIFSGISHNRFFIPILLFLLLQGLVMLGFFTRSDLGLYDAFFRLKGASNPGEKVVIVAIDDSSISRLGPPAWPRSVHARLLEKLKEARAVSFDLTFNSAQEAREDQAFASAIQKHGQVILAAKFTFEKDESGELVQGFEPPLQELMSGAAGLGFVNTPTDIDQRVRRSTLVDVNYFEVPFPSLAIATAMVAQDISYEELKLEADRLLLGKTEIPLSPLNQAMVKFWGPKATFKTISYADVIEEKIPPAYFQDKIVLIGSITPEDHDFVTTPYTTSNMVKGGALDTPGVEIHASIVQTFLEDSWYREAEKPFNMAFLLLAGLLTSLVVRGRGPWKGLIGTVLVTLASIALVYGLWEYQRIWLSLAAPLALILLTYVVVTATEFI…
SWOLF_00354	Swol_0344	SWOL_RS13430	1062.15	0.119272	0.265575	0.430518	0.107133	1.11331	1127	1118	1070	1112	929	1086	1091	965	252	253	197	410077	410670	-	septum site-determining protein MinC	MVKIKGLNGNLVFIFGPGSFDEYLSFLEEKLTANKQLFSGSRVIFKGEELKKLSHSQIASLQELCLRHGVIMNNNAVTVNKGSSKDLVIYRNLRSGQKLRSEGSVIIWGDVHESAEILAAGDIIVLGKLDGIAHAGCYGDMNRLIFALSLSPGQIRIGDRLSRSPEDPDKSPHPEIAFWDGENICIKAYSSRSGLRG
SWOLF_00355	Swol_0345	SWOL_RS01750	400.033	0.254322	0.0470064	0.122822	0.128042	1.98624	428	472	401	443	367	407	346	335	268	290	81	410680	410925	-	Cell division topological specificity factor	MLDFLKRVFADSSSRKQANDRLRVVLTHDRTGTSSRLMETLKEEILEVISRHVEIEGRPEVKIIREGRHSALDINIPLKGR
SWOLF_00356	Swol_0346	SWOL_RS01755	972.04	0.020359	0.883375	0.935629	0.138787	0.146692	1022	997	844	1044	845	885	1004	1134	377	382	273	410940	411761	-	Septum site-determining protein MinD	MGKKTEGSSVIVVTSGKGGVGKTTTVANVASALARKGYKIAVMDLDIGLKKLDLILGLENRVIYDIIQVIEGECTLKQALVKDKRFPELYMLPAAQTRNKDDIKPEQVQEICRQLRPEFDFIFIDCPAGIEQGFRNAIAAADKAIVVTNPEVSAVRDADRIIGMLESAQFQDIQLVINRLQASMVRSGDMLSIDDLMEHLCISLLGIVPEDKKVLISTNKGEPIVLNEHSEAGLAFNNIANRLLGQQVDFPSFEEDSLWGKIRNLGRNLFSKQ
SWOLF_00357	NA	NA	32.2753	1.09419	0.00139209	0.00725505	0.342332	3.19629	62	47	39	30	21	17	29	14	1082	1678	39	412382	412501	-	hypothetical protein	MESFESVFALVLVICLGLGLVASIVGVFLFNGFDWWDKL
SWOLF_00358	Swol_0347	SWOL_RS01760	926.868	0.213839	0.29336	0.460882	0.203505	1.05078	1112	1142	947	778	619	754	1123	941	373	432	276	412896	413726	+	Putative pyruvate, phosphate dikinase regulatory protein	MADNKLHIFAVSDSVGETAEKIAVASVLQFNLDRNITRFSRVTKEEQVEKIIDQAVENDAIIIYTIVKPELSRFLDETARIKQVIAVNVMAPLFDAIQFKTGQKPEYITGLTHKMDDQYFNRMKAIEYTIEHDNGQNLDSVHEADLIVLGLPRTSKTPLSMHLANLGIKVANYPILMDTEIPQEIVDLKGRIPMVGLTIDIDTLMELRKERFRSFELPDDIETLDDLVAEELDNAYRIYAKLKCLVIDVTLDDIEEVGNTITHKFNLPLRITHHRF
SWOLF_00359	Swol_0348	SWOL_RS01765	97.9664	0.402544	0.09443	0.204293	0.240687	1.67248	117	138	105	91	91	111	84	46	1629	1803	212	413811	414449	-	Cyclic di-GMP phosphodiesterase response regulator RpfG	MKKRFFKYVKKPLLKLPGLFKKTTSLSYNEELLIVARTLLRVVDLIDHYTCSHSLRVASLADCIAVKMGLNAELRKTLHDGALLHDVGKIGVGKHILCKEGPLNDDEWLLLKRHPLIGYEMLENMGYSTGVLSIVRHHHEHYDGKGYPDGFKGREIPFLARIISVADSFDAMTTKRPYHPAYSTYKALEEITQCSGSQFDPDVATAINKIII
SWOLF_00360	Swol_0349	SWOL_RS01770	12.9072	-0.142185	0.780844	0.869885	0.511051	-0.27822	6	9	24	11	12	20	11	11	2229	2188	90	414754	415026	+	hypothetical protein	MHNKKGKIMSKDDFLQNSLYAKEEYEGLLVSSDTNKGVYNIGIELGNNQILLIDQVKDSEVHERVHMWVPQIQEIQRRYGFEGDLGNYSS
SWOLF_00361	NA	SWOL_RS01775	18.2449	-0.21627	0.626098	0.761201	0.44388	-0.487226	16	13	26	12	9	31	17	22	2126	2066	88	415091	415357	+	hypothetical protein	MSKVEAYETPIMSLEEFNVGLLEKDRIPGLLIRSDEQGFYNIGVQINDREVVKVASAMEDDAMYKIQFWADKVDQIKDQYKERQPQLK
SWOLF_00362	Swol_0351	SWOL_RS01780	228.767	0.337807	0.0578443	0.142736	0.178086	1.89688	266	273	267	224	228	240	194	139	931	1152	192	415438	416016	+	hypothetical protein	MNFYHYIRFPFRDEDWIKKILLGCVISIVPVLNLLSLCYFVECMKFGMAGRQSLPEWERWEDFVREGIIAFLISLGYFLVPLILAFLLLHIPMVGVFLVSIIILAIGMIIPLAIANYLKDHYPMDAINFKEIFYMMNQVASNYIPAYFMAVFLMALGLTIVFLLPYLSFLGVLLIFYCGMIFFHFTGSLLNS
SWOLF_00363	Swol_0352	SWOL_RS01785	386.189	0.223214	0.236512	0.395552	0.188565	1.18375	442	460	406	364	394	410	389	224	1083	1217	372	416148	417266	-	hypothetical protein	MKIGDFSEIHGEISGAIADLGTFLPYVLGAIIIGGLDASSIFITFGLMYIFTGYFYRIPIPVQPMKIIGAAILVHHLTAGEVAAAGIMMGLTLFILSITGLASRLAGLTPDSVTLGIQAGLGVSLAMLGINYIKTDLLLGLIIMLFMLFLFQNRRFPASIAGVVGGTLLAFVLHPELHWPGLQLGFYWPHLILPAWTDFARGFTLAYLPQLPLTLTNSVLVTAILAHELFPEQSEKVNERNLCLTLGIGNLLAAPLGGFAMCHGSGGLAAHYRFGGRTGFTPALMGIILLFTGIFLGPAGVDLLQVIPQAVLGGLLFFSGVDLVRGVQDFGDKKTLFCFAVVLIISIAVNPAIAFMVGLILHFLFNKGWVNI
SWOLF_00364	NA	NA	9.42589	-0.154231	0.791268	0.878332	0.582742	-0.264664	7	7	10	10	7	8	3	25	2607	2590	NA	417877	419570	+	NA	NA
SWOLF_00365	NA	NA	80.6251	0.278053	0.45117	0.612947	0.369031	0.753466	70	72	88	120	27	53	103	112	2351	2408	NA	419846	422932	+	NA	NA
SWOLF_00367	NA	NA	198.986	-0.181514	0.343479	0.512059	0.191609	-0.947313	177	173	210	190	254	254	162	172	2135	2099	1027	423704	426787	+	hypothetical protein	MTVFMRNSLKSRFIIVVFTVCFCCLLVVSLVSYYNSYILVREETNQVAHEAVNRYASELNNWFMQQAGVLHAISQDIEINRDFSDEYLSLYLMEKFQRRDSCVIDYYIGFADSNRKMVCATGWVPPEDYEASTREWYKEAVKNNKLVYITPYLDADTKEMVITLADPIRDGDRLLGVLAADILLTDVMKLAQDVHIDKEHYSFLLDDCYNFIVHPHPDFQPLASESRNASQVMQGLYRPLTEQIQEGRYPIIELKDYDNSKRCFALSEIKETGWTFGIAIPHSEYFGPLKKLWYGFALALAISLFIGFIIILPVVRSLLRPIEDLHQAVGRFADKDFSARSPVTSADEVGELSNNFNRMADIIQEYNVGLERKVEERTAAIRNLLDNAGQGFLSFGSDL…
SWOLF_00368	Swol_0355	NA	207.924	-0.445022	0.0130264	0.0457653	0.179224	-2.48305	171	213	174	145	226	279	196	259	1379	1173	234	427080	427784	+	Protein-glutamate methylesterase/protein-glutamine glutaminase	MAKILIVDDSKLIRRNLRIILTRAGHEIIAEAENGLQAFQEYEKNQPDLITMDISMPLMDGVAAVKKIVSQYPDAIIIMISAMDQKNMVMAAIQSGARNYIIKPFSPDKVVSVVNAALASVGKAVAASPQHSTLEDKQVLYPFYIEAHDANVRVTIKQSFASGHVKPLLDALQSFFNQKPLQVTFDFASVQIYEYSLIDRLIELMQTIKDNEGKLRVLAEDKKITRYVKSKGII
SWOLF_00369	Swol_0356	SWOL_RS01825	91.9821	-0.385273	0.149507	0.286005	0.267314	-1.44128	64	106	64	81	95	92	73	161	1764	1612	187	427801	428364	+	Corrinoid adenosyltransferase	MLQVYTGEGKGKSTAAFGLAMRAAGHGCRVRIIQFLKGNTFAGELRSAKKLGIEVFSFGRSCPHATLIKGGFMECDECAECWVSPEGLTENDRKKATMAWQLTQNTVREGSIHLLILDEVFAALELELLPYEDFLKWLENASRSMEIVLTGRNALPEVIAIAHLVSRIEKVKHPFDINGHPRRGIEY
SWOLF_00370	Swol_0358	SWOL_RS01835	2301.2	-0.57771	0.00245598	0.0117289	0.190744	-3.02871	1754	1229	2063	2338	2475	2674	2804	3072	262	169	340	428984	430006	+	Anthranilate phosphoribosyltransferase 2	MFDRYLKSVVEGDYLNSEEAYLTARMLLHEDIPEIKAAAFLSALRTRKESQEELTGFVQALYEEAKMVDCGMEVLDTCGTGGDGLGTFNISTASALVVASCGVAVAKHGNRAVTGKVGSADVLEALGVEVQLEPDEARQLLDKAGITFLFAPHYHPILKQVGGLRRGLGIATIFNFMGPLLNPCRPSYQVLGISDSNLQEAVAGTLQRLGRKRALVVHAFNGMDEISPEGKTRVFDVGEHGLEVFDIDPEELGIGGFSLDAIQGGDATASARLVIKVLQGEPGPYRDTVILNTAAALLTAGRAKNIQEGMQMAAEAIDAGKSMETLQKMISFSRDRILAC
SWOLF_00371	Swol_0359	SWOL_RS01840	1320.99	-0.646118	0.00815883	0.0315307	0.24424	-2.64543	1020	633	1078	1385	1336	1448	1378	2290	349	214	260	430000	430782	+	Indole-3-glycerol phosphate synthase	MLKTIAEGKLKEVKRLRESLDIAQVEARCETSRQISLSRDSGGKLQLIAEIKKASPLKGLLCREFSPLEMARSYEANGAAVISVITEQEFFDGRKEYLPLVKTGVKLPVLRKDFIIDEVQIYESRQMGADLLLLIAALHDYDSLLALVEKCSALGMEPLLETHGREEIKMALDLPVKIIGINNRNLRDFSVDIRSSLDLLPLIPDSYLKVSESGIKEASDLRLLESAGCDFVLVGEALVTAADPGAKLREILSYQQEEGL
SWOLF_00372	Swol_0360	SWOL_RS01845	448.847	-0.892132	0.000672133	0.0039727	0.262338	-3.4007	291	199	357	405	489	453	496	900	833	474	204	430779	431393	+	N-(5'-phosphoribosyl)anthranilate isomerase	MTRVKICGIRSLEEAIAAREAGAWAIGQVFAPSPRRLEVDIAAAINRELGQSILKIGVFVNEEAENLRRIVASCRLDMVQLHGDEEPAYLEEVSVPVIKSFRVRGSLELEQLKRWRPWAYLFDSYHPGVYGGTGESFDWSFLQEIARQERIILAGGLNTENVGRAIHQLRPLVVDVSSGVEYPSGGKDPAKIREFINIVQEQAT
SWOLF_00373	NA	SWOL_RS01850	661.008	-1.16596	2.26958e-09	6.1303e-08	0.195067	-5.97723	376	305	397	549	881	807	838	1134	1158	580	397	431643	432836	+	Tryptophan synthase beta chain	MYPDERGYFGRYGGRFVPETLIPALMETEEAYRELAGDEKFQQELQLYLKDYVGRESPLYFASRLSENAGKARIFLKREDLNHTGSHKINNTLGQALLARKMGKKRLIAETGAGQHGVATATAAAAFGLECTVYMGSKDMERQRLNVFRMQMLGAEVRGVKKGSETLKDATNEAFRDYIRSFEYSHMVIGSVVGPHPYPMMVRDFQAVIGRELRRQFQEQEGGLPDCIIACVGGGSNAMGIFYPFLEDPVKLLGVEAGGCGTAPGQHCATLSRGNDGVLHGAFSRLLQDEYGQVMDTHSISAGLDYPGVGPEHASLRERGRVDYVQMSDREALDAFVQLCRMEGIIPALESAHAVAYALKIAAALEEEKSLVVNLSGRGDKDVEEVARLLGGVGNGN
SWOLF_00374	Swol_0362	SWOL_RS01855	587.923	-0.890655	1.24777e-05	0.000128392	0.203855	-4.36907	395	284	407	563	807	859	633	755	802	443	259	432826	433605	+	Tryptophan synthase alpha chain	MEIRNRLAQLREKEEMALIAFIMAAVPDEDLCLDCIRALEQGGCDLLELGVPFTDPLADGEVIERFHHWGVRLGLNLKRGLDFAARVRAACQLPLILFSYYNPILQMGLDRFAGDCRSAGVDAVIVPDLPLDELGRLAGQGLELIPMLAPSSTLSRIQMAADLDPAFIYCVSVRGVTGVRSLPEMEIKDYLQKVRRVSTAPLALGFGISQPEQVRAFRGQADGVVIGSALAQIIEEYESRPALLPGMLEKRCQALKLLS
SWOLF_00375	Swol_0363	SWOL_RS01860	758.049	-0.0434106	0.844352	0.911088	0.221111	-0.19633	660	491	780	1057	927	730	667	752	481	460	270	433717	434529	+	Phospho-2-dehydro-3-deoxyheptonate aldolase	MLACKLASRSPDSKNNTIIKIKTAGKEISIGDGNCTIIAGPCSVESQEQYLEIALILKEMGVDILRGGAFKPRSSPYSFAGLGTEGLKILAEARELTGLPVVSEVMDPRDLDQVAAHCDLIQIGSRNMQNFSLLKEAGRVDKPVLLKRGLAATIEEWLLACEYIMDAGNEKVILCERGIRTFEPLTRNTVDIGAVALVKELSHLPVIVDPSHATGRRSLVAPVARAAMAAGADGLMIEVHQHPEEALSDGEQSLTPEQFAALTERIRAMV
SWOLF_00376	Swol_0364	SWOL_RS01865	2212.62	-0.650887	0.00111472	0.00599673	0.199668	-3.25985	1636	1234	1722	2297	3243	2867	2169	2533	553	354	734	434560	436764	+	Isochorismate synthase MenF	MNNISQHLAGFRSLRYSSEGGVDIERRVRSIELKGATEPIIKQIDRQKGALFSSSYDYPGRYSQWDIGFLNPCLELRAQGRDFCLEALKSSGLKLLFGLYAELRGREEFTALLLKQNKIEGSVKKSPEVCWEEERSRQASIFSLIRVIRRYLFYPDDCFLGLYGAFGYDLVYQFEPMELKRPRPEGQCDLLLYLPDELTVVDHRMARAYQLNYSFRSSGELMNIPQYSQENICPEVSNRQQEQPLPGHYTALVEKAKQSFQRGDLFEVVPSYSLLEPCPIAPSEAFKNLKRINPSPYGFIINLGDEQLVGASPEMYVRVEGRRVETCPISGTIKRGKDAIEDALQIRKLLNSGKDEAELTMCTDVDRNDKSRICEPGSVKVIGRRQIELYSHLIHTVDH…
SWOLF_00377	Swol_0365	SWOL_RS13440	858.497	-0.922829	3.37674e-06	4.15803e-05	0.198609	-4.64646	621	449	608	695	1110	1468	822	1096	1109	648	548	436754	438400	-	hypothetical protein	MLNRLNIAVQVIAVFIIISIFSIVVGIVGVKANDKALKHLIKIEDVNFPSAEELAKIALSQSMVLTAERGLINNDMLESKLHQSQYDRIELEKQIAQEAIKNYLTLPQASEEKQMWEQFLPLWETWLSHSQQVVQIAREKDALLSELGNLDAPQIKEINTTLLNASLQSRESFLKAQDSLNTLIDINTQAAHNEGVIAKQEVTLSFRLMLGGMFLSILLALILGYYLLRTLRQRLVNPVKDMGEIAHQAASGDLSVDIAIGSNDEIGQLAKALKNMILQIRGIISEVSEKSNYLSSSAGQLNANYQQSTVQANQTATTMGEIASAVSQVATSVQEISQVSVKTSDFANNGKEGVAIIGSQMQAITDSTTHASDVIHSLSQKAKEITQIVELISSISDQT…
SWOLF_00378	NA	SWOL_RS01875	69.9592	-0.413771	0.123366	0.248513	0.268544	-1.5408	62	46	61	74	68	82	117	49	1719	1576	135	438646	439053	+	hypothetical protein	MLKRFLLYGILGWTTEILFTGMGSLLNASWRLGAHTYLWMFPIYGLAVFLEPFHDRIRSAPWPVRGFIWASLIIGIEYLCGWLLKIFLGFCPWDYSGASLFSLDGFVRLDYTPFWFIAGLAFEQIHDYLDRIGIS
SWOLF_00379	Swol_0367	SWOL_RS01880	58.7484	-0.984266	5.0995e-06	5.95811e-05	0.215817	-4.56065	43	32	41	42	76	84	74	79	1943	1578	134	439197	439601	-	hypothetical protein	MKVQSLNLHGLSLEEAQQKTRQNLSWCMQNGVDVLDLNHGKGYHSSRNFSVLKQELRRMLKSEPSLKEFGYKVVYGESNLPVALTYDEGHTLIVARGKENEYIGSRKEQEKKQRIFSPEGQQERKLRKKRSKYK
SWOLF_00380	Swol_0368	SWOL_RS01885	865.515	-0.795608	2.54194e-10	9.12192e-09	0.125799	-6.32441	580	661	655	633	1083	1225	937	1150	1245	818	696	439783	441873	+	ATP-dependent DNA helicase PcrA	MQNIFADLNEQQKEAVAHVDGPCMVLAGAGSGKTRVLTRRIVHLVKQGIPPHRIMAITFTNKAAQEMRSRVISMLPDFNSQWIQTFHSTCNRILRMDIQELGFDKYFSIIDDTEAKSLIKTLLREENDYETKAEELLYIFKQAKNSLEKPEKYFYSFAVPDFIKERNCRVFSLYNSRLKNLNVLDFEDLIVLCIRLFQQNPDVLEKYQGWFQYIMVDEYQDTNYSQYFWARLLASRHHNIFVVGDPDQSIYSWRGAEPYNIKRFLGDYPDSRLIKLEMNYRSSGNILSAANAVICNNEEREEKQLYTQKGQGEKLVHFCAGDSFQEARFIADEINQLLRSENRHFQDFAVFYRTHAQSRALEEALLYRNIPYHIVGARKFYERKEIKDILAYLRLVSNN…
SWOLF_00381	Swol_0369	SWOL_RS01890	1083.3	-0.535797	8.22357e-06	8.94269e-05	0.120153	-4.45928	927	877	856	884	1326	1471	1187	1140	927	685	661	441936	443921	+	DNA ligase	MEVSSRIKELREEMQKHDYHYYILDAPLISDSGYDRLMQELKKLEEEYPQYITADSPTQRVAGKASEKFSPVRHRFPLLSLDNAFSYQDLLEFDRRIGRVARTLSYMAELKIDGVSIALVYENGVLLNAATRGDGLVGEDVTANIRTIKTIPLRLRHSLPRLEVRGEVFMPKQEFIRLNEEKEEKGERVFANPRNAAAGSLRQLDPRVTAGRALSAFVYDIIYMEGQTLAEQQEAWHFMQELGLPVNPEVRFCADINAVLAFTEEYAEKRHELPYEIDGVVVKLNTLAEREELGATARSPRWAMAYKFPAEEKETRLLGVEINVGRTGIIAPTALLEPVFLAGTTVSRASMHNFDLIKEKDLRIGDMVLLHKAGDIIPEIIASLPEKRSGEERVITPPE…
SWOLF_00382	Swol_0371	SWOL_RS01895	309.358	-0.485276	0.00827964	0.0318995	0.183786	-2.64045	241	238	283	275	454	408	304	273	1062	806	224	444265	444939	+	putative membrane protein YdfK	MTGTLINAGVIVAAGAVGLLLRRGIPENIARSLQDAMGLLILIIGIQYGLKTESLVVVGLSLALGTVFGEWRNWEGKLENTGKRLKRLLGQEENLFVKGFVSATLVFCVGAMAILGALQDGLTHNYDILLVKSMLDGIMAMIFAASMGIGVLFSALPLLLYQGAISLGAGFLKPFLTDPVINNLTGLGGIIIAGIGLNTLGLARIRLANLLPGLLLVPLLMFLF
SWOLF_00383	Swol_0372	SWOL_RS01900	676.041	-0.254531	0.117902	0.240202	0.162781	-1.56364	620	600	606	647	950	724	699	562	210	174	94	445060	445344	+	Aspartyl/glutamyl-tRNA(Asn/Gln) amidotransferase subunit C	MALSPEEVNHVAMLARLALSEDEKTAFAEQLTLILDYVERLNELDTGEVEPLIHILPVFNVLRQDEALPGSSQEEILSNAPLVEDGQYKVPRII
SWOLF_00384	Swol_0373	SWOL_RS01905	3745.63	-0.320267	0.0117384	0.042611	0.127094	-2.51991	3450	3248	3135	3500	4982	4118	3729	3803	195	158	487	445359	446822	+	Glutamyl-tRNA(Gln) amidotransferase subunit A	MDLYKLTVHELQDKLLAGEISSEDIVKSLFSRIALVEEKAQAFITLCEETALEGARRIDQQDEYGGIKGIPYGLKDLFCTRGIKTTCASRMLENFVPSYESTASKLLNEKGGILLGKLNLDEFAMGSSTEQSAFFPSRNPWDWERVPGGSSGGCAAAVAAGEIPFALASDTGGSIRQPASYCGIVGLKPTYGRVSRWGVAAFASSLDQVGILSRDVRDCALILKIIAGKDPLDATSADTEVPNYCAFLDGEVKGMRIAYPREYFQHWVTESIRTAVMKALRKFEELGAIVEEVSLPHSEYALPAYYIVAPAEASTNLARFDGVRYGLRDDEADNVIDMFSLSRAQGFGPEVKRRIMLGTYALSSGYYDAYYLKAMKVRRLIASDFAKVFRDFDLIVSPT…
SWOLF_00385	Swol_0374	SWOL_RS01910	2994.43	-0.358681	0.00171999	0.00867595	0.114421	-3.13475	2587	2549	2686	2679	3608	3744	2954	3149	260	186	480	446815	448257	+	Aspartyl/glutamyl-tRNA(Asn/Gln) amidotransferase subunit B	MSKEFETVIGLEVHAELKTESKIFCSCSTAFGAEPNSQVCPFCAGFPGALPVLNEKVLELAIRTGIALNCEIPEYCKFDRKNYFYPDLPAAYQISQYDQPVCINGYLEIDLDGEIKRIRINRAHMEEDAGKLVHQGDITTTPFSLVDLNRCGIGLLEIVSEPDMRSAREARAYLEKLRSILLFAGVSDCKMQEGSLRCDANISVRPAGQEELGTRTEIKNLNSFRSLERAIEYEARRHVEAIEDGEELLQETRTWDEEKQVTRSMRSKEEADDYRYFPDPDLPPLRISRERIEEVRRQMPELPDVAQERLVETYGLPHYDATILTTTPDYLEFFDRVIKIYPDAKVVANWMMSELNKYLNQSNLEISDCLIKPENLVEMLQLIDDGTISGKMAKTVFAE…
SWOLF_00386	Swol_0375	SWOL_RS01915	2785.99	-0.543957	8.64534e-06	9.36081e-05	0.122277	-4.44855	2423	2146	2119	2385	3698	3541	3020	2955	241	161	390	448399	449571	+	2-phosphonomethylmalate synthase	MTRSSMNKDWFLEEGARVNIVDTTLRDGEQTAGVVFTNNEKIQIARYLDMIGVDQIEAGIPVMGGFEKDCIKEIVALGLKSSIMAWNRAVIADIKESLDCGVDAVAISISTSDIHIEHKLQTTRQDVLNRMADAVKFAKDKGLYISVNAEDASRSDIDFLTEFALLAKRSGADRLRFCDTVGTLTPLSAFRYIKTLIDAVGINIEMHTHNDFGMATANALAGVYAGANYVGVTINGLGERAGNACLQETIMGLKYLMNVNLTYNTTLFREVAEYVAQASGRALSVSKPIVGSGIFAHESGIHGDGVLKNPLTYEVFSPEEVGLERQIVIGKHSGTAAVRSKFTREYNIELNDTEAAQILARVREMSIELKRSLFDKELMYIYEELYGKAR
SWOLF_00387	Swol_0376	SWOL_RS01920	3184.88	-0.961788	1.46165e-10	5.73699e-09	0.150061	-6.40933	2171	1925	2218	2327	4209	4403	3242	4986	276	127	416	449623	450873	+	3-isopropylmalate dehydratase large subunit	MGKTIAEKILSTKSGRDVKANDIVVAELDFIMGQDGTSPLAIQAFQEMQARRVFDPARIAMVIDHSAPSPLEGVSELHRQMRSFAGEQGICFYDIGDGVCHQLLPEQGHVVPGDLVIGADSHTCTYGAINVFSTGVGSTDLAAGLISGKLWFKVPETFKFVLNGQLPAGVYSKDLILHLIGDVTADGATYMAAEYVGEAIAGLSVEARFTISNMAIEMGAKAGLMDADQKTLDWVKEHSTKSFTPVKADADAVYARVKEYDVSRLEPQVARPHTVDNVAPIGEVAGTPIQQGVIGTCTNGRMEDLRIAASILKGRKVKSRLIVAPSSRQVMLQAIREGLIEIFLESGAAVVTPGCGPCVGTHNGVPSDGENVISTANRNFKGRMGNNRAFIYLGSPATV…
SWOLF_00388	Swol_0377	SWOL_RS01925	733.475	-0.642251	0.000223865	0.00161131	0.174031	-3.69044	553	477	642	619	970	1014	647	946	395	238	166	450965	451465	+	2,3-dimethylmalate dehydratase small subunit	MDLKGQVHKFGDDVNTDYIISGRHKFKTLDMKELAKYVMEDLDPEFYNKVKAGDFIVAGSNFGCGSSREQAPLAIINANISAVVAKSFARIFYRNCINTGLPLIECDTEQIDEGDELEVDLQKGVLYNRSKGIEIAITPLPDVMLKILSDGGLVEHFKKYGTFNFD
SWOLF_00389	Swol_0378	SWOL_RS01930	4373.82	-0.703288	1.08223e-09	3.27538e-08	0.115354	-6.09678	3299	3113	3363	3539	5622	5916	4626	5512	178	90	422	451511	452779	+	Isocitrate dehydrogenase [NADP]	MPVGEKIRVENGVLKVPDHPIIPFIEGDGTGPDIWAAASRVLEAAVDKAYKGQKSIVWKEVLAGEKAFQQTGEWLPQETIDTIREYIIAIKGPLTTPIGGGIRSLNVALRQELDLYTCLRPVRYFEGVPSPVKRPEDTDMVIFRENTEDIYAGIEYPRGSEESDKLLKFLQEELGVKNIRFPGSSGIGIKPVSEEGSKRLVRAAINYALNEGRRNVTLVHKGNIMKYTEGAFKQWGYDLAESEFGDKVFTWDQYDRIKEEKGTAAADQAQKEAEEAGKLIIKDAIADIFLQQILTRPNEFDVVATLNLNGDYISDALAAQVGGIGIAPGANINYVTGHAIFEATHGTAPKYAGLDKVNPSSVILSGELMLRHLGWNEAADLIIMAIGKTIASKVVTYDF…
SWOLF_00390	NA	NA	403.567	-0.621034	0.000386884	0.00257104	0.174995	-3.54887	337	299	289	349	582	533	352	488	127	66	30	452801	452893	+	hypothetical protein	MVPLELRDKPQVLPMRSALSGTTDAPYGRN
SWOLF_00391	Swol_0380	SWOL_RS01935	2363.04	-0.535194	0.000274367	0.00191447	0.147097	-3.63837	2052	1747	1931	1994	3008	3387	2386	2399	209	136	295	453089	453976	+	5,10-methylenetetrahydrofolate reductase	MRIIELYRQKAPLLSLEIFPPRMAYPLESVFDTVQELKRLNPAYISVTYGAGGSNRERTVEIAARVKKEYGIEAQAHLTCIGHRQEDIKNILARLNREGICNIMALRGDIPEDEPEFDFRRQEYHYAFELIRDIRAAYGDSFGIAAAAHPEGHPECPRLKDDIFHLKNKVDNGVDFLITQLFFDNRIFFDFWERCQAMGINCPVIPGIMPVLNAGQIKRMIYLCGASMPAGLLKLVDKYEKEPVDMEKAGIDYASQQIKELLENAVAGVHLYSMNKPRQISEIVYNIGLASPGKY
SWOLF_00392	Swol_0381	SWOL_RS01940	1019.05	-0.312796	0.128996	0.257172	0.206048	-1.51807	1065	688	916	973	1308	1395	1041	766	708	571	497	453973	455466	-	Autoinducer 2 sensor kinase/phosphatase LuxQ	MSGRIWWAESSIVQGNGNPADMAKSQFLANMSHEIRTPIIGILGSLDLLDQSDLSQQQATNISIIRECGEQLLQIVDNILDVSKIESDPVTPNLEPCNLGELIIATVNRVDTLLKRKGLDFKLNIDSRIPAKIMLDKTKLQQVLLNLLYNSIKFTPQGRVELKAKIQPGDSYRLLFTISDTGIGIPSSFVERVFEPFTQADNSNSRQYGGAGLGLYICKKLLELMEGEISLSSMPGVGTTVSFSIPLIEMDKVEIEVPYELNREQFENKEEALLDFTPIRVLLVEDNPLNQKIVGQMLYNYGFEVIMASNGLEALRILQDKPVNIVLMDMQMPVMDGYEATQFIRQHSKWRDIPIIAITAHSLPGDREKCLACGCTSYIAKPFKAHELVQLMKEYIKQD…
SWOLF_00393	Swol_0382	SWOL_RS13445	1328.73	0.223525	0.158817	0.297723	0.158634	1.40906	1430	1595	1328	1364	1029	1022	1351	1510	381	438	403	455774	456985	+	hypothetical protein	MKSKSFLFTLLLAMLFGLAGSGLILPALAADTQPVKIFVDGRQVDPGEAAPFIKNDRVMVPLRVISEGLGLNVDWDAENYRVLISSSSPANLSSLPADGKGQFVKIYFDGREIKPDDVLPLIENDRTMVPLRSTFEGMGMKVDWDPANYQVIVMTAQALPVDFSTMVPLRSTFEGMDMKVDRDDTNHQVIVIDSPQPAAVNNDYEISIMGNSTATAEQLKALLQENNPLAPDLVELYLQMGREYGVRGDIAFCQAAKETGWWKFGGLALPEQNNYCGLSVTGKAATATEDLRGANPQKVRFIEGKHGAFFDSPASGVEAHIQHLYAYATTAPLPAGKELLDPRFILVKRGCAPRWIDLGGKWATPGFDRNKYSCFDEAFAAEDTYGHSILANYYWKALP…
SWOLF_00394	Swol_0383	SWOL_RS01950	3443.44	-0.0469686	0.796375	0.882052	0.18202	-0.258041	3468	3096	3274	3709	2576	3207	4749	3468	75	68	216	457100	457750	-	Succinate-acetate/proton symporter SatP	MSNSNEMHVSGHIQELVANPSPLGLLGLAMVTLVASSQKLGITTGTAFIIPWAIFLGATAQFVAGLMDYKHNNTFGATAFCGYGFFWFGVAMTWMMANGTIGMSAGITPDIHQLGFAFLGYFIFTVYMTVGAAGANKVLFIIFFLIDLLFLGLFMNTLGLGGEAWHELAAYSEMGIAIMSFYGSAATVLNSHYGFTVLPVGAPFGSLARKAAQLKK
SWOLF_00395	Swol_0384	SWOL_RS01955	14456.7	0.678748	0.000410487	0.00270641	0.192103	3.53325	17186	19588	16745	17654	8252	8758	12639	14830	42	54	612	458381	460219	+	Butyryl-CoA dehydrogenase	MAANFAINNIRDFEFIIGEWLPTEGVFNYPQFADYYSKDDIKPVLGPILKMCKEVIEPTNDDGENNPIKFENGKVTTPPSFGPLFHQLQSEGWGTSNIDKSPDAMVMPEMLHMAVWELIGAANPTFMPYVLLTTGAADLIQSFGDEKLKQMFLPKMMDGTWSGTMCLTEPSAGSDVGDILSKAYPTDDPRIFKIKGNKIFITAGDNDFTENIIHLYLARIEGARPGTGGISLFVVPKYWVNEDGSLSDNDFQTTGVEHKMGQAGSVTAALAAGENDGCRGWLLGNDPREHEGKGQGMAQMFQMMNLARMETGHMALSCIINAFCNARDNAKERVQGRLLTNPKAGRVAIINHEDIKRTLLMGKAHIEAMRAMLYRVYLAFDQRERDPDPEVRKAASDLI…
SWOLF_00396	Swol_0385	SWOL_RS13450	10.8657	0.63862	0.171926	0.316627	0.467498	1.36604	14	13	16	11	7	10	13	3	2356	2467	162	460627	461115	+	hypothetical protein	MQEIYYKISEISEILGVEQYTLRYLENSLGLKIKRNERGDRLYSESDLETLKLVLQLKNKGLNTTAIKMALENIEETEEKAISPLENKGQGMMEVVTMAKKIVEQNQTLLEQNRKLEQRMEKLEQKIDKRNLERERKIDEFLELWKAEQARGKSWLSRILSK
SWOLF_00397	Swol_0386	SWOL_RS01965	358.454	0.107837	0.51153	0.669252	0.164272	0.656457	369	307	398	410	284	324	407	368	1484	1557	569	461157	462866	-	Chaperone protein DnaK	MQLGLDFGTSYTKLGLQHNGEFINLLGNEDEGQIPTVAAYLPSQRRLCFGPLALRIDEAGAETAFFFKLALKRQASLTLGSYSLPDLLLAFFRFLQEEYLESRGIKADSLNISVPNYFGLNSRRILLEAARQAFGVKKVFLVPEPLAAALGYNLLHPLFPLQGDILSIDIGGGTSDFSFLTLAHDKREMLVETQFQIGHDAFSGSEIDQAILQHLLFPAFTIQTGLRLPREFYSGKFTSSRNRFQYNRLRQLAEKIKIELSKEEYYHLDFPDFHAGYSLNLELTAEVLAARLEPVFERLKSYIEEQVKLRAKALHLFSADKWHIDAVLLLGGASQTRGLKDLIAGIFPVLKVICPEDPSFYVLRGLCHWENDGISIKSIYPFNFYIERIGPDGNSHILE…
SWOLF_00398	Swol_0387	SWOL_RS01970	707.749	0.325858	0.00215466	0.0104086	0.10621	3.06804	824	742	781	806	611	652	655	592	864	1059	537	463446	465059	-	hypothetical protein	MKELEINLDFFQDKLESFLQQLFQEINTVSGAQAWKEGELEKMDNHLYELNSFYYRSFNEHFFPAYRSELKEELASLLKLNRQQDAIKRDIMANLQRYARLYNQVKSLNFSLQQAQENCLLALETIDEKERERGIELYYRLQKAGDAISYVNELLYQIKQLEQDKEALAALNRESNSIILINILKLDRDNPEELDYYYQWMKNIHHWNNALLDLMDNQESLPRKTARFMARFSREYQELKERVLPSFSFMEPYPAYWHTQKLELFDLHLTSLNNSEILRVVKALQLFLSDTLLFMTKALSSEDKIMNIGVGASAMMDYCHIKALNLNLKELEEQISKSWQSLNQLIKEFPARGEMDMAYFLERSQEIISDSYAAISTAKSNLGSYQNTVLASSLYRATL…
SWOLF_00399	Swol_0388	SWOL_RS01975	391.812	-0.0856889	0.489293	0.648791	0.123929	-0.691434	389	373	367	398	442	399	417	349	1358	1350	499	465059	466558	-	hypothetical protein	MSLMAYSDWPLILDNYRSVQDSPDLFFFWQEELRLRQLGRNLEKSPARVVLRQPEELDFLLRSLYFSGQQPQFFNILLQNMYLTFVLQWLLDSPRYVLEAFLDYLPWYLSSNRIKKRNLLFLIQIYQESFKDKFRAIINTLDAEACGYIAARTASPDLRELIQLREEELEQSRKENYYAIKRELYKNNLYPSIFGDKIELFVQAIDSIEATSPEHFTEPYGAPRFSSLLETAELVFQCGWPEDSLAILLDVYEDYQQKNRLVKVLDDENIYRQFHKVLRRVIPVYSILFGLPDCLNRAKNIYQQAFPRILPDSASLQYLAVYESVLAGLNAVLQHPQWEIIIKASPIQKQRPSEPPLLLANEADSGISPQRWIELQGLIEQKMASLPHEAFITLEYLRF…
SWOLF_00400	Swol_0389	SWOL_RS01980	216.47	0.15298	0.41041	0.575988	0.185842	0.823171	204	249	205	260	218	212	245	139	1175	1273	228	466555	467241	-	hypothetical protein	MRKLDQGQKLGKDEYQRLMEYIEELRDKSPESYMLFYERYALLLYQDYSTYLPRFAQGIDHLLNLLMEKPELLPKLKEHQLAMELFPPELHPYLQYSFTQPADSLSLSILFNFLDNNQELVNQLPAARKNEVVCKFEDGNPYKEVGLKAHFDRLSRYSFITRLQSYRYLSAAKAASDRIEFLAADRLGGIFTNREKSIYYFIFLSEANEIKARNACRLLNMVFYGGKG
SWOLF_00401	Swol_0390	SWOL_RS01985	11.8708	-0.900716	0.0838489	0.1857	0.521013	-1.72878	4	8	16	6	20	20	14	8	2483	2389	209	467559	468188	+	hypothetical protein	MLKKSPFQSWISLLIFPSLTIILALSIVVQNQAIFSNSDAVMYTYLKNACQGQVGYAYMSNCGNNITFAELEPGDILLGGYPDCAYGRFSHAGIYLGKGQVAEGYVDLGITIQTLDHYHSYSDICLLKVKAPQDVKSKAVDYVRKQEGKIFYPLAFKPGDRWWNCSKIMWKAYYKQGINLTPEADFWIAPDAFYQSPLVDIIAEEGWFK
SWOLF_00402	Swol_0391	SWOL_RS01990	11.5979	-0.430921	0.435907	0.599999	0.553084	-0.779124	11	7	11	11	13	28	10	0	2400	2349	152	468176	468634	+	hypothetical protein	MVQIILCVARLYIIQLFAFLAIWLSTYYPGMDIFLSILYFLLIALEARSPQNLKKRDILIIIILWQGPAAVLGLMLLSGMNAGFWSLNAPFLLEFWATPLVALLSCFKGPLLAGKPLYYYCIIATPVLLGFYYYLLSIPLLLKQKNSIRWPF
SWOLF_00403	Swol_0392	SWOL_RS01995	13.6476	-0.818877	0.14972	0.286005	0.568459	-1.44052	7	4	14	15	31	20	5	14	2273	2108	88	468879	469145	-	Toxin YoeB	MKINFTEMGWADYLYWQMQDKKTIKRINQLIKDIERNGSLNGIGRPEPLKGDLTGWCSRRIDDTNRLVYRLRDDSLEIGQCRGHYSNK
SWOLF_00404	Swol_0393	SWOL_RS02000	8.17262	-0.655906	0.308834	0.477273	0.644516	-1.01767	4	3	7	13	17	13	4	5	2384	2282	90	469142	469414	-	hypothetical protein	MAKTTNISIRMDKDLKERADAVFNEMGMNMTTAFNIFVRQTLRQGKIPFEIYADPFYGERNMKALHQSIQEAEEGKFVTKTLDELLAMEK
SWOLF_00405	Swol_0394	SWOL_RS02005	132.941	-0.887203	0.0199095	0.0643863	0.381093	-2.32805	86	87	87	116	280	244	57	106	1672	1222	189	469861	470430	+	hypothetical protein	MGNALQLLPATQSDRALLKHLEEEAGTEVNLCYQCGKCSAGCPVGFAMDQTPRQVIRLLQLGLLEEALSTESIWICASCETCSARCPRGVDIASLMDALRREALKQGRITDRKVAVFNRAFLSGVKNFGRTYEAGLLLQHNLFTGQLFKDAELGLPMMQKGKLSFFPEKIKGREAIKKIFERAENPGGE
SWOLF_00406	Swol_0395	SWOL_RS02010	349.233	-0.94305	0.0701879	0.162649	0.520822	-1.8107	231	226	213	287	717	692	139	289	1649	1166	462	470432	471820	+	Lactate utilization protein A	MKLAYYPGCSLDGSAIEYGISAKRTAELLGVELLEIEDWNCCGATSGHNTNKLLSLALPARNLALAEKTGLDVLAPCAACYNRFRNTEHVVRHDRKMQEKIAAVIEMDYAASNQTLSILELIVNKVGLEKLREKVSQPLKAMKAACYYGCLLVRPQDHTGFDDNEDPRSMDLIMQALGAESVEWSFKTECCGAALATSRPDVGYRMIYEVLRNAREAGAECLVTACPLCMMNLDMRRRGVEKAFNERLDIPVYYITELLAIACGDSPRDVGVHRHFVEAESYLASLPEKAARIEAEEAARLEAEQAKKAARAAQAKKAAADKAKKKEAPAAEAAAKAGEEKKAAPAAEAAATLAEAGDKGNKATPTQAQAVAPATAEAVDEGALQKKINAMIKAWEKSP…
SWOLF_00407	Swol_0396	SWOL_RS02020	80.7157	-0.757241	0.0600437	0.145729	0.402686	-1.88047	70	59	46	68	162	149	68	25	1910	1631	194	471845	472429	+	hypothetical protein	MKKRVGVFVCDCGTNIASVVDTEKVAAAARQFPGVVFATTYKYMCSDPGQELVRNAIKEQELEQVVIASCSPRMHEKTFRKAVEDGGINAYMFEMVNIREQDSWVHHDREQATQKAIALVRMAVSKVLRNQPLQVSTIPVTRKALVIGGGIAGMQAALDIAEAGHQVVLVEKEASIGGKMTQLDKTFPTMDCAA
SWOLF_00408	Swol_0397	NA	384.743	-0.831901	0.119062	0.242368	0.533706	-1.55872	281	256	232	341	845	703	249	172	1542	1092	461	472445	473830	+	Ferredoxin-type protein NapF	MVAVAQHPNIAMITYAEVTQVKGYIGNFKATIKKKPKYVDWDLCTGCGTCAEKCPTKKLKDEFDLGLGLRTAIHKVYPQAVPGKFYIDAQNCTKLTSGKCGVCEKLCPAKAIRFDDKEEYQEVEVGAIVMATGYDLFKWEEAYGEYGYGKYPDVISSLHFERLVSAGGPTGGKIQRPSDGKEPKSVAFIKCVGSRDDTKGKSYCSRACCMYTAKHAYQVKDKIEDSEAYVFYMDVRTAGKNYEEFYQRSLNAGAKYIRGRVSKIYPRGERLVLKSEDTLLGRPLEVEADLVVLATAMVPSEGAGALAKAIGFSSDKDGFYQEAHPKLQPVETFAAGVYLAGCCQGPKDIPDTVAQASAAAVKICGLFSKNELATEPMVTQVDISKCSGCGFCVPICPYN…
SWOLF_00409	Swol_0398	SWOL_RS14175	20.0535	-0.396072	0.387021	0.555542	0.45787	-0.865032	16	16	20	20	39	33	11	5	2011	1900	70	473821	474033	+	hypothetical protein	MSIDKSEWQPKIIVFACNWCSYAAADLAGLNHLEYPADVRIIRTPCSGRMDPLLVLRAFNRGADGVLLSG
SWOLF_00410	Swol_0400	SWOL_RS02035	269.061	-0.627679	0.284253	0.450216	0.58617	-1.07081	202	198	195	252	531	535	101	139	1414	1073	300	474252	475154	+	hypothetical protein	MDITSKIRKIATRLLQNGEVDLFMAWEKGDLPFQSKPFFARRVEDVERIIFDEYSIHNLSNALLKFRDRQEKIGLVVKGCDSRGVVRLLEDGQIKRDRLYIVGVCCPGMKDPLQAMRDYSGFNRNLEAAPLAAKCENCIQPNPVIYDELLGEEQPPRVQGERFARVRELEQLSPDERYRFFEDILSRCIRCYACRQACVACNCRTCIFDETKPQWVGRETSISDNMMYHLVRASHMAGRCIECGECERVCPVNIPLMLINQKLIKDVDNFFGPYEAGMQYVEGAKPPLSVYQENDPDDFI
SWOLF_00411	Swol_0401	SWOL_RS02040	516.599	-0.69414	0.150321	0.286598	0.482579	-1.4384	378	382	369	452	953	1014	296	289	1048	675	339	475167	476186	+	Anaerobic sulfite reductase subunit A	MKVLNKNKLPAVFDKLAQQSELFVPLQKKEQSGFYSWKSFDQASDQLALDLLNVYLPPKQVLLPQTEKMYSFRQEEGGVAISEVYEESQARVIFGIRACDLQAINCLDQAFLTRGFVDEYYKARRDNTTIVASACYKPGANCFCSSMGVDPLEPAGADAIIRDTGSEFFIWEARTPAGEELSRQLAEYLEEKELPLPQSQAFERQVDMEGVAEKLSQVFSSPLWEELSDACQTCGICTYLCPSCYCFDIQVKNQGEAGYRFRCWDSCMYGEYTMMAGGHNPRASATERFRNRFLHKLEFFNERYGMPLCTGCGRCIIACPAGIDISKIITAAKEADWSA
SWOLF_00412	Swol_0402	SWOL_RS02045	490.086	-1.00384	0.0433342	0.116003	0.496833	-2.02047	340	275	333	358	970	1050	251	343	1036	531	277	476179	477012	+	Anaerobic sulfite reductase subunit B	MHNCNCENPLVPQIVEIVKIIDETPDVKTFHVRNENGVPFDVRPGQLAMVSLLPVGEGMFSVSWQEEKEHLQFAIRRVGLMTDELHSVGVGHKIGVRGPYGNGFPVEACQGKDMLFIAGGIGLAPLRSFIKYCLKHRSDYGKIQVLYGARSYADLCFKDELFDLWPKEKDTEVFTTLDRPEEGWDGHVGLIPSYLEELNPAPEGKVAVICGPPIMIKFALKSLEKMGYNDEQVITTLEMRMKCGIGKCGRCNIGSEYICLDGPVFNLAQLRKLPPEW
SWOLF_00413	Swol_0403	SWOL_RS02055	132.672	-0.665578	0.0599307	0.145674	0.353785	-1.8813	121	96	82	115	215	270	97	65	1828	1549	279	477245	478084	-	Inner membrane ABC transporter permease protein YcjP	MIFKKNKLLNNVLMLVLVSTISYVLLFPVIVGIFTSFKPTSEVITLTPTLIPKHWTLVHYKALFATGEYPTYLFNGLFVAFFTTIVTIMLASLAAVAIVWMKVPAKKQILQLILFTYMFPRILIIVPLFMMLYKLNLIDNKFGVVLSYLCFTLPFGIWMLKGFFESIPSDILDAARIDGCSYFSALRKVIIPVTLPAMAAVGTFSFILGWSEYIFASIIITSNSNRTITLGLYTLMGYYRTDYGLLTAACVIMIIPIVIFFIYIQKYLVSGLTAGTTKA
SWOLF_00414	Swol_0404	SWOL_RS02060	83.0278	-0.608057	0.114917	0.235459	0.385708	-1.57647	69	63	83	51	138	166	64	30	2058	1871	294	478154	479038	-	Inner membrane ABC transporter permease protein YcjO	MKRKELISLIFVIPALAAIFALTLYPILRGIDISLTDKLLSYDKYSYIGLENYINILKDDMFWLALQHTAVITIISSIIILILSLALALLLNMKFPLRKFFRGILMIPWVVPSVVSVLIFRWIYNDYYGYINYILVKYHILDQAVNILADEKLAWLGVIIPIVWKEYPFAMLIFLASLQSIDKNLYEAAKIDGASRLQVFKEITLPLLKPAFVILGILEIIWMFSSFDTIFLLTRGGPDNSTITLSIYTYMQAFESTEFGYGSALATIMFLILFAVSIVYFIFVNRESWSKKTS
SWOLF_00415	Swol_0405	SWOL_RS02065	193.866	-0.286412	0.10701	0.223877	0.177699	-1.61178	150	177	199	176	202	227	259	161	1789	1711	438	479162	480478	-	hypothetical protein	MSKSNKKIVVLMLILSLLMGIIAGCGTSADKDAATEVITVKFSYPPYGYDSKLEDPFWKKYIAAFEKENPNIKIEMTVESWNNLYTKWNQYFESGDTPDIGYNDGARAVQYGVNGKIQPINDVIKDLGGEAVFTPIAGSFKQGDTWYAVPNCAASPVLAYRKDLLKAAGFNEPPKNWDELVSMSKALTKDGVYGLGMFTSDSGLTRQIMMGFMKAAGGKVIDEKGNVVINSPENLSAVKFMSDLVTVHKVVPPSAKDWKYGDDVNALGVGKIAMDIMWGGYGTLLAEMFPDVYQNIGFVKMPDGPSGHSGSFSGAGGFFLFKNAKHPEEAKKFIKYMCRPEISKEWCQISGNVSPFLSIAKDTELMQMEWYKAVSDQSFTAVALDFESGYIPGTEILYE…
SWOLF_00416	Swol_0406	SWOL_RS02070	36.4041	-0.946272	0.000904446	0.00501538	0.285135	-3.31868	29	18	29	23	36	52	55	49	2420	2263	391	480717	481892	-	Light-independent protochlorophyllide reductase subunit B	MKGLYKILPPFAPDYSGVCAVLFELGGLVVVYDAGGCAFNVTNYDEPRWYGSSAAILSASLREIEAVIGDDEKLLKKIEDSVRILRRSFVAILGSPASMVIGTDYQALADIISKRTGLPALAFNTNGLKYYDQGAAMAFEALARRCINPVCSAANKLVNIIGATPLDIGNQRNMQNLVEKLVEAGCKEVLCWGMGTTLQEIEEKAAQAHLNIVVSNAGLMAARYMQQMYKIPFLAGIPIGHAPSLRFIAEVRSLLGLMERSYTIESLPASSRNALVIGEQVMGNSIRTCLGMDFGINQVTVASFFSMDDALTEAGDIFLEDEDDLTALANKHRYNYIIGDPLYKKILSSAGNCFIDFPHIAVSSHLYWDNDIEYVGDGGVDFFKQIINTGN
SWOLF_00417	Swol_0407	SWOL_RS02075	30.3124	-0.331264	0.348423	0.517281	0.353291	-0.937652	22	22	25	38	25	26	56	27	2424	2387	435	481913	483220	-	hypothetical protein	MHNEPFCVSICELGIDNFYNRKRVKPSGCLEYCFPCAGGWCIPRIGSIVPEAVMLLVSPAGCGRHGAITSIQKGYKNRLFFLHMSESDIVNGQHLDKIFAATANILAEVDPRPKAMMICASCIDDLLGSDYEAIAEELERKHNIPIKACHMDPIAMEGSKPPVRTIQQAIYDFIPRVSKKDNAINIIGSFPPLDKDSEFKKIMSAAGIEKIRHIAECSTLEEFYQMGCSSYNIVIKPRGLMAAEYMKKRLDIPFCYAPAAYSIETINRTYKKLEEFLGMKLDTDRYSEKARQVIDRHYATLGPLTVVVGEIIENDSTYELARALIEYGFKVPYIIANRILDIDLEHINWLKTHAPDIVVFTNAHPSMTDFLQNNLKVDIAIGMDAAYFFPHAKPIPLRL…
SWOLF_00420	Swol_0410	SWOL_RS02090	8.54975	-1.36391	0.0332787	0.0939527	0.640723	-2.1287	3	3	5	7	4	12	8	27	2620	2537	378	485913	487049	+	(R)-phenyllactyl-CoA dehydratase beta subunit	MLDEFMQGFASAREVNLLRIKEAKENGRKVVGIYCTYCPQELILAAGAIPVGLCGMSENPIAAAEETLPRNLCPLIKSSYGFAATDTCPFFHFSDLIVGETTCDGKKKMFEIMQDLKPVHVMQLPHLNNTEASFELWVEEVRCLKKRLEKELQVTISDQDIWRAVEVINQEKQAIKAMFDLNRADPPPLSGMEMLTAAWSRSFSSDKGELIDNLNGLVREVANQTNNRQVKAPRVLLTGCPVGLGTEKVIRLSEELGAYIVAMENCSGYKTLELQTATNGADPIVALAEKYMAIPCSCMSPNPYRLKLIDNMIDDFRVDAVIDLTWQACHTYNIEAFEVGKLVKSKGLPYLHLESDYSNSDLESLKVRIEAMLEMVEK
SWOLF_00421	Swol_0411	SWOL_RS02095	6.26772	0.234749	0.704918	0.820553	0.619896	0.378691	6	4	5	11	5	4	6	8	2542	2569	258	487046	487822	+	2-hydroxyisocaproyl-CoA dehydratase activator	MIVIGIDIGSVAAKGYIISSGNHHRAMIPTGWSPREAGQAIIDQLLEASGLERNQVEQIYVTGYGRVAFEHADKTVTEIKCHARGVAELYPEIRTIIDIGGQDSKVISTGEKGQVLDFAMNDKCAAGTGRFLQVMATALGLDVSELGDAEDPGQMQTISSMCTVFAESEIIGSLARGNPKGGIIAGLHQSVGKRVAAMARRMGIREQVAFTGGVAINPGVKRALEEEIGTRIIVPEACQYTGALGAALLAWETLRRDL
SWOLF_00422	Swol_0412	SWOL_RS02100	42.2213	-0.0932486	0.756227	0.856853	0.300376	-0.310439	38	46	40	37	43	22	55	57	2321	2315	424	487889	489163	+	(R)-phenyllactyl-CoA dehydratase beta subunit	MADYQQMWANLGMDLEKHDVLCEVLPEAFGGVYLTQQDRPKGMDFYDFVVSEIHGVRPAEMLQHQKEGGKVFGTFCVYVPDEVVFAAGGIAAGLCGGSQFWVSGGEKVLPANTCPLIKASVGARLDKTCPFFLIPDMYVAENTCDGKKKAWEILAGEVPMHIIDIPQMKRERDVAAFAAEIRDFIGVVEKVTGKKINAESLGEAIKLINNKRRALQRVYNARKASPVPISGKDALLVTQINFYDDPARAAQMANNLADELEQRINNGTGVFPENAPRIMISGTPMAIPNWKLHHIVESLGAAIVVEESCTGTRYFENLVDETASTLDEQIRALAERYMKTNCACFTPNSARIDDIIRLADEYKVDGIIDTNLQFCNLYSTESYLIKQVMTERNLPIIHI…
SWOLF_00423	Swol_0413	SWOL_RS02110	78.2023	0.212365	0.473799	0.635103	0.29647	0.716312	87	74	106	68	48	59	121	63	2075	2132	383	489901	491052	+	hypothetical protein	MKKTISLLVVILLMTTLMTGCTKQTTTTDKEVKEVADYKIGVVTPTLSTSEDEFRAADQMAKKYPDIVKHITLPENFSTEIETGLSQITSLADDPKMKAIIVISGQAGLLPALQKVEEKRPEIITMTAPIWDDPALMSKYVDINLDTDWVRRGITIAQKAHEIGDKTMIHYSFPTHLAKEVISQRKDAMEKTCKELGMQWVEVVTPDPQTGNGTGPMLQFLREDIPRQIAKYGPDTNIFGTNCPMYDVIIDEAFKLKYTVVEQCCPTPLQAYPTVLGLQISEADAWNFSKVNSMISEKAAAAGMTGRLGGWQVPATVFMPQFAVELAKKVIEDPSFNYKDVNKLNQFAKEVMGSEVSFSKFKAKADSPELDNYFVMIMKTILY
SWOLF_00424	Swol_0414	SWOL_RS02115	23.4334	0.0420277	0.925778	0.955445	0.451143	0.0931582	20	15	26	33	7	33	29	25	2471	2497	528	491155	492741	+	Xylose import ATP-binding protein XylG	MENILEIVNLNKSYNGIPALSNINLSVKAGEIHGIVGANGSGKTTLMNILFGNPIIHETGGYQGQIFFKGNRVNFKNCAEAIRQGIGMVHQEFALIPDMTVGENIKLGRENTHSLTDRLFGRKYSFIDWKQDYENAWQTLKRLGISVAVGIKIMDLSVNIRQFIEIAREIDRSDLKLLILDEPTAVLNKNDGLKLIEILKDMSNSEIGIIFISHRLEEVQYVCDKVSVLRDGKLVSQYAKGNIYVNDLAQDMIGHTINKAAAEKREIKNKPLITFKDFSVEMPGEEVKNLNLSVYKGEILGLTSLSGHGKLALGYGMMDMYPVDGEVYYENKKIVKMNARTNIIKGMYVLPDDRQGLGILADQSLESNIVFTGNQIKNMFIRNSAFNFLGFIDHHKTNL…
SWOLF_00425	Swol_0415	SWOL_RS02120	24.0966	0.209402	0.497109	0.656195	0.308378	0.679045	25	27	28	24	27	21	22	19	2375	2418	343	492728	493759	+	hypothetical protein	MKNYRLKPPQIIISAFLILLIALSYILHMDLVVLLNQSMVKLVMNGVLVLSLIPMLNVGAGMNFGLPVGIIGGLVGMCLAVNFRMTGFYGFFMSILFTLMICTLLGWIYGLILNRVKGREEIAGTFIGFSFIPLMNYFWTLAPFQNREMLYPIGGQGLRPKISLENYFNHILDNFGLISIGNIEIPVGLIFVYAIICLFLYLYFRTKIGRATIAVGENEAFAKLSGINISQTRLIAIIISTIIAGFGICIYAQSYGFIQLYDEPLSMAFPAVSAILIGGSTGKKTFIFEAILGTYLLQSMYLLSVPIANEILVPELTEILRSFITYGIILYALLVRERRGINS
SWOLF_00426	NA	SWOL_RS02125	15.634	-0.518071	0.277601	0.442752	0.477166	-1.08572	10	10	20	11	8	33	14	19	2497	2461	353	493756	494817	+	hypothetical protein	MRIKEEASRLLDSEYMVPAIFIILSYFAWQFSGLTGSFVFNQVVTRFIRDGILVLSLIIPVVAGMGLNFAITVGAMAIQTALLIVIGYQVEGIKGILLAIIIGVFLSLVLGYVIGRILNRVKGKEMITTIIIGFLFNSIYQLIFLVGFGTVIPVANKEIILTRGIGVRNTVDLGMYRNTIDKFGLFKIGELEIPLFMIIVVLLFAAIIFYILHTRFGQEVKAVGSDRQTSEILGINTNMIRIKVMILSTILAAFGQLAYLQNIGMFDVYTAHMNADIISCAALLAGGASIKKAKIRHALMGIFLFHTLFIVSPQAGQNLFNNAALGEYFRSFVAYGTIALALILNIKNENKFS
SWOLF_00427	Swol_0417	SWOL_RS02130	14.2036	0.254398	0.572125	0.718083	0.450323	0.564925	21	13	17	11	9	13	23	5	2473	2521	357	495252	496325	+	Uroporphyrinogen decarboxylase	MNAVPKDEMTPLERMAAFAAGKPYDRIPCSSFSGETACHFIGTTVSEYRHSAKLMARVETVTYKMFGHDGAGVGPGFLALAEAMGTELKYPEDNIPFVANPVLKNWDDFDKLEPADPHKDGKLPIYLEALAMIKDAIGDEVPIGSSVGGPFTTAALVRGTENFLKDLRRNPEMAHRLLQLVTNTTLNYIDAVMDMGCSVSIGDPTASGSLLSVKQFREFAKPYLSKLADRVIERTGKGPMLHICGDSTPIWSDMADTGAPTLSLDNVIDLAEAKKVVGERVCIMGNVKPIDTIMKGSHQQIEAEVKECLRKAYDSPKGFILAVGCQVPLGTTADNFMCFMNAARKYGRYPLNPDNFI
SWOLF_00428	Swol_0418	NA	29.7873	-1.07287	0.00311101	0.0142347	0.362878	-2.95655	19	18	19	20	21	67	40	33	2344	2137	220	496347	497009	+	Methionine synthase	MADQQIILDRLAEGVREMDEDLTLEASHEALDNHVDALTAINQGLVVGMNQAGSLYEQEEYFVPELLLCSDAMYTGLDILSPHIQRTSAEDKHKVVIGVVEGDTHDIGKNLVKLMLEVADFEIYDLGRDVPPADFISKVKEVGADIVCLSTLMSTTMDRMVDVIELLKKEGLREKVLVMIGGGPISQAFADRIGADAYSENAIAAVADAKRLIALKKVAV
SWOLF_00429	Swol_0419	SWOL_RS02140	55.6458	-0.817471	0.00429811	0.0185832	0.286288	-2.85541	36	48	39	42	92	92	64	33	2265	2103	348	497010	498056	+	Uroporphyrinogen decarboxylase	MITPQDRLIKALNGQVIDRSPCICPGGMMNMATTEIMQRVGSHWPEAHKKPQDMARLALGVCHLTGMENLGVPFCMTVEAEAMGAKVNLGSLANEPRVAEYPLMKLEDWETLSGINPGEGRAGIVAEAVSYLTSSKTELPVIANLTGPISLASSLIEPMVFFKAMGKKPELVHEFLYFVTDNLIVFGRSMLQAGAQIINIADPGGTEEILGPRHFAEFALPYINRILNELQGEYQASMVHICGRLQSIFTEINQLATNAISIDSTTSISKLRSALREKVVVGNISTYLLQNAQPGRVKATGFNCLRKGITILSPACGISPATPLANLQAMVSAVHDFDYQNREVSSLG
SWOLF_00430	Swol_0420	SWOL_RS02145	153.809	-0.780891	1.28539e-05	0.000131257	0.178998	-4.36258	115	105	110	126	175	229	221	150	2129	1918	610	498049	499881	+	Na(+)-translocating NADH-quinone reductase subunit F	MGEQHDGLSGVHVVCSSNGEIQLLMDLLDDTGIELESSCAGNGTCGKCRVLIISGECLPPGTAEMELLSPKDFKRGIRLACHCLVRGEVELSVENAAQDLRVLEKGMLTDFKIEAEISKYQLISTGNEQELSLIEQILQQLNIEQSVPDSLDILRLIAQFKPDDTTAIVVGNKLIGLEHGDTTAHCYGVAVDIGTTTVVASLHKLDDGSELAVASALNPQTQYGLDVLGRIQYAGKGSNNLDKLNGLIINCLNGLISELCRRSGIDSQYIYKITVAANTVMLHLLLGVSPVSIGRAPYHPVFRQGQVLAADNLSLMASPFASLYCLPSVSGFVGADIVAGIIASDLDGAEEIVLFLDLGTNGEIVLSRDGKLIACSTAAGPALEGMNIACGMRAARGAV…
SWOLF_00431	Swol_0421	SWOL_RS02150	23.4097	-0.55931	0.115153	0.235557	0.355017	-1.57545	20	13	27	15	21	33	33	25	2425	2343	307	499903	500826	+	hypothetical protein	MTQVHIVSGFLGAGKTTLLLKLLAFVEGNKVIIENEFGEVGIDGDVLQRANYDVVEMVQGCICCSMRANFEAMLLSVIEDYHPEHIFIEPTGIGMLSQITALFKRKDIADRCSLTMPIVVVDALDYLMLVEDFGLFYKDQIAHAGIIVLSKIQLMREDNLDVIIKSLRSINPQADIMARDWEQFSELDYWELTNTEFDPEKTIRIRGAIGVLSGNLQSYSLTAPRRINRENLQYILDNLQNKQLGRIVRAKGFVEGDDGPLEFNYVNGRYTINDNSLGNSSRVCIIGSNLNRDMLSVIWSGDGVGVL
SWOLF_00432	Swol_0422	SWOL_RS02155	39.5626	-0.356335	0.236096	0.395383	0.300755	-1.1848	49	24	29	38	47	55	43	30	2259	2187	293	500823	501704	+	hypothetical protein	MSVSGINFVCAGRDELEIPREIVEQGGFHFPDLHSDSQEMARLALAIKHNKQNSICMLPFCLTVEAEALGARVNLGNASSGPRISSYSYESIEQLKDLRMVDFNSGRIKSVLDAVETLTQSGEVVALNVSGPFTIITSLFDPMVLYKAVKKNREGIDDVLRIIEGIILRYILEAIKMGARIISYADAVGTADMVGPKIYKDIAGIASLNLLKRLQTSDELDGCFVHICGKTSVSLENHGFARSYPIEVSSNQTYGQAITELLYKSQGSRFIGHNCMKRTVNKLKDNTVWRIEF
SWOLF_00433	Swol_0423	SWOL_RS02160	163.768	-1.0021	6.16387e-09	1.47463e-07	0.172412	-5.81225	124	95	111	110	216	242	244	169	1913	1529	352	501783	502841	-	Autoinducer 2-binding protein LsrB	MGIMKKSRFFIAVLLIWAMSLSVFGCSKEDSATTGDAKKAETGEKAPATKGKIAFVTFATGVPYFEIGAAGAKQAGQALGYEVVYKGPAKADSAAEIQIINDLVTQGEVKAIVVACMDSKSIIPALKKAREADIKVVTWDLDCEPEGRDCYAGLMDLVVMGNEWIESMVRSVGDEGEYAIVMATLTNEFMNKRIDNMKKYAAEKYPKLKLVAVESCDADPQKAYQISKDLLTKYPNLKCIATSSTEAFSSAAKAIEDDGKIGQVYVVGGLTPNLAKPAFKSGAAKEAVLWDPGKWAGFGVTIATQLIEGKTFDKVGKVEITGFPKAELFAPGILYYHELLTFTPENVDRYDF
SWOLF_00434	Swol_0424	SWOL_RS02165	17.6533	-1.17046	0.0204523	0.0656985	0.504954	-2.31794	6	9	13	16	26	46	9	16	2499	2374	312	502942	503880	-	Autoinducer 2 import system permease protein LsrD	MKALVSKNQNNEITLLFILIVLVIIFSTFSEGFFKIGNMLEISAQMVELSLLTLGMSVCIISGGFDLSIGAMVGLSSVCLAILISSGMNMGLTIALVFGLLLFCGLINGILVGYLRINSMLVTLGTSSVYMGIAIVISQGRAISGLTQEFAVFGQHYLGIIPVQTIILIVVAAFSLLILSYSTWGRRIYLIGSNYEVARFAGINCGFNIMLVYVYSAAMAFLASLILTSRLATGRADFGETYILQSVAAAVFGGIGINGGSGNLFGAILGVAVFAIISNGFNMLDFSQYAQQIVIGLILIVFLAYRAQHNQV
SWOLF_00435	Swol_0425	SWOL_RS02170	17.9939	-0.846363	0.045787	0.120563	0.423743	-1.99735	17	12	7	16	23	31	13	25	2480	2396	317	503900	504853	-	Ribose import permease protein RbsC	MAANNNLFSKRDLYLIFTIVILGLFISYNAPEFMQQKNLSNILGNNSVYGIMAIGMTLILVTGNIDISVGAVFAITGIIAANFANYADIAGITTPLPVFAVSMLAGAVLGFINGYLVAKIKLPAIIITLGNMSIMRGLLLLLTGGAWVSSMPGWLTTLARSKYLGLYASTYLWLFTALLIFILLKCTVLGRNILAVGGNPTAAQRIGINLKKVYVFIFSVFGALTGLASTIYIANLGCAQPVAGMGYELTLIAASIIGGASIFGGKASILGTCLGVILLGIIANAMVLAHIPIYWQSLVTGLVIILAILFSYREERI
SWOLF_00436	Swol_0426	SWOL_RS02175	65.0867	-0.592695	0.00815571	0.0315307	0.224034	-2.64555	60	58	49	42	82	93	73	63	2293	2176	498	504858	506354	-	Galactose/methyl galactoside import ATP-binding protein MglA	MQESREFILEIAQLNKTYSGNRVLNNINFDLKLGEVHALVGENGAGKSTLIKIIAGVEKPDPGAEILFGGCPAINLNPSKSVQMGISVIYQDISLFPNLSVAENICIGGQKGLFIKWKQVFETARSALIKLGAIDIDPHVPLGEISIGQRQMVALARALTHEARVIIMDEPTSSLSANEIKALYSAIQILKNENKSLIYISHKFEEVFEVADRISVLRDGEMIASKAAWEFDEQSLISMMVGREIRFLPMRNDGVAGKKLLEVRGLTKEPLFRNISFSLYENEILGITGLVGAGRSEMAQTLFGLEKADKGRIFMGEKELSIKSAVDAIKSGICYLPEDRRGQGIFLIQSMARNITTAKLESILNRCRLLSRPKEMAVSEYYMDRLNIKPRLPDISADK…
SWOLF_00437	Swol_0427	SWOL_RS02180	164.758	-0.475475	0.0300997	0.0873101	0.219237	-2.16878	113	129	130	177	179	208	134	248	1842	1687	382	506740	507888	-	(R)-phenyllactyl-CoA dehydratase beta subunit	MLNLPENFKSYSEARQEGFIRLKGLKESGKKVVGVFCSYTPTELILAADAVPVGLCGASEDPISYAEKTLPKNLCPLIKSSYGFAASDTCPYFYFSDLVVGETTCDGKKKMFEWMNEIKPTHVMQLPPGRTSGTALATWHSEMQRLKDVLSRTLQVEITDDDLRQAIHLKNRERKAILDFYDIGSLKPTPLSGYEINTLIDNNTFLFDTEEKIAILEKRTAELLEDYEKNFKGKPSRPRILITGCPTGGVREKIIRRIEELGANIVGFENCSGPREQKDLVDENKDPLLALAEKYLRVNCSVMSPNPQRIEAMDEMIENYQVDGVIEVILQACHTFAIESSRIKKFVTEQKHLPYLCLETDYSQGDTGQIDTRISAFLEILA
SWOLF_00438	Swol_0428	SWOL_RS02185	79.53	-0.225626	0.347431	0.516639	0.240134	-0.939584	68	84	74	68	113	84	54	93	1958	1893	256	507903	508673	-	(R)-phenyllactate dehydratase activator	MNYVGIDIGSTAAKTIVFNGEKVIASFVMPTGWSSKETAVRIKGQLESLGFNVESADIKTIATGYGRISVEYADMVLTEITCHGKGGYHLFSQDGVIIDVGGQDTKVITIKHGTVSNFLMNDKCSAGTGKFIEIMANRLAVDIDELFSLAEGGTPIPISSMCTVFAESEIISHIGAGQPKTDLAAGIVQSVVSRVALLVERHDIKGICILTGGLSHNQYFRKQLGEKLRREIHTHDLGKYAGALGAALIAADKFKH
SWOLF_00439	Swol_0429	SWOL_RS02190	8.34695	-1.0832	0.0332874	0.0939527	0.508879	-2.1286	7	4	5	5	13	10	11	11	2470	2329	119	509123	509482	+	Methicillin resistance regulatory protein MecI	MEIKLFDSELRIMDVLWREGDTTAKKISDILNKQVGWNVNTTYTLIKRCIAKGAIKRSEPNFMCHALIAKEKVQEQETTELINKVFDGSADLLFASLLSRKNLSPEEIERLKQIVNNLK
SWOLF_00440	NA	SWOL_RS02195	10.6517	-0.248786	0.635245	0.769168	0.52447	-0.474357	15	7	7	9	6	15	8	19	2316	2272	97	509493	509786	+	hypothetical protein	MDIFQMSFSAAFLIIAVIIIRALALHRLPKKTFLILWGVVICRLLIPFSIPSRLSFYTGIDMLRRATTVETAYIPAPAILTGTPAMRYCPQKNAQDK
SWOLF_00441	NA	SWOL_RS02200	132.372	-0.187173	0.316417	0.485546	0.186828	-1.00185	133	107	135	124	135	172	148	104	1002	909	101	509823	510128	+	hypothetical protein	MRNIDEREKALNMYFHEGKGYGEIAHTLGIPKNTIKSWARRYRISHDIPKRYDTPLAKEPVKKESLHVHKIKDETSPEARIARLEMEVELLRNFLILTEER
SWOLF_00442	NA	SWOL_RS02205	653.179	-0.0756509	0.643045	0.773996	0.163236	-0.463445	730	581	596	642	586	802	752	537	599	575	291	510125	511000	+	IS3 family transposase ISSth1b	MRKPQIFSVIERFAGKYSISEMCKFYNVSRRGFYDFRKRQQGENPDQELINLISECHKKHKRRYGYRRLTLWLKQEKNLVVNKKKVLRITSRNNLLSAIRRRKVTKFKPNGNLKYENVLNREFYSEIPNEKWVTDISYIIMPDGTAYLSAIRDLCGNFIVAYRTAKKQDYSIVKNTISNAIQAEKPQKPPLLHSDGGGQYRSFDYREQTTEHGITPSMSKPSTPGDNACAENFFSIFKTECIYLEKPKTLDEALKLTDEFVHYYNYERIQGNGLTPYEERQIAFVKQKADI
SWOLF_00443	Swol_0431	NA	223.039	-0.0848917	0.602082	0.740633	0.162812	-0.521409	228	221	181	236	192	259	236	232	1680	1670	442	511222	512550	+	hypothetical protein	MHFICAELWGQYLEIVDMGKHAATGASTISMFMSPLISIWIAGICICTIFFLLSYIKCRREFQTALPVENDFINRWQQRHSLRRTVQIRQSDRIKAPLTYGVWHPVVLLPKAIDWTDETTMQYILTHEYVHIRRFDALAKLLITSAVCIHWFNPLVWAMYMLANRDIELTCDESVVRAFGDTAKSTYALALIGLEEKKSRLIPLFNNFSKNAIEERIIAIMKIKKYSLPVIIVAVLLIAGVTVGFACSKATVGQNSYLTEKSEELNPASPSPVSEKTPVNNGETIAEPASNNDGNSSSSEIRKVYYSDGQHKTEIDGVPVYPVHCVVIGKYYYKRIDRETGKNQVSFDDGSTWLSTRNNPESKKIEVSADGVTWKDLIATIQEPKYSEFCNHKYFYMRS…
SWOLF_00444	Swol_0432	SWOL_RS02215	94.7134	-0.227853	0.251071	0.413568	0.198521	-1.14775	90	99	84	81	113	104	119	68	1145	1035	84	512815	513069	-	Toxin YoeB	MNKVFTHTAWEEYQYWQKENRKMTSRINELIRDIERNGNTGIGKPEALRHELSGYWSRRINNEHRLIYSIEGKNINIISCRRHY
SWOLF_00445	Swol_0433	SWOL_RS02220	67.4628	-0.424662	0.0882126	0.193023	0.249083	-1.7049	73	51	62	43	72	59	98	82	1456	1265	84	513062	513316	-	Antitoxin YefM	MMAVNYSTLRENLKKYCDAANQDLEPIIVTRKNGGNVVLISESEYNNLLENLYIRSDPEYYNKLLKSIEELKSGKTLRSELADE
SWOLF_00446	Swol_0434	SWOL_RS02225	205.974	0.0764602	0.577079	0.722283	0.13711	0.557657	208	194	220	223	192	202	207	202	605	652	97	513349	513642	-	hypothetical protein	MEFRPNTYPPIGVYDARICLGGGFGPLAKTQCAILCLKHQKKLRSSFNTPLQQGGGIEPTACFVNRRPLSGGHISPRYKKSDKREVSNIHWIDREHD
SWOLF_00448	Swol_0436	SWOL_RS02235	1761	-0.16358	0.283329	0.449319	0.152469	-1.07287	1697	1499	1711	1729	1495	1675	1989	2293	362	313	446	514604	515944	+	Butyryl-CoA:acetate CoA-transferase	MNYVNEYRKKLVSADEAVKVVNSGDWIDYGSMCGQVVMLDEALARRKEELKDVKIWTLLTLRRPRVMDVDPEEESFVWHSWHLSAMDRKIASERAVYYSPIRYSELPRYVREHIEPLAVAMLQVAPMDKHGYFNFGPQNSHTRAVCERARIVIVEVNNQLPRCLGGYEESIHISEVDYIVEGNNPPLPQLPDAASSEVDKKAAELIIEEMKDECCVQLGIGGMPNAVGKMIAESDLKDLGCHTEMLVDAYVHMYEAGRLTGRKKNIDPGKMVYDFAVGSQRLYDFIDNNPLCASYPVNYTNRPSIAALNDNLITINNAIEVDLYGQVCAESVGTRIISGTGGQLDFVLAAYESRGGKSFVCLPSCSEREGKLKSKIVPTLKPGAIVTDPRSVAHYIVTE…
SWOLF_00449	Swol_0437	SWOL_RS02240	301.698	-0.475842	0.00143999	0.00744293	0.14933	-3.18651	266	234	269	240	300	357	417	330	1598	1393	453	516278	517639	+	Anaerobic nitric oxide reductase transcription regulator NorR	MNIGSVLEGLFTQNQFMAAIIVDNKGIVLSVSETYLQVLNLTKEEVVGKPIKEVTPHTRVFTILATGKAMVGYNWKVNGHNMIASTIPIIKDGETVGAFAYSVFPDIWDAKNLVENLLSELNMYRDEVDSLYTAKYTFDDIVSKDKGMEMLKSFARQIANHPFTTVLITGESGTGKDLFANAIHNASPRSRFPFLRINCAAIPENLLEAELFGYEEGAYTGAKKGGKPGKFELAHGGTIFLDEIGEMSLSMQSKLLIVLQEQEIERLGGSFPIKIKVRVIAATNRSLEQLIQEKKFREDLYYRLNVVRLEVPPLRQRKQDIPVLIRHFIDKLNPRLRTMIANISPKSLKLLEQYHWPGNVREMENMLERAIIMADMENGRSLDCRHFKFLQNRCSSEAP…
SWOLF_00450	NA	SWOL_RS14630	21.0998	-0.648337	0.105886	0.222559	0.400959	-1.61696	22	19	11	15	41	27	19	14	1845	1618	47	517723	517866	-	hypothetical protein	MAENEVESREKYELGSFEFLKTGWWIWHIVAIVGIFYLGYLFGGSVF
SWOLF_00451	Swol_0438	SWOL_RS02245	261.04	-0.53252	0.000722087	0.00423804	0.157501	-3.38105	199	214	180	262	317	327	287	303	1489	1231	328	518101	519087	-	Hydroxyacylglutathione hydrolase	MIEELLPGIFCLQVPLPRNPLRALNAYLIKGQDRHLLIDTGFDWPECKKALLTGLNSLGVTISQVDFFITHVHGDHSGLVCDLLTGDSKVYASETDAEILRKTTTREYWQEIDALFEMNGFPRNKSKNQGSRIKGYISGSEMDITYVREGQLLEIGPYRLRCIMTPGHTPGHVCLYEPEHKFFISGDHILGDISPNITAWPEMEDALGSYLDNLEKVEKMDITLILPGHRSLIYHHRQRIAELRKHHEARLQEVRDILKKGAMSAYQVASFMSWDLDYKSWEDFPMFQRWFATGEAVAHLEHLLHLKQVQVNKGEVFLFSYPSDLRQP
SWOLF_00452	Swol_0440	SWOL_RS02250	1907.57	-0.278078	0.0587724	0.144025	0.14714	-1.88989	1509	1686	1716	1986	2245	2265	1654	2200	676	560	891	519639	522314	+	Acetylornithine/succinyldiaminopimelate aminotransferase	MNQRKDLLNPTLYKIFQSFQLDKNYLSGEGSYLVDEKGISYLDFIAQFGAIPFGYNPDFIWDKLEEIRSKALPSLVQPSLPGEALKLANALAAVSPGKLAYCTFCQSGTEAVEAAIKLARSTTGREIVLSTFNSFHGKSLGSLSATGKVSYQSPFRAPAPGFIYIPYDDIAALQAVLDEQSDRIAAFIVEPVQGEGGIIVPRPGYLKAAEQLCRQYGVLFIVDEIQTGLGRSGALFACEHEKVEPDIMLLAKALGGGIFPLGVCLSSEGVWNDDFGFLHSSTFANNNVSCAVGLAVLDKLLEDDRRIIKEVAAKGEYLLGKLQELAAKYPEVIKEVRGKGLMLALEFQDLDDCGSYDMSFMVDQGAFTTILAGFLLNVFKIRLAPYLNNSMTLRLEPSL…
SWOLF_00453	NA	SWOL_RS02255	427.941	0.404965	0.0261697	0.0786342	0.182114	2.22368	391	488	564	510	371	464	287	349	387	496	139	522413	522832	+	hypothetical protein	MDLKEIVIRKNGKWYFGQAEMFRRNILNILAAHIQKEDGDYVIRLGNDVNPITVEDCPFLAMGYIEEEDGTIKLRFHDLQEMKLDHELKITFKGDVPYIDFKWEADTRLSRGVYWKLSNYFDFRGDEVYIVPPGARLEQ
SWOLF_00454	Swol_0442	NA	1214.48	0.0455402	0.7643	0.86018	0.151882	0.299839	1163	1219	1224	1322	1263	1168	911	1445	322	314	291	522832	523707	+	Protein DegV	MPVTAGRSGAAVGIKIITDTSCDLPQEVLEQYNIEMIPLKVTFANGETYLDRFEICPRTFVEKMSSSATLPKTSAPDPHTFVKYFEQGIRETGAVIFVSLSSGLSSTSQIAQMACNMMNSSKVKVFDSLTASLGTGIMAIRAAQMAARGMSLEAVLEKLAAIRATREVIFVLDTLENVVKGGRLSKFEGMAGTILNIKPILRGNQLGIPEIVEKVRGRKKAMKRLVAMVGELAGASLLHRIVGISHVNCLEDADKLAWEINSQYQQEAVLISDMSATIGTYAGEGGLMINF
SWOLF_00455	Swol_0443	SWOL_RS02265	616.746	0.0163027	0.889707	0.937477	0.117561	0.138675	606	620	587	673	683	603	587	575	620	631	291	523704	524579	-	hypothetical protein	MRYEGMVYRPPSEAQSLIIQATIGCPHNRCTFCSLYKNTKFRIRPVEEIKEDLRMARDYYGEYIESVFFADGNTIIMKTEQLLDIFEYTRSLFPYLERITVYGSSRFVNKKSLEDLKRLRAAGLKRIHTGMESGDDIILERIKKGTNSQEIISAGLKLKEAGISVSEYYLVGIGGKERSREHALNSALTLSAFSPDFIRLRTYVPMPNTPLYDDYQNGVFALLSPHEALREVRLLIENLNCDNSQLLSDHINNYWNVYGILPQDKDKMLAEIDRALAIDESRFRRPEQGRL
SWOLF_00456	Swol_0444	NA	116.044	-0.180854	0.341118	0.510053	0.189981	-0.951958	85	126	113	109	104	130	130	131	1772	1737	262	524930	525718	+	Transcriptional regulatory protein YpdB	MPLRVLIVDDDERERIVLRYLLEQINELEIVGEALHGLEALMICQEKKVDLVFLDITMPEMGGLETAEKLRELKSPPLFAFVTVKKDMAVKAFEMGALDYIVKPIEQKRIDKTIQRARFQIAHWTAIEDMVRNRVKDRIDFILETCKDMESYSNRLIVREKGKISLVNQPDIIYCESQGKKVQICTCRQNFMSNYTLNALENILDERYFFRAHQAFIVNVNYIREVINLGEGSYILHLANCDKDIILSRAKARLLRNKMGIT
SWOLF_00457	Swol_0445	SWOL_RS02275	915.065	1.30706	2.88419e-10	1.00626e-08	0.20731	6.30488	1190	1802	1184	1037	463	449	685	510	423	972	402	526159	527367	+	hypothetical protein	MIPFYKLERYEGNAPLFDLTMMSIVSTYVGEPLHVHAEGVRGTGKTTIARAARGILPKIKRIKDCIYNCDPDNPHCPQHRDLTAAEIEALGVEEITMPFLEISQSAKVGTVAGSIDLARLTDPLHPEARLLPGLIPQAHRGIIFIDEINRLADTSPEITDILLDVMGNKPGHIQIEEAGLPVVEIPVSVSVWAASNPDEEPGPLEEIRRQLSDRFDMVYYMGRPDSVEAIARILKENSYAFKVSQAKKKYSTAEDEAQNDVYRQKILKWAENYRNADLPDYLRNYISRLYIKHNLESIRATEAMQQGALLHSIIKGHDKVLISDVTDMIPLVLKHRVNGDVLVRMLNDVDMKGAKEGILSFKSKKNKKDEETSPDYFQQVARPLKDMSRGELVNTEKTL…
SWOLF_00458	Swol_0446	SWOL_RS02280	792.718	1.38847	2.8197e-09	7.22765e-08	0.23368	5.94176	995	1643	1072	875	400	308	555	493	684	1431	592	527388	529166	+	hypothetical protein	MLGENTNVDKSASVGNYLNLYFGQNQGVRLGESSVVSLRGHARMPEKRVKGQVKILLNRDAGKMYLDFVEANQVVHIDVFHQPGEIDPRDVARAIFWALDEHFLEKDPQLQFAEDERVKMVTEYAKKIFITTSLGKGVIYELYQDQVKPFIEGEEGFDHVHVLARLDREEYYLVYVIAEAVEEVIISSGIKPVKVRNIIHGNQKQAEDSFAGYIKLPWKNFKGQNAYKLPDKENVNQLILKLAEKFGGVDEIEEFMENYSTNIFKRKGVDQQKKKWGDVEHYVEQLEELGLIKDTILGKVMTRKGLQLKDFVINHKCELETEIRRNMRKMPSGGNSRFRKLGQVDQKQTQVEFTNRNKTVNNPDKNWSGDLAVPETIVQAMKNSFLRNDPHFTIKKEDL…
SWOLF_00460	Swol_0449	SWOL_RS02290	350.485	-0.348397	0.0144196	0.0493488	0.142398	-2.44664	309	279	296	351	432	408	337	393	1060	863	267	530502	531305	+	Glutamate racemase	MGKNEPIGIFDSGVGGLTVVKSLMEKMPDESFIYFGDTAHVPYGNKSEQQLFNYAHKIISFLISKQVKAIIVACGTHSSVTLPSVLQEYSLPMLGVVKAGARSAARLSRNGKIGVAATQATVNKKAYTREIQELEPDFQVYETACPRFVPLVEAGKLNNSESREAVAEYLGPLLAQGIDTLVLGCTHYPFLATAISEFAGEKLELVDTSCETIDELQEIFGAQDLFNNSGKKPRHEFYVSGHDDSFFNVGRLLMGDIIKEIHKLDWD
SWOLF_00461	Swol_0450	SWOL_RS02295	563.043	-0.355367	0.0225059	0.0701977	0.155745	-2.28172	440	467	564	505	750	610	512	657	839	684	325	531316	532293	+	hypothetical protein	MSRVGFTTSIPVEVILAAGKTPVDLNNVFINSLSPQSMVDLAEEEGYPRNCCGWIKGLYATSLNYDMEALIAVMHGDCSNTQALMETLQLRNKKIIPFAFPFDRERSQLEAQVDKLMQFFEVDMEEVLKARARLEKIRSLCRELDRMTWRDNLVTGQENHYYLLCSSDFNGNPAEFEAELHSFVEEAGKRRPIQEEVRLAYIGVPPIFTDLHQLLELMGARVVFNEVQRQFSMPVESSDIIEQYLHYTYPYGAFARLEDIEEQLAVRDVQGVIHYTQTFCFRQIEDLIFRERLKIPFLTLEGDRPGKVDARSRMRLESFVSMLKK
SWOLF_00462	Swol_0452	SWOL_RS02300	306.345	-0.582294	3.14764e-05	0.000286481	0.13989	-4.16251	237	242	249	259	422	378	361	303	1184	868	251	532553	533308	+	2-hydroxyisocaproyl-CoA dehydratase activator	MSVTGIDLGSRTVKIIEMDGQEIINHSLYDTVFFYRNCGRIADGEMRVDLAGLGFSQERIIATGYGKISVKIAGAEQIPEIQAHVYGALWQSGLQDFTLLDIGGQDTKVVQVRQGQMLDFLTNDRCAASSGRYLENMAAVLGMSLEELSSFSEEAVELNATCAIFGETELIARIVEGHPVSHLAAGVNYSLYRRVSAMLNRLRSKNIILAGGGALNSALAKIIVRETGSEVYQLPQPQYNGAIGCCAWAWR
SWOLF_00463	Swol_0453	NA	351.201	-0.753731	0.000120696	0.000932891	0.196044	-3.84471	253	268	273	245	372	397	356	646	1110	732	239	533390	534109	+	Ribonuclease PH	MERPQNRGNDQMRTVRIIPGFQKYPDGSVLIEAGDTRVMCSAMMEEKVPPFLRGKGSGWVTAEYSLLPSSTETRTQREASKGKISGRTSEIQRLIGRSLRAVVDMPAMGERTLWIDCDVLQADGGTRTAAITGSFVALYLAFKKFKEQGIIETIPVKDFVAAISVGIIDGTPILDLEYIEDSQADVDMNVVMTGNGDFIEIQGTAEGTVFSRAELDQLLELAGKGIQELIALQKTILGV
SWOLF_00464	Swol_0454	SWOL_RS02310	214.272	-0.506589	0.0165296	0.055437	0.211342	-2.39701	171	180	197	155	233	247	172	360	1277	1012	202	534114	534722	+	dITP/XTP pyrophosphatase	MPRELLLATRNRKKKLELQEILRELNLNILTLEELPYLAEVEEDGNSFAENAIKKAVLTAKASGKICLADDSGLVVDALGGQPGIYSARFAGELASDEENNQKLLKLMEMIEEDKRTARFVCVIALSDAQGNVETVEGICEGRIALATAGKGGFGYDPLFIPQGYTQSFAELPSATKNLISHRGKALEQARPLIERLFLGST
SWOLF_00465	Swol_0455	SWOL_RS02315	69.3006	-0.194754	0.426288	0.591948	0.244801	-0.79556	43	68	80	68	69	90	75	60	1773	1730	157	534911	535384	+	Putative metallophosphoesterase MG207	MKIAVIGDTHGRIEKICRELKLVKADQIFFTGDFLSDAKRIAHHLGGVMLHAVAGNCDFYESGPAERILDLEGKRFYMVHGHQYGVKISVNSLYYRGLELGADVVLFGHTHIPFCKQIEGIWLINPGSPSRPRLDKKGSYVLLYLEKGKIEVAIEYI
SWOLF_00466	NA	SWOL_RS02320	415.258	-0.374158	0.00712602	0.0284136	0.139046	-2.6909	354	342	362	383	392	451	487	551	1523	1370	588	535496	537262	+	Anaerobic nitric oxide reductase transcription regulator NorR	MAVSDLTVNEITSILEGLIENPYMFYVIVDSDGIISSINQTYLDILEMKKEDVVGRNILDITPSSGLPEVLRTGRMDKADIWTVKGRDTIVTRVPIIKNGKIIGAIASSLFLDMSGAKILMKKLQETEKEFTAILEGLIESPHMAYVIVDKEGYITVMNQTFLDILEMKKEEVIGKYVLEILPHSKMIEILKTGRVDKADIWPIRGQDTIVTRTPIIKHGKIIGAIGHSLFLDMSGAKILAKKLQETEKELSLYRDEVSQIYSARWIFDDLVGCSQEFLAVKSMARQLSYSISTILITGESGTGKELFAQAIHNGSERKNWPFVRINCAALPENLLESELFGYEEGAFTGARKGGKPGKFELAKGGTIFLDEIGDMPLTMQTKLLTVLQEKVVERVGGT…
SWOLF_00467	Swol_0457	SWOL_RS02325	8.10149	-1.21094	0.0646419	0.153808	0.655367	-1.84773	2	11	3	3	12	4	18	11	2481	2328	116	537854	538204	+	hypothetical protein	MIDKKAFAGTNLIVDDSYLQELEKMNFPVVKSQLLSMEDFNEEIRQGLIASEDKKDLAAIYLEELELMEFPVIKTQRLSLEEFNEELRKGIVEDSSAVEADFVAKGIKVKNLALVS
SWOLF_00468	NA	NA	96.1671	0.614533	0.0089037	0.0338368	0.234938	2.61573	106	121	133	98	58	59	83	112	2013	2163	452	538614	539972	+	hypothetical protein	MAYFLRREGLGKRNMAIILTLSLLIIITFPITVVRLGILSSFLSYILLIVVITRYLLANEGEFAPQSKGRLVTGPELEKLMETIETRLDSDLSGLRVEAFENLEGDSVPTGLIEGVPEAALVLESTVTTEEMREEEFAAAELLEEDSGELAVKPVVTEEESEAETLHFAIDESRSLDAEIEVETTALEEKAIDGVGSIEEEVILEEIDIMAELELADTGGKGIDLLVEELEEEGEEVEESLEAEEGAEEEKEEIVEEIEEVVEEREETAEGTETEDRIEAKIEPAEYDNDLPDDGAEKIIEKLDEDISIESVENLAEKTIEELADEGESILDEEAANEEVVGVLEAAAVAEPVEEAAWMEEQDLPVAVHDEEPMKIEQADTFKEEDTLIMNNANARILE…
SWOLF_00469	NA	SWOL_RS02335	337.316	0.0184453	0.918273	0.951552	0.179763	0.102609	313	344	366	325	306	271	304	469	969	989	262	540353	541141	+	hypothetical protein	MKKTQEIIGLPVFAILDGKKIGQVKDLVINPEEGKVDFILVSNRNWYDGARVLGYKSVMGIGEHAVTTESENLLTTINETANANKLLERHIELKGNRVLTNKGNLIGVISEYIVDEDTGAIACLEFRTAEDESKIEIIDAKQVMTYGVDVIVIKHEESTEVSLQQKAVEAEKLVSPVAVTAVTSSEPTPLATPTASPSAGSSDGAAFFKQKQRQFLLGKKLIQDIKDAIGNVLIAQETVITEEILDLAERNNRFIELTQCAR
SWOLF_00470	Swol_0460	SWOL_RS02340	514.298	-0.134152	0.339187	0.508984	0.14036	-0.955772	464	528	510	452	539	455	523	643	1027	965	410	541165	542397	+	hypothetical protein	MTDAGKLWLKVISMAVIAISASLLIVSFALAARDQDYYPSNLWLGGISLADMSKEEAYALLQSELASNLGDKLSLVVGKQEISLPMEEIGISYDVAASLDKIEEELFPGQGVATLVKHSVARGQRQEIKPALSWSKKAILEKILQIKRDYDQPAIDARIVYNHDFLEYRAHQNGYSINVNASMNHISDALGKGILGPIEIIATEVHPRVKIEDIETVKDVIAVSARRIDHVSQETSALLEKLNGLIIMHGEKLDLPTIMDSGREAAMDVGSETKAQIKGAIVQACLQAGMQEKDKQSVMENKLQYPLLLTTSMSEHTLLVKIYGCQTELGKEITLLSEREDVYPEVQIKLNHRLSPQQRIIQQEGKKGFILRNYRVVTSGGKVVEKSLLSEELTPASDT…
SWOLF_00471	NA	NA	19.5492	0.0528836	0.879097	0.934529	0.347657	0.152114	23	18	17	21	23	15	17	22	1573	1608	34	542457	542561	+	hypothetical protein	MEELGQQVKMELLRTLLWVLLSLAVGMSIFYFVL
SWOLF_00472	Swol_0461	SWOL_RS02345	76.5839	0.277489	0.185621	0.335054	0.20964	1.32364	73	101	76	84	63	63	79	74	1243	1407	91	542708	542983	+	Copper-sensing transcriptional repressor RicR	MDKNKEKTRKNILVRLRRIEGQVRGIQRMMEEEADCMDILTQISAVKSAINQVGIIVFEKHAQECIVKAMDEERQEENLKEIVNMMGRLIK
SWOLF_00473	Swol_0462	SWOL_RS02350	188	0.20408	0.365866	0.533714	0.225691	0.904244	173	247	198	183	135	128	232	207	721	825	109	543005	543334	+	Thioredoxin 1	MADIKIFNQDNWEKEVMQSDLPVLVDFWAPWCGPCKMVGPVVESLAAENAGKINIGKVNVDENQDLAARFGIRGIPTLAFFQGGSEVKRIVGAQNKAQLQKAIDEVSGS
SWOLF_00474	Swol_0463	SWOL_RS02355	1313.96	0.359622	0.00239203	0.0114458	0.118426	3.03668	1465	1596	1446	1410	1203	1223	1203	965	408	505	440	543356	544678	-	putative AAA domain-containing protein	MDLFSLADEKKFDAHAPLAWRMRPRSLDEVVGQEHIIGPDSPLHQAIENDRLQSFVLYGPPGSGKTTIAHIIARTTSSHYAAIKAVSSGVGEIRKIAADAADHLKYYQQSSIIFVDEIHRFNKSQQDVLLPYVEDGTLILIGATTENPLYEINNALLSRMKLYIMEALNANSLRRIVEQALADPERGLGKHNISIDEQSMVMIVQAAQGDARTALNILDTLHNSYSSKDGSLRITPELLEKVTGRLILKYDRSGDYHYDTISAFIKSIRGSDPDAALFWLAVMLEGGEDPKFIARRLIVHAAEDIGLADPYALTLAASTARALEFVGMPEARIPLAEATIYLATAPKSNSSKMAIDKAINTVQNTPRIIVPPHIADSSHSQSASLGKGKGYKYPHDYGG…
SWOLF_00475	Swol_0464	SWOL_RS02360	160.992	0.0385789	0.839	0.907261	0.189882	0.203173	159	170	186	137	177	175	115	169	1696	1723	338	544966	545982	+	tRNA-specific 2-thiouridylase MnmA	MKVAVLMSGGIDSTVSALLLREQGYEVTGLTMVHLEREAGEKAARIANELQIEHKVVDLREPFQSAVVDYFCREYEQGHTPNPCVKCNEEIKFGLLLKAALDLGADKVASGHYARIDYDDKSQCYRLMKGVDPRKDQSYFLYRLKQQQLSRLIFPLGGYRKEEVREMARRYHLQLAEEKESQEVCFIPGDYREFIRPHVSYKEGSFLDRTGKILGRHRGIPFYTIGQRRGLAVSAGRPLYVLKIDPEKNQILLGENEVLFSKLLRFKQNHFICSQDFELLIKVKAKIRYAARESEAILHCIEDDIWELVFDEAQRAATPGQSVVYYQGDYVLGGGTIY
SWOLF_00476	Swol_0465	SWOL_RS02365	106.331	-0.0390152	0.850759	0.914466	0.207362	-0.18815	96	126	109	89	115	85	133	98	1468	1465	155	546010	546477	+	hypothetical protein	MKTRNIQHLPVFLASRAEVVAVVQKAVIGDDFGLLYLVVKGEDGKAGLIFRDDFDLTLDAVKIWDLHCIKSYAYGEELSVYEKKLGDTVFDRQGKELGIVSDFILSPTEKQVQGLEISSGTINDILKGRRELSLQEVSWKSVKSGVLAGEGSQEE
SWOLF_00477	Swol_0466	SWOL_RS14180	44.4027	-0.48017	0.0528084	0.133439	0.24796	-1.93648	39	38	41	29	55	42	51	60	1508	1288	58	546474	546650	+	hypothetical protein	MIIKCPVCGGLQVGRVGSDQYYCWNCFLEFNFRKGMLNLYEVAEDGTLVAMESSSQLI
SWOLF_00478	Swol_0467	SWOL_RS02370	105.365	-0.309847	0.232661	0.391719	0.259605	-1.19353	122	88	98	73	166	127	93	76	1966	1876	339	546673	547692	+	Putative transport protein	MLPASSKIYRYFFFIVVVLATIYFLFLVREVLLTFFLGAVLAYLLFRPISFLERKGLKRVWAILLLYLLLLTVFSLFFSLAVPAMVVELNQMAGILPDYADQARNMAKSIDGMELGKLTPVLKENLNQIENKLFEGLKNFLGGFYSFLGKFLALAFSPILAFYIINDWEKIRDSFLGLFSPSFRREIKAVLDKIDEALIEFLKGHLIIATFVGIFTGTAAALLGVKFPLLIGLVAGVADLVPYFGAFLGGFFAILIALSESLQLSLYMGLAVVIIQQVESNIITPRIMGGKLGMHPLLIVFALLAGGKLMGIWGMLLAVPLAAALKVVIQWAFLKMVES
SWOLF_00479	Swol_0468	SWOL_RS02375	1592.7	0.0692014	0.60506	0.743233	0.133816	0.517138	1570	1422	1729	1794	1497	1380	1531	1818	705	750	880	547849	550491	+	Alanine--tRNA ligase	MWSSAEIRKTFLEYFEERGHSVVESSSLVPVNDPTLLFTNAGMNQFKDVFLGLDKRKYVRATSSQKCVRAGGKHNDLDTVGRTPRHHTFFEMLGNFSFGDYFKREAIGYAWEFLTEVVGLPEEKLWVTIYQDDDEAADLWPEISGIDPGRIVRLGEKDNFWSMGDTGPCGPCSEILYDRGIEYSCGAPDCGIGVCDCDRWLEIWNLVFMQFNRDESGEMTPLPRPSIDTGMGLERLSSILQGVDSNFDTDLFIPIIKRIEELTGKAYEQGERGFPFRVIADHSRACSFLIADGVLPSNDGRGYVLRRILRRALRFGRFLGIEGSFLYKNVDVVCDIMQEAYPELLEKQDFIKEVIRLEEERFLLTLNDGLKKAEEIMERARQRGDNVIPGEEAFMLYDT…
SWOLF_00480	Swol_0469	SWOL_RS02380	116.51	1.05294	1.16963e-07	2.04293e-06	0.198737	5.29818	144	155	183	143	85	57	74	90	754	1315	90	550547	550819	+	hypothetical protein	MPQLPGETVSFKLERDDENKVRAILHTVYQALQEKGYNPINQLVGYMISGEPAYITSHSEARNLICKVDRDEIMEVLLKSYLQNSMGKGE
SWOLF_00481	Swol_0470	SWOL_RS02385	259.789	0.151605	0.441959	0.605873	0.197174	0.76889	289	262	276	257	202	188	250	354	687	769	141	550914	551339	+	Putative pre-16S rRNA nuclease	MRIMGLDLGEKRIGIAFSDPMGWTAQGHSILQRKGLKKDLSYLQELCQEFQVEKIVLGLPLNMNGTMGPKALETQEFARALQEALKIPVDFWDERLSSKSAERVLLEADLSRKRRKELIDKIAAVHILQAYLDGGSLGKDY
SWOLF_00482	Swol_0471	SWOL_RS02390	199.991	-0.349431	0.072784	0.16743	0.194758	-1.79418	174	168	162	192	202	190	188	324	740	595	98	551422	551718	+	hypothetical protein	MTEEFLEEDFPILVLVDEDGIEHLFELLAELEIENDKYRVLVPLDEEDEEYDEEDGEVVILKVIIDEEGNELLSDIDDETEWEMVVEAWQELVDSEEL
SWOLF_00483	NA	SWOL_RS02395	259.67	-0.635072	0.00053192	0.00332384	0.183327	-3.46414	176	173	259	209	333	341	342	245	1783	1523	505	551785	553302	+	hypothetical protein	MASERVKTSIFFSLILLLGIASAGAMYFFQVFYKSPYFMPGVKIASTTVGGYTNKQAASRLERDLEDCKKTPVIFYYQGYSFASKLEELSYPINYEEAVNKVWQQEQERDWPSKLTNLDGSREIFYPLKLEYKPEIKAQMIDEWNKVLGVAAEDARLEIDKQKGLVLIPARKGLKVDPEQTFANLPQEWGAMKEIKIPITMQEEWPQVKDEDLSNMGELSSFSTWFNVNEINRSHNLYLASSAINTSMLPPGEIFSFNRRVGERVIETGYRDAMVIVNGKFEPGLGGGVCQVSSTLYNTVLLAGLEIVERHNHALAVAYVPVGRDATVVYGLQDFRFKNNSPYPLYIRAWAQAGKLTMTIYGNLTEKRNINLSTIVDRVIPFKEIRENDPSLNPGQEKI…
SWOLF_00484	Swol_0473	SWOL_RS02400	330.411	-0.747182	2.58607e-06	3.28091e-05	0.158933	-4.70122	299	227	240	223	475	434	356	390	1402	1034	345	553645	554682	+	Endolytic murein transglycosylase	MSEIKLRLEKPKVVAIILAVLFIILAGVFFTGQMIARQYQPVDPSDKTMVDIVIPEKTGARQVADLLYYERLIHKQSVFLAYCQKNGYDSSLKAGHYRFSRSQSLKEIVDDLVQGRIVNISFTIPEGYTLEQIGRLLIKKQLCSQEEWNMSIRQDYDFAFLKALPLENENRLEGFLYPETYFVPEDYNCQQVIVLMLNNFEQVWQKKFAEQAQAKNWSVYHTITLASLIEKEAQVPEERAMIAGVILNRLNAGMLLQIDASVLYALQRHKELVTYADLEVNSPYNTYKYAGLPPGPIACPGEASINAALNPKEHSYYYYVAKGDGSHFFSRTYREHLQAQEKYGQ
SWOLF_00485	Swol_0474	SWOL_RS02405	699.968	-0.717765	1.66113e-12	8.69325e-11	0.101662	-7.06033	547	520	507	546	867	892	892	829	965	629	411	555024	556259	+	hypothetical protein	MQGPELVLPAGTLEKLKTAVLFGADAVYFAGKEFGLRAYAGNLSRAEIAEGLAFAHSRKKKAYLAVNILAHNQDMHKLPAYLEEMASLQPDGFIISDLGVLRLAQKYAPSIPLTISTQANISNYEAACFFQDLGARRIVLARELKLGEIEEIKKKSSVEIEIFIHGAMCVSYSGRCLLSYYMTGRSANQGACAHPCRYRYALVEEKRPGEYFGIEEDERGSYILNSRDLCLLEYIPRLLEAGVDALKVEGRMKSPLYLASVASVYRQAIDRYRERTTPFTAEELSVWMAELHKTATRPFTSAFIGEEEDRAQDIDKEEISLRAQFCAIVTGYREQEGLIEVEQRANFGCGDYLEFLLPGGELLGFVLEKLYDEDLAVLDRARHPQQKVLIPFDHALPEF…
SWOLF_00486	Swol_0475	SWOL_RS02410	161.911	-1.66403	1.76554e-14	1.38595e-12	0.217048	-7.66664	72	98	68	73	225	323	182	254	2283	1883	717	557042	559195	+	hypothetical protein	MIKYYAHSTEGEEENWQLLKKHLENVSHRAGIYASCFGAEEWGELAGLLHDGGKYSDDFQDKLKGMNLNVDHSTAGAQIASELYGNRGCLLAYVSAGHHGGLPNGGSDADEASLMGRLARNLPNYDAFYKEILLQPQLPRLNLGRSDKPGFSLSFFVRMLFSCLVDADFLDTEKFYTKEKNEIRKKFPDIKTLNYKLEQYIYKISKKAKSPIIKRERAHVRACCRQAAKKEKGLFSLSVPTGGGKTLSSLEFALRHACKHGMERVIYAVPFTSIIEQNAAVFREALGDDAVLEHHRNYDFEEDENNPNYKHRLAAENWDAPVIVTTNVQFFESLLAYKPSRCRKLHNIANSIVILDEAQTLPDRLLLPCLAILEELLLRYGATIVLCTATQPHLEKLWS…
SWOLF_00487	Swol_0476	SWOL_RS02415	310.68	-0.433	0.0545786	0.136284	0.225261	-1.92222	236	288	284	251	310	534	245	338	1023	803	220	559220	559882	+	CRISPR pre-crRNA endoribonuclease Cas5d	MGYGVKLKVWGDFACFTRPEMKVERVSYDVITPSAARGILEAIHWKPAIRWVIERITILNEIKFDSFRRNELSGRISAVTMKSAMNGREVLLRQTIEDNRQQRATLLLRNVAYIIEAHFEMTEKAEADDSEEKHYNMFLRRARQGQCFHRPYFGCREFPVEFALLEEEVPPSHYRDLEEKDLGWILLDIDFKNDMTPLFFRAIMRHGVIEVPPLYEEVNA
SWOLF_00488	Swol_0477	SWOL_RS02420	904.457	-0.306322	0.193317	0.343431	0.235482	-1.30083	700	875	898	762	594	1462	1044	900	925	785	600	559879	561681	+	hypothetical protein	MIIQSLQEYYERLDKDPLSGIAPMGYSKAKVAFAFNLSENGELLDIFPLYEVKGNKKISREMLVPEQVKRSSGVNANCLCDNSSYVLGIDNKGKEQRSRDCFMAFKELHNEILTGVVDEGAKAVLVFLNSREAGQFSEKTLQDNMEQLLEGGNIVFRLDGADGYIHERAPIKKAWEKYQETDKTDAYIAQCLVSGEKGPVALLHPSIKGVRGAQSSGASIVSFNDDAYVSYGKKQSYNAPVSVNTTFAYTTALNYLLSNPKNRIKIGDTTVVFWAEREPEENLIAAFFDPPEEPKEQEMAQIDHASIQKIRDILMQLRDGKKPPNVDIDERTRFYILGLAPNAARISIRYYYQGEFGTLMKNVGLHYADMLVVLPKDYRPVFPPVWRILMETATGGNTE…
SWOLF_00489	Swol_0478	SWOL_RS02425	498.679	-0.220312	0.329938	0.500183	0.226138	-0.97424	414	529	476	423	323	750	530	545	804	722	288	561665	562531	+	hypothetical protein	MATTIKNRYEFVLFFDVENGNPNGDPDADNMPRIDPETSFGLVSDVCIKRKIRNYVALLKENEDDYQIYVQEKAVLNNQHKKAYEHFKIKPESKKLPKDTAQAEAITQFMCKNFYDIRTFGAVMTTEVNCGQVRGPVQLGFSRSLDPIVPQEITITRMAVTNERDLEKERTMGRKHIVNYALYRAEGFISAPLADKTGFSEEDLELLWDALINMFDHDRSAARGKMSSRKLYVFKHDSKLGNAPASILFDAITVKKINGNKPVRNFSDYEISVTGNEIPQGVEVLELL
SWOLF_00490	Swol_0479	SWOL_RS02430	427.06	-0.340154	0.161378	0.301175	0.242888	-1.40045	296	427	416	369	305	720	466	417	799	657	234	562518	563222	+	hypothetical protein	MSYSKKYREDELLAISGLQHIAFCERQWALIHIEQQWDENLRTAEGRILHERVHDQEYKTYKPGAIIVRGMPLQSFGLGLYGVADLVEFVEQQGGAGISLPDRAGLYLPRPVEYKRGKSKKGDYDRIQLCAQAMCLEEMLHCDIEEGDLYYGETRRREKVKLDSELKEEVIRLSQHMHRLYSEEVTPKPDMRLSVCKSCSVMNVCMPRIRLKSSVRSYWNKALEELSPVENEVR
SWOLF_00491	Swol_0480	SWOL_RS02435	361.39	-0.493055	0.0563703	0.139923	0.258393	-1.90816	240	345	365	253	281	656	416	335	1270	1011	342	563223	564251	+	CRISPR-associated endonuclease Cas1	MRRLLNTLYVTTPDSYLAREGENILIRLEEKIVFRIPSHNIEAIVYFGYPGASPSLLGLCAEKGITVSFFSPNGRFLARVEGPQTGNVLLRRKQYRMADEENQVPVLAKYFIAAKILNSRAVLQRGRRDHPDKVGDSIERSIALLAGSVKKVFDSENLNDIRGLEGDAAQRYFSEVDNLILEQKQDFFMAARSRRPPLDNVNALLSFFYTLLVHECRAALESVGLDPAVGFLHRDRPGRPSLALDLMEELRPYLGDRMVLSLINRKQINKDDFITKENGAVYVLPDTRKMLLTVWQKRKQEEIIHPYLEEKIPIGLLPYTQALLLARFLRGDLDAYPAFIWK
SWOLF_00492	Swol_0481	SWOL_RS02440	51.1468	-0.438494	0.146395	0.281797	0.301913	-1.45238	51	52	43	30	42	85	69	38	1717	1546	96	564264	564554	+	CRISPR-associated endoribonuclease Cas2	MMVLITYDVNTTDKDGQKRLRKVAKKCVDYGQRVQNSVFECLLEPAQFVMLKNELEAIIDANKDSLRYYMLGSNWKRRVEHVGAKETYDPEGVMVL
SWOLF_00493	Swol_0482	SWOL_RS02445	113.239	0.219212	0.335145	0.504727	0.227445	0.963802	87	135	138	128	117	126	74	101	1001	1141	98	569050	569346	+	hypothetical protein	MQIEYKSRGIEKVCTNAHEAEKKHGKNMAAKIHQRIDEITAADSVEMLIQYKIGGCHILKGDRKKQYAMVLIQPYRLVFEMKGSEIQIVRVIEIIDYH
SWOLF_00494	Swol_0483	SWOL_RS02450	235.144	-0.320017	0.0496816	0.127217	0.16305	-1.96269	248	203	181	204	232	297	239	278	1549	1415	350	569376	570428	+	hypothetical protein	MVRSRTIIASPPGATIKEQLVDRGMSQKEFARRMDMSEKHISRLINGEVQLTPDMAMRLEMVLGAPAQFWSRLESVYREKLAKANAENEMDADIEIAKKFPYKEMSKNGWVPETSKAKEKVVHLRKHFEVVQLGLLQGTLIPGIACRRLADHKKADYALYAWAQKAKLEARHIDTKPININKLSNIIPHIRKMTRENPGIFCGELVSMLADCGIAIVFLPHIGGSFLHGATFYDGGKIVMGLTVRGKDADRFWFSLFHEFAHIIYGHIGQPNGTSDADESAADEFAKETLIPSKEFNSFIAKKDFSKSSLVQFANVVGIDAGIVVGRLQKEGYIEYSWYNDLKTKYKITA
SWOLF_00497	Swol_0487	SWOL_RS02470	104.282	0.0306643	0.884743	0.936173	0.211537	0.144959	94	115	96	114	80	128	84	123	1439	1477	151	573427	573882	-	hypothetical protein	MSSVAAGTKIPCRVSRTLDVGDFSILHQLTWFNMAVHSNSEYAKGTWFKERSLAGPIIFTVADGLVHNADNIAELLAKDGYEIYAYIGVDNVKITSPVLFGDTLTADAEVVDFRPTKNPRMNLFIYKNKTYNQRGEQVIEYQTTMLAQKIE
SWOLF_00498	Swol_0488	SWOL_RS02475	363.971	-0.0711705	0.646906	0.77725	0.155372	-0.458064	324	406	356	338	350	376	453	308	1218	1205	379	574113	575252	-	Acyl-CoA dehydrogenase, short-chain specific	MNFMLSEEQELIRSNAREFALKYIEPVATKIDQESRHPVEVFDKLAELDMMGISYPSEYGGGGAEFLTTMIVTEELARSCATTGFLHGYSYGLIGHPILTFGNEEQKQKWMPGLAAGKLVGSFALTEPGAGTDVSSATTTAVKKGDKYILNGTKTFITNAILADVFVVFAYTDRSAGAKGMSCFLVPQGSSGLNVGQHFDKMGVRGSQTSEVVFKDCVVAADCMLGKEGDGFKIAMSALDVGRIGIAAMSTGITQGCLDESIKYSKERVQFKKPIASQQAIQWFIANMATDIDAARFLYMNAAFIKDQGKPFSVAASKAKLFCSECAARHTTKAVQIQGGYGFMKGAKVERFYRDVKLTEIGEGTSEAQRMIIAGSVLR
SWOLF_00500	Swol_0490	SWOL_RS02485	147.598	0.0171678	0.930385	0.957839	0.196516	0.0873609	153	180	138	119	114	153	152	172	2040	2040	623	577551	579422	+	Chaperone protein dnaK2	MAKAVGIDLGTTNSVVAIIEAGDPVVIVNAEGNRTTPSVVAFKDNNERLVGQIARRQGALNPENTFYSVKRFMGRRYSEVESERKLLPYTVVSGPNDAVRFKSRDKLLAPEEISAMVLKKLVEDASQYLGEKVKDAVITVPAYFNDAQRQATKDAGRIAGLNVLRIINEPTAAALAYGLDKKANQTILVFDLGGGTFDVSILEVGDGVFEVKSTNGDTHLGGDNFDKAIVDWLAEEFKKDYGIDLRKDKQALQRLVETAEKAKIELSSVLETSISLPFITADASGAKHLDMKLSRAKFEDLIHKDLERLRGPVKAALDDARLSARDIDEVILVGGSTRVPAVQKLVRELNGKEPNLGVNPDEVVAVGAAIQAGVLAGEVRDVLLLDVTPLSLGVETMGG…
SWOLF_00501	Swol_0491	SWOL_RS02490	319.585	0.0532846	0.806446	0.888988	0.217477	0.245013	308	359	295	331	269	221	296	477	1209	1264	340	579438	580460	+	Curved DNA-binding protein	MAVKYLDYYKILGVERDADAKKIKAAYRKLARKWHPDLHSGKKREEAEEKIKEINEAYEVLSDPEKKALYDRLGPNWKNGERVDSSGFGDGVFYRSSNIDPEDLQGFSEFFSSLFGAEPGRQSRRASYRSAPVRGQDIESTIELSLEEAYHGLSKSITLSTAAACPECQGSGFVGRGFCRRCGGTGSISEARTLQVRIPPGVHEGSSIRLKGQGGEGLGGAERGDLYLQVHILPHPVFTLRGRDLETEITLRPEQAVLGDRVTVATLDRQLTLKVPPGSRSGQKLRLKGKGMPARQGENGDLYARIKIDLPRDLSEEEKELYRQLAELRAPRQAERGVAE
SWOLF_00502	Swol_0492	SWOL_RS02495	39.7486	0.0256473	0.936488	0.960971	0.321859	0.0796849	33	41	39	44	18	42	46	55	1754	1781	92	580457	580735	+	hypothetical protein	MRLVKIYYHSKEEEIPLSWLNLHPDLLKIMEEMGIIELAGDSIKADGLQKIYKMMRLKNLLGVNFNGAAIIVDLLERIEELEDEIEELKRKR
SWOLF_00503	Swol_0493	SWOL_RS02500	472.173	0.315138	0.0393176	0.106774	0.152917	2.06085	476	535	530	542	364	386	396	548	1541	1712	864	580741	583335	+	Chaperone protein ClpB 1	MNMERLTQKSRQALLAAQNLALEKRQQEVQGKHLMMALLEQESGLVPRLLQQAGISIPAFTQQLGQRLDKIPSVYGYEGSVYLSGSLGRVLNRAEKEAQELKDDYISVEHLLLALLEEGEPDLKDLLQKAGLTREGIFQVLHGIRGSQRVSSDNPEDSYEALERYSRDLTRLAREGKLDPVIGRDEEIRRTIEILSRRTKNNPVLIGEPGVGKTAIAEGLARRIVARDVPEGLKDKRLLALDMGSLVAGAKYRGEFEERLKAVLKEVEDSAGQVILFIDELHTVVGAGAAEGAMDASNLLKPMLARGELRAIGATTISEYRKHIEKDAALERRFQPIMVNPPSVEDTISILRGLKERYEVHHGVRIQDSALVAAAVLSDRYISDRFLPDKAIDLMDEAA…
SWOLF_00504	Swol_0495	SWOL_RS02505	116.914	-0.123531	0.637475	0.770394	0.262145	-0.471232	125	138	96	94	151	127	147	57	964	902	87	583694	583957	+	hypothetical protein	MLIKSSSALRNDYDSLVKLAHEKAEPIYITRNGEGEMVFLPIEMYEKREAEIKLLQQLIAAERNRLAGSPTFTTSALRFELEEIYNE
SWOLF_00505	Swol_0496	SWOL_RS02510	211.286	-0.360169	0.0597375	0.145653	0.191302	-1.88273	165	236	176	165	290	193	250	215	726	568	102	583950	584258	+	hypothetical protein	MSKLKVELLNEARLQLRDIAAYYKMKIGPSSARKITSRILDAIEKLADFPEMGMVPHAKMIADAGYRVLIIEDYLCFYHVVNDVVFVSHIVHTSTDYIKRIF
SWOLF_00506	Swol_0497	SWOL_RS02515	1814.64	-0.199856	0.0464308	0.121748	0.100357	-1.99146	1649	1756	1569	1779	1967	1916	1825	2056	531	470	686	584305	586365	-	DNA topoisomerase 3	MKSLVLAEKPSVAREIARVLQCSKKSKGYIEGPRYVVTWALGHLVTLAEPDDYDKRLKQWRIEDLPMLPEKMKLKVIKQTSHQFQVVKELMKRNDIEELVIATDAGREGELVARWIMEMVRWRKPFKRLWISSQTDNAIREGFARLQPGTQYNSLYAAAACRAEADWLIGLNVTRSLSCKFNAQLNAGRVQTPTLAMIVKREKEIKAFVPRDYWTIRADFGDYYGDWRGKDGGRIFDYARAEEILSRIKGRMAAIKEVKTEARSEAPPLAYDLTELQREANRRLGWSAQKTLSILQELYEVHKLVTYPRTDSRYITDDIVPTLPLRLKSMGVGPYADLAHPLLQKPLKPGKRLVDNSKVSDHHAIIPTEQPLQLKSLNEEERRLYDLIARRFLAVLYPP…
SWOLF_00507	Swol_0498	SWOL_RS02520	129.357	0.742137	0.00749686	0.0295637	0.277545	2.67393	166	152	167	170	93	129	125	33	1151	1542	158	586929	587405	+	hypothetical protein	MKIYFDMNIYNRVFDDQTQMRIRFESMAIDILFELVEKGDYELVWSFILEYENNRNFFIERKPYIRQISTLCKETIKPDDEIKLIAKEIVKGSNTKDKDALHLASAVYSDCDYFITCDDKFIRTVEKNRDSLKDTIGSIKLYNPVDFLRKEMDINVIE
SWOLF_00508	NA	SWOL_RS02525	99.9632	0.459971	0.029039	0.0852174	0.21071	2.18296	131	112	121	100	67	108	91	68	820	1094	74	587392	587616	+	hypothetical protein	MLLNERTKFTDKEIIEKGSRALIKELGYSGFLRFIRCSEGISKQDYLELEDELFKDMSLDKIYDNAKENWESVK
SWOLF_00509	Swol_0499	NA	161.619	0.417161	0.0166312	0.0556294	0.174198	2.39476	200	186	174	187	138	165	148	95	719	927	102	588218	588526	+	hypothetical protein	MIDSQEIESIKNQLIEKYRPLRIILFGSQAKATAGRKSDIDLCIVKETENKRALAVEMSLNIESTRPMDIIVYTPDEWDSSKQDSTSFASLVWKRGVEIYGG
SWOLF_00510	NA	SWOL_RS02535	125.916	0.295238	0.0991289	0.211206	0.179031	1.64909	144	136	157	120	105	131	119	95	952	1149	106	588516	588836	+	hypothetical protein	MVDSKRYLDWVRKSAADIKAAGILKKYEAGNDYVAFHSQQAIEKALKGYLLYHTGELEEGHSLIFLCKKAIAYEPYFKEFLKECAYVNQYYIETRYPADFPLEVSD
SWOLF_00511	Swol_0501	SWOL_RS02540	24.272	-0.62902	0.0637994	0.152342	0.339354	-1.85358	18	19	18	21	19	42	32	25	2192	2043	126	589147	589527	+	RNA polymerase sigma-28 factor	MSFLLWALAITGILKGSLCLFAYLNNQVFPQPLSEEDERKCLQEMQRGGEEARNILIEHNLRLVAHVVKKYESSGEDLEDLISIGTIGPIKAIRTYNFERGVRLATYAARCIDNEVSMSAPGGIYW
SWOLF_00512	Swol_0502	NA	88.073	0.624368	0.0197442	0.0639968	0.267834	2.33117	138	101	78	112	75	47	97	57	1694	1936	223	589856	590527	+	hypothetical protein	MVTIDAASFFFSPGTKWTTLTEVRLNDINGHTAGNIDIVLVAYDDYGKITDFGALEIQSVYISGNIRRPFEAYIQEPELMYNMDWLSKPNYPRPDYLSSSRKRLVPQLIYKGKILNVWSKKIAVALHSGFFSTLPQLPRVSADKAEIAWLIYDIELKQETNRYNLVHTDTIYTLFQNSLDRIVTPESGLIDDFIEVLQGKLDKKLEKMEINDDDINKTMDMLL
SWOLF_00513	Swol_0503	SWOL_RS02550	66.8602	0.466139	0.0931181	0.201649	0.2776	1.67917	87	84	76	68	62	53	83	22	1997	2130	297	590542	591435	+	hypothetical protein	MLKQASLFVDEPTINPNQIINVAQVTQLSPFRYPGGKTWLIPYIKTWLSNLRYKPEYFIEPFAGGGIVSLTVAYEGLADKVIMSEIDEDVAAVWHTIFAGDVEWLIERIINFKLTAENIQAVLLEPAKSNKEKAFQTILRNRISHGGILAPGAGIVKHGENGKGLASRWYPQTLKKRLHIISKLSKIITFVQGDGFDVCNQYIDNPHAVFFFDPPYTAGGKSAGRRLYTHSVIDHPKLFELASKIPGKFLMTYEISDEVRGLAKDHHFEFKPIPMQNRRNAVMKELLISRSLEWLVP
SWOLF_00514	Swol_0506	SWOL_RS14835	240.053	0.43101	0.0446286	0.118256	0.214632	2.00814	258	348	223	280	216	223	246	125	768	1004	164	592361	592855	-	IS110 family transposase ISSsu10	MNRIQKVLEGANIKLSSVVSEIDGKSSRDMLTMLAAGCNDAKAMANKARRQMRKKIPQLEEALHGFMGEHQRLMLDSMLKHIDFLESHILLLDKEIHEKMEPVSEQITLIDSIPGIGERSAQVIIAEIGTNMNQFPSAAHLASWAGICPGNNESAGKPAREAIF
SWOLF_00515	Swol_0507	SWOL_RS02560	398.112	0.416601	0.00884145	0.0337021	0.159122	2.61812	377	480	458	505	277	369	381	338	1115	1354	421	592963	594228	+	ATP-dependent DNA helicase Rep	MINRLVELLIRENPSILKALHLTYPVVFLDEFQDTTFAQFQLLHTAFDGSETIFTAVGDDKQRIMVWAGAMPDAFSQFEQQFDALRISLIFNWRSHEDLVQIQHVIASRIDPNVEEPEARADRLVDGDIAGIWEFASEDMQSDYLAKWIEGEVQAGCIEPHDVAILVRMRPDLVESQLSPTFEANGLRLRNVARTVGDIAIQDLLGEELTQILLRLLRLGATKRSPENWNASLRDLQFLEAVEPNDEEGLRRLQKRLQVFTREIRRTMQHLEPEPDSATEITRAALDFIGDQVLRRAFPSYQRQHDFDRVWNGFLLLLRECLVNTETWSGTLDEFEGIGQTALMTIHKSKGLEFHTMIFCGLDNQTWWSLTPNRMEELNSFFVAFTRARQRAFFTLCKD…
SWOLF_00516	NA	SWOL_RS02565	145.442	0.563832	0.0123809	0.0441773	0.225434	2.5011	140	211	200	145	103	115	159	90	1487	1760	265	594458	595255	+	hypothetical protein	MPRLSQIEKGIFMKLFNRGGYVLDFSTNDFDVFTLESVGVPLCETYKLSKGKSLMAYINQASQDDIIKLLKDLLDYYEAHYEYQIENDDEYSKTYSRCKDIMDRILYNKNPLASTAVELKEKFSSAYLSAQIDLMLKMQSENPTEAIGKAKELIESCCKTILDDNTVEWDKNWDVGQLTGETVKLLKLMPKDIPDTAPASTELKAILGNLRAIATNLAALRNPYGSGHGKSATYKGLEERHAKLAVGSSITLVSFLWDTHERRGI
SWOLF_00517	NA	SWOL_RS02570	217.636	0.347863	0.0395065	0.107171	0.168958	2.05887	220	255	267	232	155	234	191	185	1605	1765	440	595236	596558	+	hypothetical protein	MKGGAFESVHRISEITKRDILDLFNNGIEIEEYFETKKVTYLYFGRMEELEFLKRLYDLKSMPSLDSRFSDAESDIRQHTVNNNDYPFCWVFEDERFQLKDGSDEVYLKFICEIFHPTVRFEKGYWKKFLDEINKLLQNDAYELYPSEKISNRDIYGWRIFQPEENKMFIPYSQRNEKAIKEKKIVLSIKRSARNQIYQLLERYNEIYRETSETGWQYNISTSDKVFNDISQFYPPRCYNDQKQYVETNSLQDFIYYSSPNCVMDAIEFYEKYNRSNDFEMEINAILKLNGIALKLCHGKITSTFDIPIKTGIFTPIQEAGLKELLQEATKYYDEGNFKNAVEKLWDAFERLKTYYSPALDKKESINKIIRNMGSNKEPYKELFEKEFHELTTIGNNFR…
SWOLF_00518	Swol_0510	SWOL_RS02575	278.234	0.370147	0.035472	0.0984593	0.176015	2.10293	348	316	332	262	214	238	313	204	1870	2009	930	597038	599830	+	hypothetical protein	MDLFKRITEHLNNPSVKLLCQIPINDEEYKNLLKHIRLRATNVQNQTTFSADIYLSVAMVQIAIREYAEGNYWGCFLETLGISLSQNKLNWLGQIFVVTLKHYHLFELERIDGASNKYVENIKAHSFVPNNYLSGYFDFLFSFYDRNLFRQLPDDLESDIYEMVDYMAETLSESGDSIKLEKSGNRHSKSYRLLKATRCVIAQSSVITVCEIIEKHLRMIDSYYYDGIEPAILDRFSEAFIQWSENKNSEINIQDKKRIRQSAEVLNHKPYFEINKAQNTAYLIIPEQKFREHNFNGQAFVSIISSEHTEQFRLDIYKAFGVLVSEKCYVPINDIFTEYVIQIISGSTKSYLIPAKPYRVFNDNWYELQRLRKGHCYILTDKQSHVNSGEQAVYAQLLF…
SWOLF_00519	Swol_0511	SWOL_RS02580	245	0.150844	0.255913	0.418797	0.132773	1.1361	272	251	272	236	222	235	242	229	2169	2198	1578	599833	604569	+	ATP-dependent RNA helicase RhlE	MIFRPAESSKNIVDFYRNYLLTTFQTNNENYNRQLQEQLAVDGTIANGPFISLNDSFAKEESLRDLVDKRIISRELLKITAMHLDRNLYKHQTEAIRKANEGKNLVITTGTGSGKTECFLIPVINHLIREKEAGTLGKGIRTLIIYPMNALVNDQIRRLRELFNECGDLDITFGKFTGETQEKFSDARKEYMEREGSAPGKNELISREQMRTTPPNILITNYAMLEYLLLRPGDNVFFNEQNAINWHSIIIDEAHTYGGAKGIEVGSLIKRVKAMLARNDIQFILTSATLGDEKSNSEIIKFAEALCNAKFDDSSIVRAYTIAPQKVSDVHLLDFSIYRDLAEKIRNNISAKEILYYLNKRNIAILSDISEEKTLERTLFSMILHDEFYYKVRIKLLNR…
SWOLF_00520	NA	SWOL_RS02585	16.8846	0.703103	0.0771679	0.174697	0.397827	1.76736	21	18	21	20	9	12	9	25	1982	2144	73	605026	605247	+	hypothetical protein	MDRIQVLIQIGKLGGKDIHYSEVADKIIKSDEYVLKVYEILEKDGYIHRGGLSTGLITEATLTVSGKNFLRNK
SWOLF_00521	Swol_0512	SWOL_RS02590	153.602	0.274124	0.130432	0.259113	0.181251	1.5124	186	170	186	131	161	125	134	136	1856	1964	489	605532	607001	+	putative type I restriction enzymeP M protein	MITGEIRNKIDKIWTDMWAGGITNPLTVIEQLTYLMFIRSLDEKELEMESVEALSGEEMPKIFPQDKAGQDMRWSKFKTKDSRAIYDIVGSKVFPFIKAMNGKNTSAFSRYMQDAMFLIPTPQVLQKIITGLDELYEHDIKDLDMQGDVYEYMLGKLSTAGQNGQFRTPKQIRDMMVRLLDPAPDNKVCDPACGTAGFLVSIAEYIREKYETEMTPEQWEHFGGAMFTGFDTDRTMLRISAMNLMLHSITQPRIEYVDSVSKQNSISSAYDIILANPPFTGTIDTESINDNLKAVCSSKKTELLFVALFLRMLRKGGRCSCIVPDGVLFGTTRAHKALRKELVENHQLQTVISMPSGVFKPYAGVSTAILVFTKTGAGGTDKVWFYDMRADGYSLDDKR…
SWOLF_00522	Swol_0513	SWOL_RS02595	38.1033	0.56966	0.0513036	0.130835	0.292294	1.94893	54	39	51	41	31	28	45	16	1930	2116	153	606994	607455	+	hypothetical protein	MSKLYEIIEKPISGEWGSEDKLGGGVPVLRTTNFTNIGVIDYSNVVTRVINTDKIKNKYLQKGDIIIEKSGGSPAQPVGRVVVFEGEDGKYLFNNFTSVLRIKDQKIYFYKYVFYHLFSDYKEGKTRKFQNKTTMSLQKVKKVVSASRKNLTE
SWOLF_00523	Swol_0514	SWOL_RS02600	26.4023	0.471014	0.194426	0.344228	0.36299	1.2976	39	29	33	21	11	29	27	22	2442	2508	548	607520	609166	+	hypothetical protein	MFKPNNDHLQGKVFSDFQRFNSVVAKRLKNSWSMVFYEQVFCLIREELFAPLYSLEWGRPNFPINILVGLEIIKHLFDYTDQELLDQYYFNYQVQYALGIENIGEIYLGERTLYNFRERVVRYSKEYPEKEALAFQQFEILTRNFLGLVGLKTDELRIDSTLISPNIKKAGRLSLAHDVLAQAVRAIPVAYRSENLNKVLEDSFKNKLLYQTKNSQLDSRLQAVLDLMSEIYVLSQNHKTIADLEKVKILLRFLNEQANCDENSGRFKAKASKEVSSDSLQSAYDTDATYRDKAGKKESGYTATFTETCNSENDVQIIVDYTVEPNNKSDVEIFQDRMDIIKDNTNASDIYADGGYYGENVINKANSKGIEIQLHYTDMTGKTAPEGQLPAHHFVFNKD…
SWOLF_00524	Swol_0515	NA	221.836	0.221399	0.345261	0.514407	0.234577	0.94382	243	285	243	188	167	221	293	134	1244	1389	263	609301	610092	+	hypothetical protein	MAVTSTTGILNLKLERFVKETEIKYRPLETQKQIAKTLDTVSELLAILKQQLAELDNLIKTTFYDMFGDPVTNEKGWEIKTIAEIAEQKLSYGSGASAIEYDGITRYIRITDINDNGSLNDDIVSPSETSAKYNLNDGDILFARSGATVGKTLRYRRSFGRCIYAGYLIRLVPKKALVLPDYIYYFTKTDYYKGFIESNMKTVAQPNINAQQYGTFKICVPPLNLQTQFAEIVTKTEEQKALVQKAINETQYLFDSLMSGYFD
SWOLF_00525	Swol_0516	SWOL_RS02610	216.81	-0.350829	0.0720154	0.166118	0.195011	-1.79902	205	151	230	177	193	274	286	218	2152	2080	1115	610339	613686	+	hypothetical protein	MSANFDFLKGQAEYTLFATACIEAERVLATSPAMAAMGSRKACELAVKWVYSADNTITMPYRDNLQSLIHEPSFRFVLDNQTWSKLLYIIKLGNLAVHTEKAISRSDAVLSLSFLFEFIQWIDYCYGFNYVERSFDEAKIPAEQVILDVTKLKEIDSLIDQKDTEIEALRAKIEAMSPQLTADKEHHKEERHFTPLDISELLTRKKYIDVDLKLLGWVFGDDVQEEVELYGMPNPEGKGYADYVLYGKDGLPLAVIEAKRTSKDPKIGTQQAKLYADCLEKMTGRRPMMFTTNGFETYLWDDLTSPQRKVSGVFSKADLEKLMNRRNERKPLDEIPIDDKITDRYYQKEAIRAVCENIETGHRKSLLVMATGTGKTRTASSLTDVLSRGGYITNTLFLA…
SWOLF_00526	Swol_0517	NA	12.5376	-0.219012	0.641866	0.773318	0.470901	-0.465091	18	10	12	8	22	12	10	8	2459	2447	244	613841	614575	+	RNA polymerase sigma-28 factor	MSFLLWALAITGILKGSLCLFAYLNNQVFPQPLSEEDERKCLQEMQRGGEEARNILIEHNLRLVAHVVKKYESSGEDLEDLISIGTIGLIKAIRTYNFERGVRLATYAARCIDNEVLMHLRSSKKQKQEVSLYDPIGHDKEGNEISLIDILTNDNEIVDLVEAKMQEEKIKEKINLLSRRERQVIEMRYGLFNGLKETQRDIAKKLGISRSYVSRIEKKAIKKLIKEIYNRDIDSQDLCQSTEV
SWOLF_00527	Swol_0518	SWOL_RS02620	5.69397	-0.450615	0.551625	0.703223	0.75692	-0.595327	4	7	9	0	10	5	5	5	2465	2417	102	614901	615209	-	hypothetical protein	MLFFIFKGVAAEISKAKQAGWIVEIAKPAQEAAGKEVAPPPEKVVDSQIPGIDILELEDAVKVLWKEQIFTSSGMSCTGPVILVAGEDRDKALEILKSNGYL
SWOLF_00528	Swol_0519	SWOL_RS02630	1083.76	-0.0295696	0.788539	0.876465	0.110249	-0.268208	979	1093	1139	1077	991	1140	1138	1112	1217	1221	1144	615705	619139	+	Pyruvate carboxylase	MKSFRKVLIANRGEIAIRIIRACQELGIRTVSVYSKEDKLALFRTKSDESYLIGNNKGPVEAYLSIEEIISLAIKKAVDAIHPGYGFLAENPEFAQKCIESGIEFIGPTPEMMDKLGDKIKSKLIAQSIGVPTIPGVEKAIKSDQEAIKFAQKCGYPIMLKASAGGGGRGMRIVRNETDLLQEFHSAKNEAQKAFGIDDIFIEKYLESPKHIEVQVLGDNYGNIVYLYERDCSIQRRHQKVIEFAPAFKISAEQRKAICADALKIARSVNYRNAGTVEFLLDKQGNHYFIEMNPRIQVEHTVTEIVTGIDIVQSQILIAQGYKLNSKEVGIPRQSAIQTRGYAIQCRVTTEDPSNSFAPDTGKIDVYRTGAGFGIRLDGGNGYTGSVISPYYDSLLVKI…
SWOLF_00529	NA	NA	11.5508	-0.185267	0.670129	0.798092	0.434928	-0.425971	10	13	12	9	13	14	15	5	1995	1953	41	619689	619814	+	hypothetical protein	MCFLWINIDDKPWQEYTDEYRRHEEKPDNVKVSSSEQFALD
SWOLF_00530	Swol_0520	SWOL_RS02640	200.634	-0.294478	0.143461	0.278092	0.20128	-1.46302	223	146	173	174	225	161	227	275	829	713	116	620319	620669	+	hypothetical protein	MPELRKDLLHDKWVLIATEQALEPRFFPINRNGTYVRKDKVCPFCAGNESLTPPEIAAVRKDNSVPDSPGWIVRTVPSKYSAFKLEGELQEERSGIYFSCNGLGKQEVVIGNSDHN
SWOLF_00531	Swol_0521	SWOL_RS02645	5426.58	0.206025	0.136939	0.268743	0.138524	1.48729	5849	6033	5749	5623	4286	4797	6304	4771	83	98	406	620795	622015	+	IS1182 family transposase ISDre5	MNIRQNCIFSFEDALKIQPKSRLEKIINTLDLKPVLCKLDKPGEIRVGPKPYPAYAMLNALIAMRLENMGTFTQLVERLTYDPHLRYVCGFEPFGTAPSKSCFSRFYSKLAQSGCLETLFTSLVKQAEEMGLLDLSSVAIDATKVEAYEKSVPRKNIIQDGNAADWGIKSDTNGNPIKWFGYKLHIGTDVRSGLPIAMKVTPANCSDSSVALELVEKCCANTQSKIVYFLMDAGYDHREIYSVIRDKYHAQAIIALNKRGAKQPPEGFDWDGTPICSARYRMVYWGSYQGVNKFRCPHIMGKCDCPFGSAWCSDSNYGMVVKTKVKDDPRLFSSPHRGSANWQKQYNLRTYSERCFSRFKENLGLEDGLNVRKITKVETHAYLCAITMIAAVIAINQDS…
SWOLF_00532	NA	SWOL_RS02650	466.863	-0.100851	0.525065	0.67985	0.158681	-0.635557	429	408	453	507	510	375	475	578	606	569	207	622235	622858	+	hypothetical protein	MIYRMFKERYQALAVDPRIKYIQIYKNQGLFAGASQEHSHSQIVALPMVPLHVTIPASYYQQNQKCLLCSIMEQEQENGERIIYESEHFLLLSPYASRFSYETWIIPKEHKEHFGDISEKEISDLARTLKTFLTIMLDSLSNPSYNIVINTGPVNGVSSEGAHWFMEVNPRFIVTNGFEMATGYYTNPVAPELSAALLRQRMLENHQ
SWOLF_00533	Swol_0523	SWOL_RS02655	755.589	0.0708454	0.554716	0.7059	0.119933	0.590707	719	809	836	739	776	738	785	643	306	302	174	622874	623398	+	hypothetical protein	MFEFLYPQIYVKSLLDIPLDKLREIKINTFILDLDNTITEWNRREVRQEIAEWFENIKGQGFKACILSNNGEQRVLAVARSLGIPYLHRAQKPRRRAFFQALSLMESQAAETAVIGDQIFTDVLGGNRAGLFTILVVPLDKREFPGTKISRCLEYFVLRRLRQELVVGRRTSDE
SWOLF_00534	Swol_0524	SWOL_RS02660	942.726	-0.290725	0.0167569	0.0559269	0.121541	-2.392	835	859	752	942	1027	963	1008	1156	461	375	290	623557	624429	+	Shikimate dehydrogenase (NADP(+))	MPLDIKTELMGLIGYPLQHSLSPLMHNLTLKKMGLNCIYLALEIEEGKLPEIPSAIRTLNFRGLNVTIPYKEKIIPFLDELSPEAAAFGAVNVIKNKNGHLHGYNTDGRGFVEALREEGIDPGERALFIGAGGAARSVAFALAGLGVSRLDFLDLDFSRARQLAEFITSRSSSLASAFLMNTLEFQRLSRTASIIINCSPVGMFPDTGKSPVSKEDLRGSRAVLCDLIYNPLQSRFLSLGQELGLETMNGLGMFVQQGALTLEILLGQKPPLDYMKEVVQNQLEKRVDPD
SWOLF_00535	NA	SWOL_RS02665	188.645	-0.320411	0.0457515	0.120563	0.160392	-1.99768	161	170	169	174	242	177	233	183	1066	888	146	624416	624856	+	hypothetical protein	MTLIELLLVIAILGLVLALAAPEFSTIIQKQRLQSDAQRMSRVLRMARQEAISCGQSQVIYFYTSDTKYKVKNGSTYQLSPGITYLGLTTFAKHDNKAACIFLPSGVPSHAGTVTLENQKGERRYIIVSVAAGRIRVSDKPPLNWE
SWOLF_00536	Swol_0526	SWOL_RS02670	51.6768	-0.493761	0.0695655	0.161804	0.272085	-1.81473	37	46	38	46	49	60	42	95	2021	1862	168	624867	625373	+	hypothetical protein	MLFELIFIFLARVLDVSLGTVRMILVIRGDRIPAAIIGFFEILIYTVALGLVIGSLNEPLKLLVFCSGFALGILLGSILEEKIALGYRGVQVTIDSEHGHIVEELREEGFPVTCWEASGKAGSKLVLNIFLKRNMAVAVADKIYEKDPDAFVVFMEPKHFQGGYIKKK
SWOLF_00537	Swol_0527	SWOL_RS02675	161.268	0.00238922	0.993166	0.996632	0.278954	0.00856493	108	158	202	171	172	116	108	254	1787	1797	396	625384	626574	+	Chorismate synthase	MVLRFITSGESHGKGLIGIVEQMPAGVEIGEEDINRELQRRQKGYGRGGRMKIESDRVEIFSGIRNGYSLGTPISYLIRNQDFENWQEIMATGECKRHEEKIVNRPRPGHADLAGAMKYNQSDMRNILERASARETAARVAAGAMFKKLLESFNIRVYSQVKSIGPVQVKTWQVNEQNWQDLREKVDESPLHSVDTEKEPLMREAIDQARSKGESLGGSFEVGVIGVPPGLGSYISWESRLDSQICALLMSIPAIKAAEIGEGIANSAEPGSRVHDEIFYSEEGGLHRKSNRAGGIEGGISNGETVWARAYMKPIPTLYKPLTSVNTKLWQEEKADIERSDICAVPAAAIVGESMLAFAIARAFLEKFSGDSLDEIRKSYTTYQAYLKRVWKWEKI
SWOLF_00538	Swol_0528	SWOL_RS02680	320.057	0.025842	0.887007	0.936786	0.181867	0.142092	361	304	343	278	351	251	269	403	689	714	168	626559	627065	+	Shikimate kinase	MGKNIVLIGFMGTGKSSVGQRLAEKLKMAFIDMDREIEKITGLSINQIFRKHGEIRFRSEEKLLAQKLGHESNLVIATGGGVVLRQENIEALRENGILICLEASPEEILKRVKRKKASRPLIKKEYGEEEIKAMLEEREAFYACTDFRINTNNKEPREIVEEITRRLR
SWOLF_00539	Swol_0529	SWOL_RS02685	1123.15	-0.0519438	0.778661	0.869885	0.184811	-0.281064	1055	1145	1066	1136	1050	949	943	1641	452	427	366	627081	628181	+	3-dehydroquinate synthase	MYSLRELEVSLGERSYPIYIEGGLLKSSGILLRQVSRTDKILLVSNPTVFALYGRKVQEAMEKQGFSVSVALMPDGEQYKNQEEAFKVLDQAVEAQLERSSLVLALGGGVVGDLAGLVAALYQRGIDYVQIPTTLLSQVDSSVGGKVAINHPQGKNLIGAFHQPRMVIIDYLTLATLDKREYKSGLAEVVKYGIIHDINFFDYLESHAEAIKAQEAGSLEKIIYESCRIKSEVVAKDERETGLRAILNLGHTFGHSLEKLGNYSRLRHGEAVAMGTIAASFLAREKNYLTVDELERIIKLYRCLGIPIRWPDFEPPAIYEGMLNDKKVINHKLRLVLPRGIGNFVLSEDISREELLAAIRQAQNSL
SWOLF_00540	NA	SWOL_RS02690	140.953	0.270433	0.185782	0.335054	0.204384	1.32316	206	118	150	141	136	119	120	136	546	671	64	628400	628594	+	hypothetical protein	MNANLLKAMELAVNAEAQARDRYKELAKQAEDQETRLLFEQIAREEDMHLKKLSERLKALKMMG
SWOLF_00541	Swol_0530	SWOL_RS02695	676.122	0.0660358	0.559473	0.708364	0.113148	0.583625	682	693	664	730	652	616	737	635	816	854	439	628591	629910	-	hypothetical protein	MADELWRYYYFLEDDADNFTPLKEILQKNKVNYYPNYSFKLLEEEKSFSYQLKQDNLCILVLCCLVEKSDWANCLASIEAWEEESGINTADIIAETSVFLSTKMAWDEFLLFTQKLSRQKEALNIGIEEGQMARLCRLWPQGKAFYACHLDKYTRQNRNFLGSELPLLEASLLRLRMISSFLREQKNTVLREREQLDQELSAILHTQLVMEKGSMEEAMELEEQVEGLSRAYGKIAGDYNTLLSAAKRLSSLLQSFKQQISSLRGADLSEGFISDMINPYLIRLREIEEAQNSVIISRENHRAAIEVARSKIDIMNARSNIATQKEIRNLMQLNVTIQKQSLVFQYAAGLIEFIVLAYYSHSLWSHLAHGAYAVIPGWIQFLVVIAFSGNTVYCTHLMA…
SWOLF_00542	Swol_0531	SWOL_RS02700	58.0835	-0.878955	0.00805677	0.0313291	0.331721	-2.64968	49	41	42	34	99	98	79	22	2306	2133	417	630309	631562	+	Type II secretion system protein E	MSKNLLGNYPQDDNFVNIRKNPRFLKLDQDAPIVLLVNSILTQAVEEGCSDIHIEPEQQDIRLRFRLDGELYEAARLPLSLLSPIVSRIKIMAGMDISEKRLPQDGRFRATIEEREVDFRTSTLPTAWGEKLALRILDRANALTEIRQLGFSSNNQANLLALSHCSQGMVLVTGPSGSGKTTTLYSILTQINSIEKNIITLEDPVEYTLPGVNQVQINPKAGLTFASGLRAILRQDPDVIMVGEIRDRETARLAVQAALTGHLVFSTLHTNSAAGSITRLRDMGIEDFLLASSLAGVVSQRLVRKLCCYCRQEYTIEEQLAKKLGLPLDIGRVFFRSKGCRACRNTGYRGRIALQEIMLLGSEIRDLLNRGESSEDRLQKTAIKNGMISIMLDAITKAR…
SWOLF_00543	Swol_0532	NA	146.807	-1.03288	3.8491e-05	0.000338075	0.250922	-4.11636	92	114	90	94	224	274	182	104	1976	1583	350	631564	632616	+	Twitching mobility protein	MAFIKLEEILKKAVEMGASDVHLGYSQPPLYRVNGHLVSLPEDLLLGKEEVQSLAREIIPHKGIMEAFQKQGEVDFAYSIPGIARFRVNLFKQRSSWALAIRIIPLKIPEWDELGLPPIVRELAMQEKGLVLISGSSGSGKSTTLAAMIDLLNQSRKFHILTLEDPIEYLHSNHNCIVNQREIGADSKSFPQALRAALRQDPDVIMLGEMRDLETISTTITAAETGHLVLASLHSGTAIQTLERIIDIFPPHQQTQLRLQLANCLQGVINQQLLCRADGKGRILAVEVMIATPAVRNLIRENKIHQIYSSMQTGSSFGMVTMEKAMQELWHQRLISDEEASKQGLVWGRS
SWOLF_00544	Swol_0533	SWOL_RS02710	101.836	-1.30047	1.1443e-06	1.57076e-05	0.26731	-4.86505	59	51	67	60	216	154	88	120	2200	1845	402	632684	633892	+	Type II secretion system protein F	MEFTYKVRDSRGKVLRGLQEAKDRDSLIRNLLRQGYYIISLQEVNRTSPVINRELFSLKVSKKEVLMITRQFLAMLTAGFSIIKAFKVMGQKNRNRTLKKALLKIHDDIEQGQALWVALSQHPKVFSSIYINMIKAGEMGGTLETVLKNLSHHLEREQDINAKIKAASIYPLIITLMALLVIFFIISFIMPAFVNVFASAGAEIPLPTQLLLNLGLFLNKYWIALLLAIIAIALIHRIWIQTNPGKQFTDKFLLRLPLWGTFLSRIIAAHFARIMAILLQAGIPILQALEVAGGVVGNEVVIQAIRQAGREISEGKSISVPLEATAIFDTMFAQMIAIGEESGSLDSMFAQIADYYEQEVIYTINILLAAVEPVMIIFVAILVTGIIIATILPVFDLMK…
SWOLF_00545	Swol_0534	SWOL_RS02715	40.5221	-0.844113	0.0484544	0.125336	0.427754	-1.97336	36	31	13	38	60	91	33	22	2089	1822	140	633974	634396	+	hypothetical protein	MLKFLDLGQRKVGEKGFTLVELILVMAIVGILAGLAVPRFTGVLETAKEKADEANKKIIREAAELWYMQTGQTGKIPENGNAVPLSNDTFFRAEGQTGEKLVPDFLKEIPENPMDTGEYRLKIDEGGKAIVTHAKDTAKD
SWOLF_00546	Swol_0535	SWOL_RS02720	87.4899	-1.56925	2.27861e-07	3.6227e-06	0.303234	-5.17504	57	47	31	42	155	176	66	125	1918	1244	143	634489	634920	+	hypothetical protein	MSRKIQRSWPGQEAMTLLEVLLALVIFTIISNMALAIFSTTTIWIKHSRYESTATYYAASLLEELREKPEKIKSVSMAEPEILGLGEGYTPAIPPGISARIDMEKVDALDRLYRIRVTLSWYEGEQKQKLCLLTMMRKGESGL
SWOLF_00547	Swol_0536	SWOL_RS02725	130.19	-1.58829	7.26436e-10	2.25285e-08	0.257829	-6.16022	67	83	51	62	267	226	168	117	1762	984	156	634917	635387	+	hypothetical protein	MNRYSSQGFTLLEVLLALSLVSLVGSGLFLLNWLMFTGSERQSAACEAHHYARTAMQWITRDILSSCPPQGGSSLNSEQLILHLPVEGKPAEEIHYFLHSNNLRRNNLALVQNINYLNFQSSSDSDLITITVESSVNNEIYRLSTAVRSRISTTPE
SWOLF_00548	Swol_0537	SWOL_RS02730	156.196	-1.30643	2.5877e-09	6.70135e-08	0.219353	-5.95582	95	105	74	86	237	279	147	226	1632	948	170	635439	635951	+	hypothetical protein	MNAFKNEDGALMLMALMVMLLCTIWGIAAIELASIEKKLSFYLFQSQQAQQAADGGVEWAIEEIWHRGLPAEFEEEVTISDGIKAQIKVTEKAEEFACSPVDLESNNGKPQEDELQESGKKKCRYCLTSTAVYNQAKKKLKVKLLYTYTASSPQPYESAVIEYYCLETDS
SWOLF_00549	Swol_0538	NA	97.6873	-1.49929	6.98074e-06	7.78006e-05	0.333601	-4.49427	48	64	50	44	206	206	68	95	2098	1563	250	636004	636756	+	Type 4 prepilin-like proteins leader peptide-processing enzyme	MYYYVLMAIFFLLLASFLNVVIYRLPRGESLLYPSSRCPACGHRLYLLDLLPLLSFILLRGKCRYCRESIPAQYLLVEIITPILWMLVFLKWGFSMQTFSGVVLTAILVAAAFTDINKGIIPDTLSLTGLLLGLGLGFVTIGIKQSLLGAVGFGLIFLFIALISRGGMGGGDIKLAALIGAFTGFSGALMVILISSWLGGLWAVVLLIQGQAGLKTAIKFAPFLAIAAWLVWMYQIELISFYRDMLWRLC
SWOLF_00550	NA	NA	126.628	-1.25374	1.5358e-07	2.53811e-06	0.23889	-5.24821	58	86	69	87	177	242	120	174	2059	1629	330	636810	637802	+	Cell division protein FtsA	MLFRATGIGLDIGSKKIKLARVKKVKKGLELMDFASMPTPNGVIEYGKIIAPVELGKAISSLVKEMGWKGQKVISALSNQEIFFDNFILPRMNRRESRKAALYQSSSFLPFPLDEAAFDIFFLREIENGQGRKREVFFAAAQSLQVEHLKKVCTLAGLRLTVVEIPALALNRLWNNNNGKDLTVFLNIGYSYACFSVFQQEKLLFQRSFVSFLEGMIDILGDNILLEEVDITENLQLQELMEEFLARVKQMLSLFQPQEREMIIARILLCGGGAKLKGLAGYLSMVLNAIVPTLNLPATLALPPKFEQYKQELSCDFSVAIGLASRGVLG
SWOLF_00551	NA	SWOL_RS02745	64.8892	-1.0326	0.00118792	0.00633559	0.318531	-3.24176	49	44	36	43	107	115	36	90	2044	1707	182	637799	638347	+	hypothetical protein	MRHRSWISINLLNQEGVKAQKATYFLGLMLLLLLSGGMYYYYQSAHEEMLLQQKLNINLEARAKELLPIARAGRMEEKNEENAWRKRKFLEETRLQQISYVAVFKEIERSLSPGILLLGIEMEKGRIAIQGYAADNQELSFLMAGIREKSSFGNPVLLSSSLDENKEEIEFRVEINWGEEAD
SWOLF_00552	Swol_0541	SWOL_RS02750	89.6555	-1.13351	0.000460797	0.0029561	0.323624	-3.50257	70	47	49	62	170	159	116	44	2078	1716	264	638344	639138	+	hypothetical protein	MKLSKREIVLSCFLGFMVIIYFYYRFCLIPLEEETERLRDENQALQMKIQQDEKLIQSHIEYDSAYLLPKESDNMEIAIPSSPCVPEILSFFHISAKENGISISALRYSLLGSVAGQKEKTGPSSNEEGKFQELELSISAKGTYLSLLNFISAIEESPRVFVIKHCKMSRNRVQAAKEAIAQTESQEEKNKSQYQYVSEEEEIPPTPSVQSLQSSTAYEAEDIVLNLSISSFFDQSALPSLAGKKEGNAYSQLQGVRNPFFRAD
SWOLF_00553	Swol_0542	SWOL_RS02755	265.502	-0.187984	0.273954	0.43923	0.171831	-1.094	279	256	189	270	309	291	239	292	1642	1562	475	639262	640689	+	Metalloprotease TldD	MLERSVLQRALDEAMKKGGDFAELYYEEKQMSQVIYEDERVDKITSGREKGAGIRVIKEGNTAYVYTNDLSEEGLLKAAATAGKALGKAEPAQEKALSLSSQEPAIGRISRDLLWDLTYADKINQLLAANQVVRDLGEEIRQVTMALSDIHKEIQIANSDGELLEDAYSRVRLGVNAVASRNGLIQSAYESAGAVSGWEILDKIDFTTMAEKAGRLALKMLSAAPAPAGSMPVVLAGEAGGTMVHEACGHGLEADLVQKGLSVYQGKYGEMVAAPGVTVIDDATLEGHYGSFRMDDEGQAAERSVLIQDGELQGFMYDRLTANREKKDSSGNGRRESYQHKPIPRMSNTFIAPGREEAEKIIKATPRGLLVKKMGGGQVNTINGDFVFDVQEAYLIEGG…
SWOLF_00554	Swol_0543	SWOL_RS02760	170.734	-0.172171	0.375614	0.544456	0.194322	-0.886006	147	131	156	207	188	144	199	194	1840	1799	446	640699	642039	+	Metalloprotease PmbA	MEDLLREAGERALQAAHKKGIQAEVFLSQQRSMNLELRDGQVETLKKAEEMGLGLRLLNAGRLAFVYSADLSMEAIEQAVNDAVDISRYTPADGWNSFPAGPYLYSTMELYDENIPVSPLEEKIEMAQAAEEAARRSDKRVKFIEKSGYEEGEYNSLLMNSHGLYAWGKANYTLLYLSLVAREDDESQSGFSMMIKRKIKDLEAEAVGEEAAMRAVRGLKSRRIDSASLPCIIEPYVMARFLGLIAHLVSAEAVQKGKSLLAGKIGEKIASGVLSISDDATLGEGLGSFPFDGEGVPSRKTPVIRDGVLMTYLYDHYNACKAGVESTGHGRRASFRHLPAVGSSNFILEAGEESPEQMIATVDKGLYITEIMGLHTANPVSGDFSLGAAGLLIEKGALS…
SWOLF_00555	Swol_0544	NA	95.1433	0.254618	0.246032	0.407404	0.219491	1.16004	98	112	98	113	106	89	100	46	1440	1598	152	642052	642510	+	3-dehydroquinate dehydratase	MNLKICFINGPNLNMLGIREPEIYGESSLAEIEKEMQILAQQQGAEIDFFQSNHEGKIVDYIQEARDRFDCILINAGALSHYSIAIYDALKAVEIPVIEIHLSNIYARESFRQQSLISPLAVGGVFGFGALSYKMAFLAACELLAAGQKGKG
SWOLF_00556	Swol_0545	SWOL_RS02770	686.424	-0.148595	0.258165	0.420946	0.131415	-1.13074	627	662	610	709	845	708	638	692	716	659	357	642520	643593	+	Aminopeptidase YpdF	MDSIFSKRLLRLYKLLQEKEIEAFLVSKGENIRYLSGFTGGSDARLLISPGEKYILTDSRYQEQVEQECPDWQLLVERPPGLKQLVELSQAYKRIGVEAHAISYSFFMELQQSLTSDLQPVSQLIEGLRQVKDEAELKLIRESARIADAVFSDICLKLKPGISERDIASEIVYLLRQKGCDKESFDVIVVSAENAALPHGQPGNRRLVPGDMVTLDFGGFYEGYTADMSRTIAISKASARLQELYQALLLAQEKGIAMVRAGQSCREIDWAVRESLKAYGLDQYFIHGTGHGLGLEIHEQPRLSPLSEAVLEENMVVTIEPGIYIAGWGGLRIEDSVIVKDQYGEVITRSEKNLLVL
SWOLF_00557	Swol_0546	SWOL_RS02775	204.905	0.176579	0.369713	0.538075	0.196853	0.897011	223	197	213	236	248	149	153	221	1041	1163	185	643776	644333	+	Elongation factor P	MISVNDFKTGVTIELEGQAFQVVEFMHVKPGKGSAFVRAKLKNVKTGGTVEKTFRGGEKVPRAHLDKREMQYLYNDGEGYVCMDTENYEQISISKESIGEGAKWLMENMILGVLFFQGNIIGVDLPNFVEMLVVDTEPGVKGDTATGAVKNATLESGAVVQVPLFVNTGDRLRIDIRTGEYMERV
SWOLF_00559	Swol_0548	SWOL_RS02785	7.54766	0.917892	0.18748	0.33692	0.696391	1.31807	4	6	15	11	3	5	1	14	2310	2437	93	645213	645494	+	hypothetical protein	MNPADCIREHMPELRNEYLVSKIGIFGSFARGEASNASDVDVLVEFSRPVDIFHFIGLQDRLAEILGRQVDLATIRALKPLIKEQILREVLYL
SWOLF_00560	Swol_0549	SWOL_RS02790	11.8224	1.16986	0.0299554	0.0870924	0.538936	2.17068	22	9	20	17	11	11	3	3	2194	2421	112	645491	645829	+	hypothetical protein	MTRDLRLYLQDIVDSIEKIQRYTENMTFAEFELNNMAIDAVIRNFEIIGEATGHLPDELYDKNPEIPWHKMKAMRNIMAHEYFRVDLEIIWNTARESLPPLAEKIMYLSRLM
SWOLF_00561	Swol_0550	SWOL_RS02795	10.6123	-1.5063	0.0156234	0.052821	0.623059	-2.4176	7	8	5	2	34	15	5	8	2591	2460	313	646005	646946	+	hypothetical protein	MDGQALKQAVTPYFAGVLHEGLSRLKAEVYQEMEEIRLRAAQPLLLKIGESEWGLTSRGELTKKLPEAINASREDLYRTIASISDNSLYALEEEIRRGFITIPGGHRVGLAGQVIVQAAGIKGIKEFSSICFRLAREKKGCARTILPHIISTGTIVNTLIISPPRCGKTTILRDIARSISTGSSACPPHNIAIIDERSEIAGTHRGLAQLDVGIRSDVLDACPKSWGMMMAIRSLSPQVLIADEIGRKEDVEALQECVNAGVAVICSIHARNLEELSKRPLIKKLLSQGAFRLGVVLSRRNGPGTVEEIIRWD
SWOLF_00565	Swol_0554	SWOL_RS02815	5.97157	-0.29961	0.734595	0.840301	0.883753	-0.33902	7	5	1	9	13	10	0	3	2612	2593	394	648373	649557	+	Stage III sporulation protein AE	MKKYFLLFLLLITGILIFSFPAWAGEIDNESEQVAPLETTLKNLNLSVFDEYKKNIDEEISSSMKGKTVKELLLDFSQGQLDLKIQDIMGGILQLFFKEVRANSGLMAKLLVLSVLTALLVNLQNSFSSGVAQISYLSCYLALGAIALGSFRLVLEIGHQSINNMVAFMMGMLPQMLVLTAGLGNINASAMLFPILMTTATAFANAIKNVVFPLIIMSAILSLLNHMSISLKVEKLASFFGQMARVSLGFCLTIFAGFITLRALYASVLDKVALRTTKFVTDNAIPVVGKILSDTIEVTAGYVVMLKQALGFLGVLIIIGIIALPLIKVAAIALIYKITAAVVEPLGDAKTAAILDIMSAHIFLMLAALASVGLMFLIMISIVAGMSNGLGALR
SWOLF_00568	Swol_0557	SWOL_RS02830	188.492	-0.491111	0.00674754	0.0270764	0.181285	-2.70905	155	152	143	172	232	179	186	289	1318	1074	191	650749	651324	+	hypothetical protein	MKKERNIRPLLLRIRLKNICLIIVIFVLLLFGTIWIINGKEERTAILPLSEENKILEEFSAADLSQVNKKETAPNDFFSTYRLDRERIRGKQLDILKAIMENKDSDDKAREVASLRMVKISEEMEKEMRLESLVKSEGIEECVALVQAGTATVIVPAGTLNPQREEGLREILLSLADFPEDKVWLKEAGKE
SWOLF_00569	NA	NA	3650.84	-0.443894	5.47307e-06	6.33565e-05	0.0976496	-4.54579	3196	2990	2955	3228	4125	4184	3949	4580	288	198	634	652058	653962	+	Oxaloacetate decarboxylase alpha chain	MGKIKITDTSLRDGHQSLWATRMTTEDMLPILENIDEVGYHSLEVWGGATFDVCIRYLNEDPWERLRKIRRGIKKTKLQMLLRGQSIVGYTHYPDDIVEKFVEKAAENGIDIFRVFDALNDIRNLETCMRAAKKSGKHVQACVVYTVSPVHTMQHFVETALRLKDMGADSICIKDMAGLLSPYASFELVKALKDNVQLPLQLHTHYIGGLAIAALLKAAEAGVDIIDTASVPMAFGSSQPPVETIVRALQDTPWDTGLDLHALFNIATHFEQIRKHKGFERGVTRIADMKVFEHQVPGGMITNLYSQLEEQKASHRIDEVLAEIPRVRADLGYPPLVTPTSQIIGIQAVLNILMGERYKLCPGEVKDYVRGYYGKPAVAIKDEIRKKIIGDEEVITVRP…
SWOLF_00570	Swol_0559	SWOL_RS02840	1551.62	-0.1231	0.342782	0.511562	0.129759	-0.948683	1415	1382	1525	1617	1821	1382	1523	1747	414	369	449	653973	655322	+	Biotin carboxylase	MFSRVLIANRGEIALRIIRACKELGIETVAVYSVADKDSLHVKQADEAICIGGAPARQSYLNISNIIAAAQNSGAEAIHPGYGFLAENSHFASLCSSYNIKFIGPPPEVIELMGDKVQARELVKSVGVPVVPGSDGAVQSYKEALAVAREIGYPVMIKASAGGGGKGMRLAHNESSLKNALEMARMEAGAAFGNDEIYLEKYIEEPRHIEFQILGDQLGNLIHLGERDCSLQRRNQKLLEEAPSSLLDEALRQQMGKVAVDAARAAGYSSAGTVEFLVDKNKKFYFIEMNTRIQVEHPVTEMVTGIDIIKEQFRIAAGEELSYQQEDIEIRGWALECRINAEDPACNFQPSPGQVGQYIIPGGPGIRVDSSVYSGYHIPPFYDSMVAKLIAWGRNRDEA…
SWOLF_00571	Swol_0561	NA	830.507	0.390635	0.00284833	0.0132255	0.130925	2.98365	1030	920	983	832	760	718	615	785	194	242	134	655704	656108	+	Alkaline shock protein 23	MEGQKPEIFNEYGTIRIADEVVSTVAGLAATDVEGVVSLSGGWGTDLVEKLGRKNYGKGIKVEVAEDKTRIDIFIVVEFGYPIPEVAEKVQKEVKLAVETMTGLSVASINVHIVSVSIKKSPADEEAVSEFIVE
SWOLF_00572	Swol_0562	SWOL_RS02850	789.093	0.663808	2.07115e-08	4.60418e-07	0.118411	5.60595	1016	966	960	934	671	656	552	556	265	393	179	656178	656717	+	hypothetical protein	MEKAWRPVLLVYNLLLLSLAGVVVVAAMGRAEPLTFINQALSTPQNRVIVGIVAIVVMAIALVMLVSGLKYENKPDSIIVDSSLAGQVSITVPAIKVIIMKAVKKVDGVKEIKPAVSTSNDGLLVYLHTAINPDYNVPEMSKSLQQTVKEHLEDIGGLQVSQVKVLVDDFSNPNKAVNR
SWOLF_00573	Swol_0563	SWOL_RS02855	374.592	0.0694642	0.642994	0.773996	0.149864	0.463516	417	433	350	329	338	333	381	414	279	268	74	656729	656953	+	hypothetical protein	MGEKLLLLILEEHRGKALGILLGLIASILFISYGFWRSLFVIFCIVLGFFIGKRIDENHSFDNWLRQMFRDRQR
SWOLF_00574	NA	NA	736.375	-0.206868	0.152906	0.289668	0.14473	-1.42934	668	796	589	677	799	715	721	927	233	190	115	657027	657374	+	Transcription antitermination protein NusB	MQADAKKAFDYLVLHDKLAEKNQGFSWDLIQGTLEKQAEIDQMIASYSREWALDRMSSVDRNIMRVAAYEILYLEDSQAVVAIDEAIEIAKKYGDEGSGSFVNAILDKILGEKNG
SWOLF_00575	Swol_0565	SWOL_RS02865	865.246	-0.417342	0.000227468	0.00162792	0.113212	-3.68638	694	806	674	788	986	986	954	1033	574	434	326	657367	658347	+	tRNA N6-adenosine threonylcarbamoyltransferase	MDSFLGIDTSAYTSSLALVDEEQNIIADERMILQVGAGKRGLRQSEAFFQHIKNLPFLFARLSSYFDAPVKAIGASAWPRRVEGSYMPVFSAGFSQAVVLSSFTGIPLYSFSHQEGHIIAGIKGNEALLGRAEFLAVHFSGGTSELLHVRQQQGGLLDISPALAGLDLHAGQLVDRVGVAMGLDFPCGSELEKMARQSSGENLPLMPSSVSDKGFSFSGAETRARKLMAEGISYPDIALASLRCIANTLEKSILQESDKKGIKDVLLVGGVMANSIIKERLQARLEHPAVGLKLFFASPRLSSDNAVGVALAAQFILRKTEGGRSH
SWOLF_00576	Swol_0566	SWOL_RS02870	771.627	-0.223425	0.0705112	0.163222	0.123534	-1.80861	674	816	658	702	859	891	766	807	516	436	277	658361	659194	+	Bifunctional protein FolD protein	MEIISGSQIAQEIRQKLKEKNEREGISPCLAMILVGGQKEDLHYVGLKEKAATATGGKSRLLHLPEDTSQQELMAKIAELNQDEQVDGILLQLPLPAALEEQTDEILAAIRPDKDVDGFSLVNRGRMSGDRPGFISCAALACLEVIERFFPSLAGKKAVLVGDSFDLIIPLATIMIKRACQLSVLPSYEPGLASGADILVVEKGRAGIVQAEGLAPGVLIIDAGFYWGAGGVCGNVDRAALERQGFEARLLPVPGGMGPILIAKLMENLAQAARQKR
SWOLF_00577	Swol_0567	SWOL_RS02875	866.655	-0.490282	0.000282067	0.00195193	0.135018	-3.63124	644	813	688	734	938	1098	892	1126	736	523	405	659200	660417	+	Exodeoxyribonuclease 7 large subunit	MKEILTVTELNSYIANLLDSDPFLGQLWLRGEISGFRLYQQSGHMYFTLKDEDSTISAVMFKSRARGLKFKPKDGMEVLLRASVSVFARQGKYQLYVEEMQPYGIGGLFLYLEELKKKLAAKGYFAPERKKAIPAFVQRVGIVTSQDGAALRDICRILKQRHPGVEVVLAHSSVQGSEAPGELAEGLRLLNSYAEVELIIIGRGGGSYEDLMAFNSELVVQAIYESNIPVISAVGHEVDFTLADLVADLRAATPSQAASLAVADMQALSRQLDNYQQRLLRAMQRKLLYYTEIIDRLMMKRIWKQPRSLLHMREELLSQLEKSLSRGMAEIFREKKMKLSMNMAALDSLSPLKIMERGYVLLQKEGRIIRDEQQVQIGDRLEVAMRHADLEIEVIKKER…
SWOLF_00578	Swol_0568	SWOL_RS02880	175.332	-0.354314	0.0711844	0.164352	0.196372	-1.8043	137	183	134	160	217	181	147	245	636	492	73	660405	660626	+	Exodeoxyribonuclease 7 small subunit	MEKLSFELALKKLEESVEQLESGELELEESIKVFEQGIELSLFCRKELSQAEGKIQRLVKNLGGEFELLDFEV
SWOLF_00579	Swol_0569	SWOL_RS02885	827.961	-0.564031	0.00238897	0.0114458	0.185716	-3.03706	636	661	556	814	854	911	856	1336	591	410	301	660638	661543	+	Farnesyl diphosphate synthase	MNFDLEHFQEEIRQRKEFVDNCLIGCLLSPDSDPPLIHQAMHYAIFNGGKRLRPIMVLEGAKIAGGEAEQAIPVACALEMIHSYSLVHDDLPCMDDDDFRRGQPTCHRVFGEANAVLTGDALLTAAFELLSEKNSVSGIKPDTTLRVIAEIARASGSRGMIGGQILDLEAEGKIIDYESLRKLHCLKTGQLFRAALRTGAIVGGIGEKGLLALSDYADNFGLAFQISDDILDVQGDAALTGKSMGSDARKEKNTYPSLLGLEKSRQLLEESIATCLQSLELFGPEAEFLRQLACYTLYRKS
SWOLF_00580	Swol_0570	SWOL_RS02890	337.729	-0.12869	0.446835	0.609733	0.169172	-0.760703	322	346	317	311	417	417	283	289	742	691	184	661678	662232	-	hypothetical protein	MKKALILSLILLLSFSLFACGVKGNQQQQPGQKEEQQQPAGESDEADADSIIYKNTSYGFNFSLPKNWKGYTIVNSQWEGLATGDAQEAAIVETGPMISIRHPQWTVDNPRQDIPLMVFTTIQWNSLQENKFHIGAAPIGPKELGSNAKYVFALPARYNFAFPTGYEEVEEILENNPLQPVEYP
SWOLF_00581	NA	NA	42.5439	-0.692119	0.0111629	0.0408169	0.27275	-2.53756	34	30	37	32	68	62	47	30	1608	1293	60	662329	662511	+	hypothetical protein	MPFVGNVYNSSSLIYLISKEGLVIIKQFLPTNDNFKFGYLSNMIEGDGGTTTARRMSEDY
SWOLF_00582	Swol_0571	SWOL_RS02900	144.403	-0.360909	0.150869	0.287186	0.251248	-1.43647	140	130	124	111	106	142	254	147	1203	1037	132	662777	663175	-	hypothetical protein	MSEIKVAINNVRISKINAVLTEKKNETSDASLRRNTVAELDPVEECSYVLRILEKIDFQPTGPMMLELETLADITTSSNLEDKNLIELKKELADMVMTVNTLTIAFISEKMLSGPPIIIPPFLEVDETVVYE
SWOLF_00583	Swol_0572	NA	115.082	-0.203554	0.336487	0.506141	0.211786	-0.961129	91	128	105	104	99	118	166	109	1583	1505	187	663168	663731	-	hypothetical protein	MVEKVFNDYYSVEYPALVKRIPDEEGGGWIAEIIDLPGCIADGETPDEAILNLNEAKKCWIDVAHKRGQNIPKPSPSFTDDEVYSGKFTLRIPKFLHRQLAQTAKNEGVSLNQYLQTLIAFNFGQTIKRNNEKQETTQNSFNYNIKIQQFGYSTSKGAFNDLSRLWNGIDRNPIVCGFNPRGVIINE
SWOLF_00584	Swol_0573	SWOL_RS02910	9.58261	0.247762	0.679836	0.804711	0.600362	0.412687	10	21	5	4	10	7	8	11	2251	2303	82	663733	663981	-	hypothetical protein	MSQIRKRLLRLINNPVGVEWSELRTILKYYGCIIEESSGSHKVVYHPTSSTNVTVSIHNNKVKVIYVKKCIELLEEVIEEEE
SWOLF_00585	Swol_0575	SWOL_RS02915	97.4708	-0.722422	0.000287019	0.00198074	0.199193	-3.62674	75	76	64	83	139	133	124	85	2171	1995	459	664746	666125	-	putative FMN/FAD exporter YeeO	MKKLSLLIIKEPLIRKRIFKTALPAMMEMILYMLIGVVDIAIVGRLGAVPLAAVALGAQIFFGLVLLLESLGIGAAILVAQAKGAGNRLEVSRVAGQSFMLAVVVGTAAAVLGLWLAEPFVGLFAVEAEVERLALLYIHIVFSILPVALTLYIINSVYRGLGRTDIPMTIAFVVNIVNCAANYILVYGMGPIPALGVAGSALASSLAHVVGLVMACWYFFGGRGGLKVKFRLSERLNWSIIQNIFRLGLPSMGEQFFLTVSGLISVFLIVFLGTTAYASHEVALAVESLSIMPGFGVAIAATALVGQAVGARDRLAVQKMARGSLELAVLLMGLLGVVFFCFPQAIARIFTNDPVLITLAGSLVRIAAFEQLTIALSMTLAGILKGAGDTRTPMYVTTL…
SWOLF_00586	Swol_0576	SWOL_RS02920	9.19528	-0.557717	0.266241	0.430771	0.501652	-1.11176	7	6	7	10	15	7	9	14	2362	2266	90	666505	666777	+	hypothetical protein	MPNIKSSTDLRNNYNEISTFCRESREPVFITKNGQGDLAVMSIETYEMLNGKLELYRLLDEGRAAVKEGRKRPLEDVMQDIRQEITDGKL
SWOLF_00587	NA	SWOL_RS02925	23.5715	-0.279188	0.376191	0.544664	0.315489	-0.884936	16	27	21	21	27	25	24	27	2104	2025	104	666764	667078	+	hypothetical protein	MANYRVDVSEPAEKDLRDIVRYISAQLSAPMTALKMMDNVEKAIMGLAVMPQKCPLVTDERLAMMGYRKLFVKNYIVFFTINEKSKVVDIERILYARRDWRHII
SWOLF_00588	NA	SWOL_RS02930	30.1148	-0.68277	0.0199157	0.0643863	0.293294	-2.32793	25	21	24	24	41	42	43	19	1770	1513	57	667494	667667	+	hypothetical protein	MTVPDKETRKANRLIYEKSPYLLQHAYNPVNWYAWSPEAFQKAQKEDKPIFLSIGYS
SWOLF_00589	NA	NA	351.662	-0.708981	3.89e-07	5.71901e-06	0.139721	-5.07426	240	260	274	289	374	459	426	491	1736	1441	610	667736	669568	+	hypothetical protein	MAHESFEDQAVADLLNRNFISIKVDREERPDIDHIYMMACQALTGSGGWPLTVIMDADKKPFYVATYLPRSSRGSLWGLLELLPRVAELWNKERESLRQAGEEISRHIIKQEANQAGQPINEELLNRAFKQYARAFDAEWGGFGSAPKFPIPHNLLFLLRYYHFRHEGQALEMVEKTLQSMYRGGIYDHIGFGFARYSTDRQWLVPHFEKMLYDNALLAMAYLECYQLTNKEFYAGVARDIFSYILRDMSSPEGGFYSAEDADSEGEEGKYYLWDKDEITEILGEQAQSLARTYDISQKGNFQGRNIPNLTRTPNFEEPRQEFAAERQKLFNYREKRIKPLKDDKVLTGWNGLMIAALAMGARVLGDESYLQAACQAADFIKKNLRRSDGRFLARYREG…
SWOLF_00590	Swol_0580	SWOL_RS02935	243.318	0.827601	8.80931e-06	9.49742e-05	0.186208	4.44451	342	343	262	306	215	196	152	131	1472	1827	469	669717	671126	-	hypothetical protein	MKANLERSAIANNIPAELEHSLENIIHFGGISRNSAEQLKQGLDSFGRLQQQYANDNQIRKVREQVTPAFFELYTAVLKRVAAEGYSDPLLKMFLCFGYLDERLLLPEQIHSLYQLAESIDFGSKDAVYTIDNWLVSIYKQDKEPSINEFGHDYNEVFREKKKRGELRETDKSKYDNDASSKLQHEIENLFKLGQRICHGASASYFPVLYSDILPKDLTNYLLTPQRIKEGLEKLLQVDYSVFHREIVYHRPEIGINKHIIMKPVWPDYILLPTVGSRGIMWQELTGRVRNSAARFVLPLFCNGNLDTMLLEVISHFRWELSRSTSSITRTSNVSDSLVGEYSDYIQFYKKNRNLTEEAKEKIRLQMEKHRNNTREVFADDYKTWIDFEARGLLRLNKV…
SWOLF_00591	NA	NA	278.882	-0.203249	0.145914	0.281517	0.139775	-1.45412	261	261	254	267	341	318	276	254	916	822	190	671945	672517	+	hypothetical protein	MMGYIKKDNLISGLLVAFFTFFIALLVSLGSEALVRAVNNVIVALILLLMVILLGIFFDIIGTAATAAQMPPFNARAAKKIFGAKQAVKLVGNAHLVANFCNDVIGDIAGTLSGAIGAGIVISLVNELVFLDIILAGALMTSFIAALTVGGKAVGKSLAVNQANSIIFRVAIILAWWEKMSGMELFKNRR
SWOLF_00592	Swol_0582	SWOL_RS02950	1738.3	-0.658965	2.15134e-08	4.74049e-07	0.117686	-5.59937	1388	1289	1282	1437	2417	2161	1896	2036	623	396	638	672523	674439	+	1-deoxy-D-xylulose-5-phosphate synthase	MDEILNTINSPRDLKKLSLPEMTQLANEIRQLLVKSVAKCGGHLASNLGVVELSLALHTVFDSPEDKIIWDVGHQAYVHKILTGRREQMSTLRQYGGISGFPKVEESEYDAFNTGHSSTSISAALGMALARDLQGQSNSVVAVIGDGALTAGMAFEALNHAGQEDSDLIVVLNDNEMSISKNVGAMSAYLNRLRTDPSYSRTKEEIESVLNRIPGIGPNLARAAGKFKDTVKYLMVPGIIFEELGFTYIGPVNGHDLAELKAVLSNIKKMKGPILLHTITQKGKGYEPAFQKPDIFHGVGPFDVDTGTQLKKSLKTYTEIFGDFMLNQAQRDNKLVAITAAMTSGTGLSEFSRNFPERFFDVGICEQHAVTLAAGMASSGLRPVVAVYSTFLQRAYDQI…
SWOLF_00593	Swol_0583	SWOL_RS02955	355.608	-0.757492	1.09721e-05	0.000115029	0.172272	-4.39707	283	247	249	277	518	456	319	496	1185	784	270	674426	675238	+	16S/23S rRNA (cytidine-2'-O)-methyltransferase TlyA	MARIRLDSLLYDKALAPSREKARAMILAGEVRVNGQMVDKPGTTVDEEARIELKSHLSRYVSRGGFKLEKAIEDFRLDFSQRVVLDIGASTGGYTDCALQHGAIKIFALDVGYGQLDWKLRNDPRVINLERRNIRYFSREELGEAVDIITMDVSFISTTLLFPVIKEMLKEDGVIVSLIKPQFEAGRGKVGKHGVVRDPVVHREVLLNCINSAQQENLYCTAVSFSPITGPKGNIEYFIQLKKEAKPCERIEEVVEKVVEEAQQKLGGKK
SWOLF_00594	Swol_0584	SWOL_RS02960	264.278	-0.460902	0.00208016	0.0101859	0.149715	-3.07854	203	217	238	235	367	285	291	278	1304	1075	268	675235	676041	+	NAD kinase	MKIILVNNRFKENTEKKAQEIAGQLSALNVEVIIDNGLDEPYAGTVDFIMVLGGDGTMLRAARRYGQRAIPVLGVNMGTVGFLSNIEINELAEYLPLILREEYSLEARMMLEVAVFQQQSLLTRVFCLNELLLRSNSPRMLSFALEISGQKLEPYRGDGLIVSTTTGSTAYSLSAGGPIADPQLDAFIVTPVASHIINKRPLVVSPEREISLHLLEEREAIIGIDGQIKMDFGAENRVLIKRAPHPLLMVNLKAKPFFTSIDRSLQRQ
SWOLF_00595	Swol_0585	SWOL_RS02965	294.877	-0.390061	0.00733123	0.0290474	0.145468	-2.68141	290	241	227	267	375	328	337	294	771	605	153	676090	676551	+	Arginine repressor	MKLRRQLCIIDIINQKEVATQEELCETLKNQGFDVTQATVSRDIKELKLIKVADKDGYHYALPDTPGVKGSFERMKRVIEDSVLGLDYSENLIIIKTLPGSAHAVASLIDSAEWPTIIGTVAGDDTILAVVKPKEAAPGIVEEFEQLMLKSNR
SWOLF_00596	NA	NA	908.931	-0.121371	0.325239	0.495152	0.123376	-0.983749	829	867	833	960	1091	928	887	878	122	109	82	676702	676950	+	hypothetical protein	MSRERFTLRVLLVFHPAGVTIKVADKDGRLARYPLRRETSRRCCPCEAPCRAQLMLPAVAIKDAGAVYLCKLMHIYNFCAVK
SWOLF_00597	Swol_0587	NA	720.562	-1.20438	2.85915e-08	5.83917e-07	0.217012	-5.54985	519	341	413	474	1241	1189	648	941	1339	729	560	677001	678683	+	DNA repair protein RecN	MLQEIYIKNFVLIEELRLSFEQGLNVLTGETGAGKSIIIDALGLVLGERVRNDLLRDSQKKAIVEAVFVVENNSAAHSVLLENGLLEEEEDCIVVSREIATSGRSLARINGRNVNAGFLKSLARHLIDMHLQDESSGFLNPQNYLQFVDGFIEEGQDIGKEIESLFLQIREEERQLENYKNNEQNRLQKIDFIRYQIEEIEKAGLRSGEEEELLALNQRIKNAQALEEGTGRILEQLYHRQHAGESALDLISASLENLGRLKEDEFLSRLQSPLEEIYYSLQDIASQLSSFRDSLDFEPGLLEESEERLYQLQRLKGKYGQSIDEILDYLGKARLELEYLENSGEKQEELEESITALKLRYHHLAAQLSQLRQSAAQKLQENVDMELRELNMPQVKFAV…
SWOLF_00598	Swol_0588	SWOL_RS02980	45.7485	0.136775	0.70008	0.816814	0.355064	0.385212	47	47	55	46	43	47	73	8	1854	1938	141	678785	679210	-	18 kDa heat shock protein	MFELTPFRKRRDMMNSLLGGDMLKEFNDFWYGAALNMKADIKENNKEYIVEAELPGVKKENINVELKEHTLTIAATQDEETKDEGINYVRRERRTGSVSRSFYVENVDQEGVKADYKDGILKIVLPKLKETPPDKYQVKID
SWOLF_00599	Swol_0589	SWOL_RS02985	14.473	-0.317021	0.514026	0.67156	0.485795	-0.652581	13	13	17	9	11	33	9	11	2519	2516	443	679855	681186	+	SpoIVB peptidase	MQRIRPWLGIVLSLLLIALCITPQAQSLLNLPQYQRLVVGESSTISLPLPEKLKDKIEMQVISPSRSVFAAPQEPPVTISSNSSGYEILALKPGKVNVELKLLGYIPLKSMAVETLPTKRVVAGGHSIGVILQSKGIMVVGYAPVSDSEGKKAYPARDQGVEIGDIIYQVDGQPLHSESELARIIDEKKSVLLGVKRGSKKLSITVRSTYCPETNRCRIGLYVRDGVVGVGTLTFWEPDSKIFAALGHVIIDADTKQQIDVLQGKIVSASIQGIKPGKPGQPGEKIGVFNGEGEIEGKIIKNSYSGIFGKTGDEITNPLAHYTMEVAYAHQVNEGQAQILTVVNGDDIEAFDVVVEKVFPERQDGKSMIIRVADHRLLNLTGGIIQGMSGSPIIQNGKI…
SWOLF_00600	Swol_0590	SWOL_RS02990	85.7931	0.099721	0.654453	0.783736	0.222798	0.447585	75	81	84	112	67	93	70	104	1886	1929	268	681353	682159	+	Stage 0 sporulation protein A	MFSEANRIKILIADDNREFCGILRDYFNNDSDFEIVGICNNGTEVLEIIEKTPIEVLILDLIMPYMDGIGVLERINELNIEPRPRIIILTAFGQENITQKAVQLGADYYILKPFNLQVLGDRVKQLVRDVPPRVENRSTGSSVVSSRPGAGKDMEIEVTKVIHEIGVPAHVKGYQYLRDAIMLVVAEINYLGAVTKELYPTIAQKYDTTPSRVERAIRHAIELAWDRGDLDKINKFFGYTVSGEKGKPTNSEFIAIIADRLRLENKVS
SWOLF_00601	NA	SWOL_RS02995	560.425	-0.226746	0.166776	0.309182	0.163995	-1.38264	490	524	505	540	608	457	583	777	912	812	373	682374	683495	+	hypothetical protein	MLAKGRARMDRRTKNLVKRLKKSDIAIIDHDDIDEVAANSLIDARPQAIINTQASITGRYPAKGVYKILKAGIPVLDEVGENIFSQLREGVLIEVRGNQVFWGKTVIAEGKELSLEDVRLKLKEAHQNIQLELDHFVDNTMEYAKKEKDLLIGNIDVPVLDTYMLNRHVLIVVRGSSYKEDLRTISPYIQEEQPVLIGVDGGADALLEFGLKPDLIVGDMDSVSDTALSSGAEIVVHAYADGTAPGLDRIESMGLKAKTFPMPGTSEDVAMILAWEYGASLIVAVGSHSNMIDFLEKGRKGMGSTFLVRLKVGSILVDARGVSQLYKQHLPSKYLLQLLVAALIPITVILAVSPATRPFFRLILLQLKIIFNI
SWOLF_00602	Swol_0592	SWOL_RS03000	317.251	-0.436212	0.0040118	0.0176183	0.151608	-2.87723	264	305	227	278	353	328	352	431	1256	1033	300	683773	684675	+	hypothetical protein	MIDLRYHIASIVAVFLALGLGILIGSTIVGDNLLVDQQKKMIDRLEGQFYSLRERESELSASNQYKDQIISNYENYSQALLPPLVKEHLTGYQVALVVTGGSDIPAGMLNALSIAGANVVSKSVILSNISLDEASLRQRVQEFYGLDKEVSPDVLRQYVAASVAAVITNKADPGVISFLQENDLLKFSGSNTMPLNGIILLGGTNNLAGFFAASFDHTLIESLAQQGLKIFGVENSKVTYSYMEEYQKDKISTIDNVDLSPGQISLVYAMEGEPGDYGIKVTAKKFMPSLPVESVNKQQR
SWOLF_00603	Swol_0593	SWOL_RS03005	100.702	-0.404429	0.0989845	0.211174	0.245139	-1.6498	94	100	58	96	116	89	154	98	1893	1778	268	685021	685827	+	hypothetical protein	MKNITVVIPAYNEEERIGETLQAVKSIPGISRVIVVSDGSTDATASRAREEGVEVLELYPNRGKGGAMNAVLPFLNLEQREPSLSAEATELGFVPQLSTREHYTADSSANLLLPQLEGKAADIVIFLDADLGASASQASRLIEPVAKGMADLSIASFPPPQKKGGFGLVKGTAAWLIRKVGKMEARAPLSGQRAMTREVLQAVTPFNEGYGVELGMSVNALLQGFKLIEVPTTMSHNESGRDLKGFFHRGRQFWDVLRVIGDLRRKGI
SWOLF_00604	NA	SWOL_RS03010	23.7322	-0.0308252	0.935425	0.960782	0.380455	-0.0810219	31	16	25	21	32	11	24	30	2366	2368	293	685824	686705	+	hypothetical protein	MNIWLVAGLAALAGVFAEGLILHYLLPLLQQSAATRKNYQGLDIPVSAGISFPLALLLVYTIILLFAPLYEQPVNREIYFLFLMGIFAISLLGFADDMLGQRDTLGFKGHLGALLHGRMTTGGLKAAGGALIAFFLALFLSSGLVSGWPDIIVDTLIMALFANMLNLLDLRPGRAVKGFFFFFFLLAFLASWKINWILIAPLLGATLYYVHFDLKALAMMGDSGSNVLGLALGFMVAGSLPLSFKVGVLFFLIFMHLITEKYSLTRIIEKVAVLRKIDQWGRGKSDGKSEKTG
SWOLF_00605	Swol_0595	SWOL_RS03015	139.035	-0.345184	0.0612522	0.14809	0.184425	-1.87167	116	118	102	152	146	142	152	185	1891	1789	375	686680	687807	+	Peptidase T	MVRVKRLVDTFIRLVETASVSGRESAIRDLLQQWFQQRGLTLVEDEAGQILGGDSGNLLLQIPGTMEGPTLLFAAHMDTVEPGIGVKAVVDEDGFIRSKGNTILGSDDKAAIAVLLEVFDILKEKELSHPPLEFLFTVSEEQGLKGAKAFDFRQLKSKIAYVLDAGDKPGAIIIQSPCQNEMEYTALGRAAHAGINPEDGLNAIQLVANALAAMPCGRIDDETTCNFGGIEGGTARNIVAEFCRVKGEARSLRREKLDLLSTELKDIFIAEVEKRGGKAEVAVRFLYPEISLDENEEVVQLAARAARNIGLKPHLLSTGGGSDASIINGQGILCANLGVGMRAVHTCNEHISIEDLVNDARWVLAIIEEAARIGE
SWOLF_00606	Swol_0596	SWOL_RS03020	166.74	0.0205412	0.900657	0.940367	0.164552	0.124831	143	161	177	187	173	142	165	185	1709	1744	359	687900	688979	+	hypothetical protein	MIAIKRGRILKELFARPGIKGYLISIDGEEARSIVYPELVGEVLPGDEVLVNTTAVELQLGSGGYHYVVASLQSRNRELTPGGHIMKLRYTPMQLKVLSVEEEASPFHQVMQEADSLENTPVLVSSLHSMLLPLCLQLKEKDKELRLAYIMTDGAALPLAFSQVVDYLKREGLLQAALSVGHAFGGDLEAVNIYSGLLAARHILQADIIIVGMGPGIVGTGTKWGFTGIEQGEILNAVEALEGRPVAVPRISFADKRKRHQGISHHTLTVLSRVCRVKALVPLPLLEEEKMDFLWTQIREAGLLDKYHFIVENEPGILDLLNNSSFKASTMGRGVEEEKEFFLALGAAAQAALRLYQQD
SWOLF_00607	NA	NA	18.6285	-0.239203	0.517024	0.673983	0.369175	-0.64794	19	18	17	16	30	13	20	16	1765	1710	41	688986	689111	-	hypothetical protein	MSISVGKNTIVFYGKFPELLALLKAYPPDTRLQDFIRLHLH
SWOLF_00608	NA	SWOL_RS03025	123.515	0.125387	0.506106	0.664178	0.188576	0.664914	144	123	112	132	124	95	107	150	1404	1491	178	689174	689710	+	ADP-ribose pyrophosphatase	MDLEEKTLASRDIFQGRIIKVRVDQVLLPDGSESSREIVEHSGAVGIVAIDEENNLWMVRQYRKALERVLLEIPAGTLEENEEPLECARRELEEETGLQAAKWQKILSYHSAPGFCDEKLFLFMAQGLSPGESSLDRDEFLEVEKVPLKEAYEMIFSGEIIDGKSIIGIQYACRLLGC
SWOLF_00609	Swol_0598	SWOL_RS03030	357.343	-0.732287	4.24285e-06	5.07526e-05	0.159223	-4.59912	286	245	245	297	428	510	355	493	1446	1082	392	689896	691074	+	hypothetical protein	MREIFADLHIHIGRSQGRAVKITASRELTLKNILFREAPRKGLEMVGIVDAGSTLVAAEIEEMLLHGELEEQPQGGFLAANGVLMIAGAEVESREGVHWIIFLPFLHSIKSLQKYLRSRVRNMTLSTQKADATAIDLLNLSYLLEGIFCPAHAFTPHKGAYGFWTDSLADKMGRDLAQVKVLELGLSSDSLMADMIAETSNFTFLSNSDAHSLANIGREYNLLRMKQKNFAEFRYCLENYEGRRILANYGMDPLMGKYHRSFCLQCERIAAEAPPVRACANCGSENLVAGVYDRIVSIRDYSEPRQPLGRAPYYYRVPLQKLPGIGPKTLEKLRAGLGSEIDICENANQEDISRIAGERVAALIIEMRKGRLDISPGGGGRYGKVKKDNRKQ
SWOLF_00610	NA	SWOL_RS03035	351.4	-0.228568	0.192026	0.342106	0.175201	-1.30461	311	299	337	341	312	393	313	507	857	761	217	691040	691693	+	hypothetical protein	MVKSKRIIVSSDASGAVQAAREGLLLIIVDVIDMSTTLESALDAGAAAILGCSPDFTRAPVKVAPEEIGQEASRLAREKGRGIILVAEPRVGSEEERRGRCQRVISGIEKGGGVIEAVVPNIGAETPRLVDMKDRVVVAVTDTGGVAFDAAFQESRRLTVGTVARTLKQKGMEPALTAVSRALKMLQETDQGIAVVAASRNSLEDVLAAQFIANLFL
SWOLF_00611	Swol_0600	SWOL_RS03040	154.574	0.0948441	0.585871	0.728207	0.17408	0.54483	159	169	156	150	150	113	159	180	1639	1699	301	691897	692802	-	Response regulator PleD	MRVLIADDDLISRTVVKALLSKWGYEVLEAGDGIQAWDILKEKDSPQLVLLDWMMPGIDGLELCRRLRQLDNNTYHYIILLTGRDSKEDIIGGLNAGADDYITKPFMPEELEVRLRVGKRILDLQQSLNEALEIQRYQAQHDLLTGIFNHAKILNILEKELYRAKRQNSNLAVIMGDLDHFKKVNDTYGHMAGDAVLVEVALRMKNTIRLYDSICRYGGEEFLLVLPGCSTEEAIIIANRILGSISQEPVVFNSTPIAVTISLGVAMKAAGDKTTAAELVQLADAALYKAKQNGRNRVEQA
SWOLF_00612	Swol_0601	SWOL_RS13465	289.155	0.596161	0.000793458	0.00454024	0.17769	3.35507	335	391	333	324	175	210	245	300	2033	2173	1442	692845	697173	-	Sensor histidine kinase RcsC	MTDGFSLNEVKASFDTLFNTIEDYLFIINENGNAVYANRAAIEKLGYSQEEIQGLSLLLLQPPERRDEAAQIFASMMAGQRDHCPIPLYTKDGSYIPVETSVVRGQWQGTPVFFAISKDISQISQANARFSKAFSINPALMAISKIDSGKYIDVNEAFLSRLEYNRDEVIGKTSGELGIIPFAERDLLIKELYQQGCIRDKELTLITKSGSELYVIFSVDFIETDDQTYLLTVMVDITGRKIAEELLKESEDRWSSALECSGNGVWDWDAVTNRVFFSKEWKSMLGYEEHEVGDSLQEWESRVHPEDWERIQVELQKHFDGQTPVYGSEHRLRTRDGSYKWLLDRGKVINRDEEGKVLRVIGTHTDITEIKKVQEDLSRTRGQLKAILDNLPFLAWFKD…
SWOLF_00613	Swol_0602	SWOL_RS03050	761.592	-0.44137	0.00714518	0.0284448	0.164078	-2.69	665	640	695	576	713	808	843	1153	877	698	450	697328	698680	+	manganese-dependent inorganic pyrophosphatase	MKAIYVIGHKNPDIDAVAAAIAYREYKEATDQGLYLAAMAGEMSDEIDFVLEAFDFAPPLHIKNVKTTVEDLLDEKEPFCVCRDMNLMELSNLLRQQELKTVPVVDEKERLLGLITIGDMAMLFMNSLLDVGDLAETPGILGKLLNKKVTDIMKIRDLILFEKDEAAEEARKLMLSTRFRNYPVVDEENRFLGIISRYHLLNMRRKKLILVDHNEKKQAVDGVEEAEILEIVDHHRVGDLQTISPIYFHNEPVGSTSTLVAEKFINMKLTLSQNLAGLLLSGILSDTMLFKSPTTTGKDLSIAAKLQEISGLEPLSWGKAIFENSHQLDKRDDEELIFEDLKEYSSEELIFAISQIETVDLASFSRRKTSLLKSMQEICERKAYAFICLMVTGILEEGT…
SWOLF_00614	Swol_0603	SWOL_RS03055	71.996	-0.0869002	0.810234	0.889557	0.361896	-0.240125	72	62	95	54	71	85	119	19	1460	1446	104	698793	699107	+	hypothetical protein	MEQAIISINEIKTKLFPIFENAPVYRAILFGSYAKGNPTNISDIDILIDSKGELLNIDFYGVLEDITTQLGKCVDLFEITELKNNSAMQSVIEQEGIVLYDRQR
SWOLF_00615	Swol_0604	SWOL_RS03060	45.2758	-0.361377	0.234128	0.392905	0.303731	-1.18979	40	44	44	33	45	56	78	22	1916	1811	129	699091	699480	+	hypothetical protein	MTGKDRIILQKISTYIDDVIQYIDGFSFENFMADKKTISASAFSVSQIGELAKEISRDTQEKHDHIPWKSIRGMRNKIVHDYENIDLAVLWGTITKSLPELARQINAVLYQEIEEINILDDEEATKSER
SWOLF_00616	Swol_0605	SWOL_RS03065	9.70243	-1.31737	0.0379808	0.104385	0.634859	-2.07506	1	1	8	11	17	18	11	8	2527	2407	203	699692	700303	+	Stage II sporulation protein M	MYLKQRIKQHIRDNRWQYLLILLIFLSGIIVGSYKVSSLEGGVRSHLLQMIDNYLKGGMEGNLDGASIFFSAFLHQSKTILAIWFLGLTVIGFPLILAVIFLRGISLGFTLNFLFQEKAGAGIILSFIAVLPQNIVYIPFLLIWAVVAVNVSLYILKGRNNSYLPLGTALIAYSLLMLLFILVFLLGAFIEAYLSPWLLQLLV
SWOLF_00617	Swol_0606	SWOL_RS03070	8.81539	-1.21598	0.0316679	0.0902948	0.565946	-2.14858	4	4	7	7	15	22	6	5	2423	2207	88	700347	700613	+	hypothetical protein	MIVVINNWKKKMLSFLILLVFILAFALAVPTMTGILHKQVPALGNWFKEEHPSGNPMRVENNQQSTKFEEVMDHFVFKLQNFYYEEKE
SWOLF_00618	Swol_0607	NA	167.231	0.205149	0.304654	0.473278	0.199852	1.0265	167	192	164	184	127	131	143	229	1552	1664	296	700677	701567	+	Tyrosine recombinase XerD	MQNSIEDFISYLNFEKGLAANSRIAYKRDLLKFQQFLQENSRALSPQNISKHDIMAFLAWQLDQGAAHSSIARSLSSIKSYYKFLILEGELDKNPSSDLETPKIKRKLPQVLSIEEVDKLMEQPNPVVPLGIRDRAMLELMYGTGIRVSELLSLQVEDLNPTAGFLRCMGKGRKERIIPVNQTSIDWVQRYLARVRNSLVKNPLERTLFLNARGRPLSRQGFFKILGNYVEKAELEKEVTPHTLRHSFATHLLENGADLRAVQEMLGHADISTTQIYTHLTKSRLREVYQQYHPRS
SWOLF_00619	Swol_0608	NA	503.886	-0.360832	0.0126979	0.0449254	0.144788	-2.49213	405	448	446	459	511	477	604	682	1078	881	390	701827	702999	+	Phosphopentomutase	MTKRAILIVLDSAGIGEMEDSSLYGDQGSNTIVNTARAVGGLELPCLQSLGLGNLDEIPGVKPVRQALGAYGKMQEKSPGKDSTTGHWEMMGQVLKYPFPTYPYAFPPDLIEEFEKRIQRKTLGNVVASGTEIIERLGPEHLKTACPIVYTSADSVFQVAAHEEVIPLAELYAICQTAREMLAGENAVGRVIARPFIGHPGAFQRTPNRHDFSLVPERSILDAIVEAGQQVIAIGKIYDLFASRGVSESRPSKSNRQGIELIIEAIKEESSGLIFANLLDFDQVFGHRNDIEGYARALKEFDAELVNIMSVLKPGDLLFISADHGCDPTTPSTDHSREMVPVLVYGSDCRPGVDLGIRESFADLGQSIAEHLGVEACGLAGKSFYPLIRR
SWOLF_00620	Swol_0609	SWOL_RS03085	252.722	-0.139334	0.36235	0.529816	0.152964	-0.910896	265	234	216	253	314	260	249	232	1599	1538	434	703194	704498	+	Pyrimidine-nucleoside phosphorylase	MKMPYIIEKKRDGKDLSREEIEFLVRGIADGTIPDYQISAWAMAVYFRGMNPRETRDLALAMAYSGEVIELSAVEGVKVDKHSTGGVGDKTTLVVIPLVAATGVPVAKMSGRGLGHTGGTIDKFESITGFKVEMAYPAFLQQVSQIKAAVVSQSGNLVPADKRLYAIRDVTATIDSIPLIASSVMSKKIASGAEGIVLDVKVGSGAFMKSYEKASQLAKTMIDIGRGAGRKVAALLSNMDQPLGNAVGNALEVKEAIDTLQGQGPPDLEELSLELAAQMIVLGEKAASINDARDLARAALKSGLGLVSWKQMVETQGGELNYSLPSYGLPEAAIKERILADKRAYIENLDALKIGQAAMLLGAGRERLGDIIDYAVGIELLKKPGDLVEAGDTLAIIHA…
SWOLF_00621	Swol_0610	SWOL_RS03090	169.819	-0.49456	0.0052728	0.022336	0.177269	-2.78988	141	159	125	139	168	186	250	191	1194	926	145	704523	704960	-	hypothetical protein	MLENWQSIAEQIYKNELTFPHLRERLQRGGELRAWYKYYRGGNQWAGKHFVEENVFLMEKVLIWVQIAEDGKMGIYSFKLDDISKIDRSYTFADKSQEKLVLSQATITFKTMKNNSKRDTLVFKRPLQSEEGDVEGFEQLIALLD
SWOLF_00622	Swol_0611	SWOL_RS03095	71.9889	-0.489357	0.0701373	0.162649	0.27021	-1.81102	56	69	61	58	101	85	111	35	1359	1148	79	704989	705228	-	hypothetical protein	MYIGITGLMPGTMSTAAGIIMLIKSQEQASQSVAFIGKMQDHMIKIHGEEISKLFNTKDVAALSKTINSKVGQVVNLVA
SWOLF_00623	Swol_0612	NA	15.4965	-1.73249	4.85655e-05	0.000414954	0.426468	-4.06243	6	7	11	4	22	27	29	16	2585	2423	381	705423	706568	+	D-alanyl-D-alanine carboxypeptidase DacF	MCCRRSIAWLVLWVMVFIIAAPTRLEAEVVEVKAESYVLMDADSGKVLLAKNEHKQLAPASMTKLMTLILAMEALEEGKVTLKDKVVTSENAWKMGGSQIYLEPGEQMSYEDMLIAIAVGSANDACVAVAEHLEGTHQNFVDKMNHKAKMLGLKNTHFINSYGLSAPKHYTSAYDMAVIGREALAHPKILEYSSIKEYDLRQGEFKLFNTNKLLWWYQGADGFKTGWTDEAKYCLAGTAKRDGLRLISVVMASPEKHGNFRDSMQLLNYGFARYAFKSLIGQGKSCGIVKIGKGIEEQVEVLAEEEVGCTVIKGEEKKINSKTSLLPYVDAPVSKGQKLGEISLYKDGDLIKEINLVAASDVGRGGLLKEIGKIFAEIYLL
SWOLF_00625	Swol_0614	SWOL_RS03110	31.0101	-0.522809	0.203827	0.356803	0.411426	-1.27072	18	31	18	32	21	18	47	63	2167	2033	148	707011	707457	+	Anti-sigma F factor	MNVKNYVRFEFKSLAENVSFARSCVAAFATQLDLTLEDIEEIKVVVSEAVSNCIIHAYENRCNEKIVVLVSIMDDRSLEIVVEDQGKGIEDIEKAIEPAFSSDSSRTGLGFTFMKSYMDEMEVFSQPGEGTTVRLKRHFRKKEQEAYA
SWOLF_00626	Swol_0615	SWOL_RS03115	41.5281	-0.398865	0.235149	0.394321	0.335971	-1.1872	31	40	31	37	31	28	50	85	2211	2125	243	707472	708203	+	RNA polymerase sigma-F factor	MSSSSSYQNNEALLRLAQGGDQEAKAQLYEANVGLIYLVLERFKNTSYDQEDLFQVGAMGLLKAIERFDFSFDVRFSTYAVPMIIGEIKKFLRDDGMVKVQRGIKELYARVRWAQDKLRGDLGREPGVNEIASLLEMEKEDIVVAMEACQAPAYIHDVVPSEEKEQLSLLDKLVHEEGNVAILEKLALREALAKLDERERVVIIRRFFQDETQTVIAEDLGVSQVQISRIEKSAILKLRSLLQ
SWOLF_00627	Swol_0616	SWOL_RS03120	8.58181	0.120482	0.854449	0.916863	0.656777	0.183445	5	10	10	13	10	18	3	0	2466	2502	199	708424	709023	-	hypothetical protein	MSNYKLENPGCCPPYPPCPPRLNQTILSCGTGSGVKLPSISEYRSQLVNPYVVASLSIDTSNLSNPSVKLDFSSIITYKELYDYWLCDLRLTFQLSRVCGGAKAVLGNWNFERNVGFGWYGNNGRAVEGNEAELRANGFGITVETVDAFGFTFCDCHACPGCCTYMVEVINAETSGVDFADVSHPMFNALAVGPLAWGD
SWOLF_00629	Swol_0617	SWOL_RS03125	46.0361	0.59009	0.0241999	0.073954	0.261804	2.25394	50	58	45	65	32	29	42	46	2258	2370	450	709469	710821	+	UDP-N-acetyl-D-mannosamine dehydrogenase	MSKVPLLYPDRNICIMGLGYVGLTLATVMAECGFQVLGVEIRKDIVVSLQKGEAHFYEPGLSARLKNVIKTGRLQVTASIADSFAGSVFIITVGTPLDEKGKVRLDMVENVCREVALHLKENDLVIMRSTVKLETTRKIVRAILEETRVDFDLAFCPERSLEGKALQELRSLPQIVGGLTPGAAIRAAHLFLFITPTVIKVSDMETAEMIKLIDNAQRDVFFAYANEVARLCDVIGVSAAEVIQAGNLAYPRSRLPQPGPVGGPCLEKDPHILAEKVLELGLWPEITLAARKTNEEQPEEVISYLHRVCSGFASFPECPQISLLGLAFKGQPPTDDLRGTMARPVLNSLQKHFPCAHFRGFDPVVRAEGIEAFGLIPCINLEDAMRGANLILILNNHPR…
SWOLF_00632	Swol_0620	NA	39.4768	0.569992	0.0771948	0.174697	0.32254	1.7672	56	44	52	31	24	23	31	55	1503	1757	72	713062	713280	+	hypothetical protein	MKKYNFIVLIEKDEDGMLVASVPALKGCHSQGKTMDELLARIKEAIELCLEVEQEDVFNNQFVGVQQIEVQV
SWOLF_00633	Swol_0621	SWOL_RS03145	62.1022	0.374781	0.0884749	0.193428	0.220006	1.7035	76	66	67	68	46	57	46	71	1247	1444	76	713277	713507	+	hypothetical protein	MSKLTIISDKEMVKLLIFLGFIEIRQKGSHAFFAHPDGRATVVPCHNEDLGRGLIRKILRDIDISVPDYERLKREI
SWOLF_00634	Swol_0622	SWOL_RS03150	412.367	0.266248	0.113007	0.232552	0.167999	1.58482	471	496	411	432	401	414	417	256	890	1052	320	713598	714560	+	hypothetical protein	MLKVKLSTRVPHEPIIRQTPGSQGIWGNCRFFINEEVEECDYWVVYDGLQSDESTLCPPENTILLTVEPPSVFYYEPDFIQQFSTLITCPGHNFSHPRIIYSPAFNWHVGRVIIDIKAVQSKVNLDYDDFKRMGAIKKNQQISLVCSNKDFTEGHRKRLAFVDRLKEHFGSRIEHFGFNINDIEDKWDAIREYKYHIAIENSFFAHYWTEKIADCYLAGAYPIYYGCPNLAEYFPQGAYTSIDIEDVETAISSIENCLAENRYEKNLDKIWAARELVLDYYNLFAVIERCILRLEAANQSRQARKIPITIRPCKEAWLIT
SWOLF_00635	Swol_0623	SWOL_RS03155	739.278	-0.383517	0.00259419	0.0122723	0.127324	-3.01213	665	708	577	623	887	877	864	714	1387	1215	870	714592	717204	-	Calcium-transporting ATPase 1	MIPYTANNEELLNQLQVNPDKGLSSTEASKRLTEYGENKLQAKKKKSMLQRFLEQFYDVMILILILAAAISFVVACYEGEGFYEPVLILLIVVLNAILGVVQESRAEKALESLQELSAPHARVIRDGKESIIEASFLVPGDIIKLEAGDSVPADARLIHSSSLKSEESALTGESVPSEKDAAAEVAANAPLGDRFNMVYAGCSITYGNARAVIIATGMNTEIGRIANLLDAANDRQTPLQHRLAVLGKYLGLMALGICAVIFIIGLINGMKVMEIFMIAVALAVSAIPEGLPAIVTIVLAIGVQRMVKKNAIIRRLPAVETLGSASVICSDKTGTLTQNQMTLVKAFADGASVLEDIGESNSAVIKKLLQYSALCCDGTVEFEDGKERHIGDPTETSIV…
SWOLF_00641	Swol_0629	NA	21.3961	-0.594785	0.130837	0.259401	0.393686	-1.51081	23	21	11	14	28	37	15	22	2500	2464	500	721140	722642	+	Spore germination protein B1	MFKKGSHLYLGKDYDKNLDIMKQELAEGENFDLIVREVRVGGRKAAFICLDGFVKDDIMTECMKSLLALKKEVFLSSTVKSILEKGVPYVELSTENKIDELLYSVLSGSVLFILDGSEEAFIIDPRTYPARNPEEPDIERVVRGSRDGFTETIVFNTALLRRRVRDPKLRIELLQAGKRSKTDICVCYLKDVADPALVEDIKSKISGIAIDALPMAEKSVEELIMPGNWWNPFPKVRYTERPDVAAVHLFEGHVLIMVDTSPSVIILPVTFFHHLQHAEEYRQSPSVGVYIRWVRFIAVLASIIITPLWLLLALSPEILPASLKFIGPKEVGNVPIFLQFVIAEISLDMMRMAAIHTPSPLATALGVIAALLIGDVAVKIGLLVPEVILYTAMVAVGSY…
SWOLF_00642	NA	SWOL_RS03190	7.67993	-2.75553	0.000196867	0.00142928	0.740135	-3.723	4	1	1	2	11	26	5	11	2654	2509	341	722642	723667	+	hypothetical protein	MSRVGIPRSLFYYYYYPLWKSFFSDLGVEILTSAPSNRHTVERGIELAVDETCFPIKVYLGHVAELCREELDYLFIPRLVSVEARSYICPKFMGLPDIVRALIKETPPLIDITVDLSRDEKCFKKDIIRVGRLFTRQASRIQLAYQHGCEELRLCRSLASQGFTMEEAIKIWEGGAMEAEPETDLNIGVLGHGYSLYDERISMNLVKRLRAMNCKVLLPEHLGSEVVEAEAATVPKRVFWTLGRKMLGSALHLSQREDVDGIIYLACFGCGPDSLIGEIIERKVRDCKPFILLTVDEHSGEAGIITRLEAFCDMLRRRRNCGSESKLSPYGVSLHSFENTV
SWOLF_00643	Swol_0631	SWOL_RS03195	8.50197	0.0140273	0.979832	0.986903	0.554878	0.02528	8	13	8	7	8	9	15	0	2560	2570	369	723609	724718	+	hypothetical protein	MKVSFPHMGYLYIPLKTLFKGLKLEVIAPPPISQKTMELGVKYSPEFACLPLKINMGNFIEAMEQGADTIVMAGGWGPCRFGYYAQVEREILQELGYDFKMVILEAPDSRISELLLQLKALGEKVSVREAYKAIRFAWKKLIAIEKLEKMLEYCLPRAVDKNHMETIFERALQAVDEAESQQEVEKIAQESLREMEKSPFKSAEVLKIGLVGEIYTILEPASNCHVARCLGRLDAHVSRSIYVSDWVNDHLFGGYLRKSNHKQIMQSSRPYLNYEVGGHGRETVGSTVDFARLDYNGIIQIAPLTCMPEIVAQSILGKVSEELEIPCMTMYFDEHSGAAGVYTRLEAFVDMLQRKKNLPSSPLLLEARA
SWOLF_00644	Swol_0632	SWOL_RS03200	151.019	0.985934	1.58586e-07	2.60371e-06	0.188073	5.2423	195	175	230	206	95	101	129	76	1528	1940	331	724744	725739	+	hypothetical protein	MNLYLGVDIGSVSSNFILLDQNGRLYRKLYLRTLGNPVKALKDGYASISDGLDKQHGKIRAVGSTGSGRHLAAVLLGADVVKNEITAHAVAASHLFPGAKTIIEIGGQDSKIIILRNGIVHDFAMNTVCAAGTGSFLDQQSARLNIPIQEFGDYAVKSGHPVRIAGRCGVFAESDMIHKQQMGFPVEDIIMGLCEALVRNYLNNVGKGKKIEEPVVFQGGVAANRGLAKAFEKILGLKINVPAHYEVMGAIGAAILAREQIELSHSPTRFRGDNFVLEGNFTSNSHECSGCPNLCEVVCIKRDNEVLAYWGDRCKKWESSIKQPREKLKVV
SWOLF_00645	Swol_0633	SWOL_RS03205	12.34	-0.312079	0.482604	0.642449	0.44448	-0.702121	12	13	14	7	20	14	14	5	2537	2539	435	726146	727453	-	UDP-N-acetyl-D-mannosamine dehydrogenase	MNKLYGKMRFCFYRQERRDVKQVIVMGLGYIGLPTAVILAANGYRVMGVDRDIKLLQELEQGKIHIEEPNLNLLFQQVRSEKKLRFSPQPENADIFIIAVPTPAREDKSCDMTNVLQAVESILPQLQTNNLLIIESTIPPLSCEEIIKPLLEEAGHKVGENLFLAFCPERVLPGDIVRELLVNNRVIGGFTRQCAQEAANFYSSFLQGEISLSDLKTAEMTKLLENTFRDVNIALVNEMTRICSHLGIDVLEVIRLANKHPRVKLLQPGPGVGGHCLAVDPYFIVEKAPSLTPLIKTAREVNASMPAFIVEKAKNLVADMDKPHIAVFGLSYKGNIGDLRESPAWEIVKSLRQEGYSIKVFDPHVTSVFGENSAPAAVKDADLILILTEHDEFRHLDYD…
SWOLF_00647	NA	NA	19.4161	-0.566942	0.10187	0.216129	0.346572	-1.63585	15	16	15	15	22	28	15	27	2426	2337	255	728544	729311	+	hypothetical protein	MKAIVSIIIPSLLRADLLKWNLFSLAQQKIPYPFETIVLNDGIPDDTERICREYEQNLNLKYFFSGKRNLDGNIKWRGQGFAMNIGARISTGSILILCDAEMYHLNDTVFHLVEPLLQKPNLITIPRLGKNDWSGEFLRHIEERQGKYAPEALEHCDELRIKLPFLMAVSRSEFYSIGGFDEDFVGVWYEDDDLVGRLQMNACSYFETGAETVHLFHPRDKGEGVEERIAINEKLYFEKMSQIVRNQGREWGKLE
SWOLF_00648	Swol_0636	SWOL_RS03220	158.806	0.23673	0.220194	0.377561	0.193089	1.22601	212	178	156	147	150	161	163	104	1590	1726	308	729363	730289	-	hypothetical protein	MKLLVISGDFRQYLDSSFHSLMTVLADLLELHLWHKSGSIKDILPQLPSTPDFVLVNEPGEINSPVIDELSSLSIPYAVYLHDLHHDSCKEALQDKNLCWVFTRYRDKFLDWYPEWQNRMSWLPHHIDNKIFKDYHLPKSIDYLMMGAMHEYVYSLRYKIREKMKEKPGFIYHEHPGYKHFSLAEMKNLLVGPNYAREINRAKLFLSCDSVYKYPLLKYFEVLACNTLLLAPSSPELLDLGFIPGIHFVDINELNFEEKADFYLKHEKERLDIAQQGYEMVQEKHTSTQRAVQLLEMIKEILKSCSTS
SWOLF_00649	Swol_0638	SWOL_RS03225	76.3667	0.366037	0.14723	0.282754	0.252546	1.44938	99	78	91	77	45	86	85	49	1284	1504	101	730781	731086	-	hypothetical protein	MPNTILTTNTIINTIKEHMSDIKKFSVEEIALFGSVARGEANENSDLDVLVLMKRKTLRDYMGLKFYLEELTGRKVDLVMAENLKPTLRQAILSEVISIEN
SWOLF_00650	Swol_0639	SWOL_RS03230	332.848	-1.11448	7.12887e-10	2.25285e-08	0.180828	-6.1632	222	181	219	218	519	467	319	518	1395	821	290	731613	732485	+	Hydroxymethylpyrimidine/phosphomethylpyrimidine kinase	MRKILTIAGSDSCAGAGIQADIKTIQALGAYALSVITAVTAQNTRQVTAVREIEALVIEKQLEAIFSDIRLDGIKIGMLGRAGTVQAVSNFLASFFQAGAFWEKQLKNSLPLVVDPVMIAKSGDRLLEEEAVESLKKNLLPLASVITPNLMEAGALLGREISSLEEMKEAARELLEFGCQWAIVKGGHLKGEPVDVLANKDSLYLLRGQRVDTNCNHGTGCTFSAALATLMGQGLAVPAAAKRAKAYVEYCLEHGFAIGEGVGIPHHFAAQRPWKPEALKDGSDAAKEEF
SWOLF_00651	Swol_0640	SWOL_RS03235	383.465	-1.31343	2.32029e-08	5.06831e-07	0.235118	-5.58625	179	184	201	317	640	628	362	556	1307	642	266	732485	733285	+	Hydroxyethylthiazole kinase	MLKYCAEIWDEVRNRRPLVHCITNYVTVNDVANIILAAGASPAMVEYPAEASGFAPLASVLYFNLGTLTGEQEAAMLEGRWAAASRDVPLILDPVACGVIGRKVDLIERIKSLGKIQVLKGNIAEIKSLAGLAGKAQGVDSLDTGEGLEEACLQLAVKDKLIAVATGEVDIVAEENRYARIFNGTPLFQNITGAGCMAGGVIAACVGAAPEEAWLASITGLLAFNLAGERAASQAGNRPGTFRTLLFDELFVLRGEELMKEGRLEW
SWOLF_00652	Swol_0641	SWOL_RS03240	424.599	-1.18662	1.99895e-10	7.38437e-09	0.186534	-6.36142	249	220	279	286	680	539	426	717	998	471	209	733279	733908	+	Thiamine-phosphate synthase	MVNSDYSLYLVTDRSLLQGRSLLEEVRKAVKGGVSMVQLREKEAGSREFYELAQTLQTELRELGVPLLINDRLDIALAVDADGLHLGQDDLPLPVARSLLGKEKIIGLSINKREEAREGEKMGADYLGVSPVFSTPTKADAPPATGLEFLASLRQEIKIPLVAIGGINKENLKMIKETGADGAAVISALMGASDIEGEARKLRQIWERN
SWOLF_00653	Swol_0642	NA	541.93	-1.17615	1.75102e-08	3.92728e-07	0.208723	-5.63496	278	309	350	393	976	683	507	840	831	381	215	733893	734540	+	2-hydroxy-3-keto-5-methylthiopentenyl-1-phosphate phosphatase	MGEKLIIFMDFDGTISREDVCNKMAARYAGRDWEEINRLWEEGGITTGECASRILSSMEVGAAELEAFFQAQEVDPGFSPFLDWVQKNQHLPIILSDGYDRYIKSILRGQGWEIEFYANKLYWDDAWRMESPYLDEECFKCGVCKSKIIQERSLPGYLTVYIGDGYSDFCPAASCDIVFAKNELAGYCQKEGLTYYPYRDFHDILQQLPRIVSRM
SWOLF_00654	Swol_0643	SWOL_RS03250	1346.02	-0.910265	1.34815e-07	2.27285e-06	0.172655	-5.27218	865	838	922	1114	2184	1624	1350	1870	594	306	424	734608	735882	+	5-hydroxybenzimidazole synthase	MNYKTQREAARKGIETPEMKKAAEKEGVELKYLQEGLAAGKIALPANRNHLSLQAAAIGAGLKTKINVNLGISRDCSNMEEEMRKVEKALEMQADAIMDLSCHGKTQEFRKALLAISPAMIGTVPVYDAMGFLEKELSEITVAEFLQVVETHARDGVDFMTIHAGIRRTTLERLRKTPRLTSIVSRGGALLCTWMERNKAENPFYQYFDEVLDICREYDVTLSLGDACRPGSINDASDACQLEELITLGDLTLRAWEKDVQVIIEGPGHMPLNEIEANVLLQKKLCHSAPFYVLGPLVSDIAPGYDHITSAIGGAIAAAAGADFLCYVTPAEHLRLPSLEDMAEGIIAARIAAHAADIAKGLPGASEWDWQMSKARAELDWESMFKLAIDPEKARRYRA…
SWOLF_00655	Swol_0644	SWOL_RS03255	6550.54	-0.807264	6.99958e-06	7.78006e-05	0.179643	-4.4937	4577	4359	4599	5518	6959	6372	10547	9473	124	51	453	735981	737342	+	Tryptophan synthase beta chain	MSRDELTKIILPEDKIPKFWYNVQADMPHPLEPGLHPQTHQPLTPSDLEPIFARELILQEVSSERFIEIPREIRELYKQYRPSPLFRARQLEAALQSNCRIYYKYEGVSPVGSHKLNSALPQVYFNKVQGIKRISTETGAGQWGTALALACKHFGLEAMIYMVKVSFYQKPYRRSIMELYGGRCIPSPSNLTESGRQVLARDPETPGSLAIAISEAVEDAVTRDDTNYSLGSVLNHVCLHQSIIGQEVKMQMELVDDYPDIIIGCCGGGSNFAGIAFPFIPDKLAGKNIRLVAVEPAACPTLTQGVYAYDYGDVAGFTPLMKMYTLGHDFIPSGIHAGGLRYHGESPLVSRLYHDKLIEAVAVKQNPTFEAAMLFAQTESIVPAPESAHAIRVAIDEAL…
SWOLF_00656	Swol_0645	SWOL_RS03260	36.8602	-0.278668	0.429168	0.594505	0.35247	-0.790617	25	20	35	52	27	53	36	46	2205	2153	229	737800	738489	+	tRNA (adenine(22)-N(1))-methyltransferase	MLNKRLLTVSDSVIRGEAAADIGADHGLLALFLLEKGIVPWVIASEVKEGPFERLRQAVEKSTFYERIELRLGNGLEVLQPGEVATVIVAGMGGDNIAEILSRKWSHSASYRKFIFQPMSKTEVLRRELSQQGWPILEEKLLEEQQRIYLILSSCPGDIPYELTPLELDLGPIILRCDNPLKKRFLVDSLRKYRRVYQGLLQSKGIIQANSLEEYEKKIKTLEEIIHAS
SWOLF_00657	Swol_0646	SWOL_RS03265	441.206	-0.105519	0.471964	0.633997	0.1467	-0.719287	417	365	436	476	389	456	459	532	1069	1022	371	738479	739594	+	GTP cyclohydrolase 1 type 2	MQARVKDIIGIMEEHFPPWLAEAWDNSGLQLGSTNKAVKKAAVALDLDESILNQALELKVAMIITHHPLFFKPLKQINYESPVGRLIQRIVKAGISVYAAHSNLDAAEKGLNQILAELLGLQDIDILGNHKKEELYKLVVFVPASHYEEVRRAINAAGAGFIGNYSDCSFRVRGTGTFRPGAGTQPFLGQEGELEEADEFRLETVVRKRELAQVMQAMQEAHPYEEVAFDIFRLEQAGKGYSMGRYGFLPEETKLGDYARQVKETLGLEAVRVVGDLNKVIRKVAIVSGSGASLIPGISQQGVDLLVTGDLKYHEARDAEALGLAIIDAGHQGTEEIISPHLSRFLEKECQKRGMKVDFIPLYSGPCFKYL
SWOLF_00658	Swol_0647	SWOL_RS03270	465.298	0.15341	0.409934	0.575925	0.186174	0.82401	525	486	485	459	312	389	556	510	874	985	340	739954	740976	+	hypothetical protein	MLKIKTSNLRPGIKLGKDIYSYDSQLLLTSGSTITQEHLDSFARRNIEEVFILDESPRMKPERDFEDVYQDALEVVNSFMVGAMLGSPLDFQEIDKTVDLLREQAFDAIDLFRQMRLMKNKGEYLFTHSINVSLLCILIGRWLKCDRNTIRELGIAGLLHDLGKVFIENDILNKPGKLTDQEYEKIKKHTVLGYNFICQNPDMNLEVANAALMHHERVDGSGYPSGLKGQLNFYAAVVAVADVYDAITSAHSYADKRSPYSAAEILWQESFGKLDARITKVFYDKITNFYVGNKVLLSNKKEGIVIYVDPFQPTRPIVMVEDEFYNLALDRSITIRDIID
SWOLF_00659	Swol_0648	SWOL_RS03275	1072.6	1.07848	1.54674e-05	0.000154183	0.249536	4.32192	1354	1619	1361	1487	443	504	1101	712	93	215	110	741169	741501	+	DNA-binding protein HU 1	MNKSELVKSLAEKAEITQKDAAKVLDALVESIQQALAGGDKVQIIGFGSFEVRDRKERKVISPATGKEITVPATKVPAFKPGKSLKEAVAVKKKAAPAKGGSKKKPAKKK
SWOLF_00660	NA	SWOL_RS03280	1607.41	1.3061	2.36275e-09	6.31406e-08	0.218753	5.97067	2277	2874	2184	1827	953	777	1310	657	55	164	108	742293	742619	+	hypothetical protein	MLAIFGSAGAGHGIWANPLVVLAIVVVSIYIFLKFCSWAKSKQLSAGVKKWVFIITGLGLVVFNVLYARGNAMVHESGDWSGATTALLASLVWVFIFAYALMTETKAE
SWOLF_00661	NA	NA	595.914	0.418234	0.00293621	0.0135584	0.140614	2.97434	626	760	680	651	461	450	531	608	1072	1305	596	743022	744812	+	Na(+)-translocating NADH-quinone reductase subunit F	MEFWTLAGKNLWDSIMTSGMVSPGACGGKGNCGQCKVKLEGEIDEISDSERQYLLPEELRTGTRLACFCRVKGPLTVYLDPLALAIQDQAWLKSDSPPVAFSAPVKNRQVLIPGMEKDSPVPLLTRLARALPGLKLELTVDNLNQLAQIDRIGRPALELQALVFKEQAVKYIGRKREKACGLALDIGSTSLFAVMLNLEDGQHLAISTKPNMQRVYGADILSRVLHCLENPDGLERLQQILLNNLSSMIEEMLEETGTSPEHIYYLVLVGNPVMLHFFLGLNPAGFAQAPYAGIFCDEFTYPAAGLGLPVNPEAEILLLPQVGGFVGADTVAAVLSLPDWRSSRFLLVDIGTNGEVVVGNRGKLWAASAAAGPAFEGGGISSGMIAGDGAIDKICLNPE…
SWOLF_00662	Swol_0650	SWOL_RS03290	544.901	-0.0486931	0.755952	0.856853	0.15667	-0.310801	470	596	523	545	509	499	503	714	628	608	252	745034	745792	+	Short-chain-enoyl-CoA hydratase	MEYQDIIFSKENKIGIVQINRPEFMNALTMELLKELAHVFEEMEKDEEINAVVLTGVEKAFSAGFDMPSVMSLGENKSAGLKIIEESFLNILKFPLPVIAAVSGPALAAGFDLMVMADIRVMSETAKVGQPEIRWALTPLSDPLWKIIGMGRAKEVTMTGRIYGAEEAREMGLANYVYPRESYLEEAKKLAQRIAAFEREALKANKEQTNRVPGMEVQSAIRTQLWTFRNFVGSEAMCSRMQAFLESNKNKG
SWOLF_00663	Swol_0651	SWOL_RS03295	538.467	0.0264232	0.820758	0.895243	0.116623	0.22657	570	546	543	515	586	529	484	534	608	627	252	745814	746572	+	Dihydroanticapsin 7-dehydrogenase	MKLKGKVAVITGGGTGIGRAAAIALAAEGARVVVMGRRPEPLNETVDIVKERGGEGLAIPSDVTKIEDIEKARDEVRETYGRLDILVNNAGSALFKPFMKTSLEDFDRIYQVDLRSVFAVSQLMLPLMLEGGGGSIINIASILGVLGGKSSSAYCAMKGGVVQLTRALAAELGPEIRVNCLCPSHIITPMMEDELSRIESKGKMDKLTKMFPMKRLAYPEDMTGSILFYASDDSKWLTGNILMIDGGLSCYI
SWOLF_00664	Swol_0652	SWOL_RS03300	1933.18	0.235195	0.0383805	0.105138	0.113579	2.07077	2054	1999	2249	2068	1947	1837	1776	1535	291	311	433	746628	747929	-	hypothetical protein	MADIIPFKGLRYNPEKISNLASVVTPPYDIIDESAQARYYAENPANVIRLELGLMFPQDSSSNNRYTRAAQYLEKWQEDQTLLAEDKAALYLYQQEFNFRGEKVVRTGFVCGLKLEPYENGNILPHEETLSKPKADRLQLMRATNSNFSSIFGLYSDEQKEAEKLLFAEVKEQAPDINIIDEAGETHKIWVIKNEELIERIVALLADRPVYIADGHHRYETALEYYHEMKEQGFQGYDYVMATLVNVFDEGLVVLPTHRLVGNIPSFKLDAFINRLADLFAIELYKDKNIGAFMQELESKAKEHKVFGLYSGKDLYFLELNNPEQASDLLPDNKSAAWENLDVALLDNIILDQLLGINEQKRRSQENLAYTRSEEWLMEQVDNRNYQLGFLLNPTRVEE…
SWOLF_00665	Swol_0653	SWOL_RS03305	153.18	-0.359737	0.11454	0.235068	0.227954	-1.57811	162	104	129	147	216	164	198	106	1628	1482	256	748156	748926	+	Histidinol-phosphatase	MLLDYHIHALAHGEYDYSESWLRLFAENARRERLAEIGFSEHDEYLPRIKPDKLKRLQEDFPELKIRMGLEVDYHPGREKEIQQMLVNSNIDYDYIIGSVHFIDGWGFDHPDFKAQFATQDIDDIYADYFSLVNQAVNSRLFDVVGHLDLIKIWGHRPVKKSILAYVEPVLNSIKAAGMVVEINSSGLRKAVGEIYPSRQILEPMLALNIPITLGSDAHHPSQLGEGLEEATGLAQGVGYRQLVTFSGRRRQLVKI
SWOLF_00666	Swol_0654	SWOL_RS03310	501.326	-0.78184	0.000128739	0.000985955	0.204197	-3.82886	390	364	346	378	885	661	434	553	1096	699	336	749021	750031	+	hypothetical protein	MSSIGILILSLGIILLGAEVFVNGVEWLGEKLNLSEGAVGSVLAAVGTALPETLIPVIAIVFSHGKEGHDIGIGAILGAPLMLSTLAMFVTGLAVVFFSRRRIKGNKVQADYSSMTRDLSFFIIVFAAAIITGTMPPYLRHWQLIIAGFMVLSYFLYVYVMISEERDLDSSYELPPCYFARKEKSPRLSLVIGQVLFALLLIIIGADMFVGAVKEVAVMYQVPAFVLALIITPIATELPEKFNSVIWISREKDSLALGNITGAMVFQSSLIPALGIFLTDWQLSGGAFLSALLALAAAAILYIELLRKKHITAGTLLLMGVFYGIFLIGVFEGVIR
SWOLF_00667	Swol_0655	SWOL_RS03315	485.258	-0.739715	6.6931e-06	7.53949e-05	0.164263	-4.50322	359	362	354	386	745	563	663	450	431	246	115	750081	750428	+	hypothetical protein	MSNVNSYDKAHELARAITKSEPYLNYCQAKKEVEKNPEWTSKLLELRQRQAEFNRAQILGNDIPKETVQELSLEFAHINQINEIAEFFRAETAFVQMFNDIQEIINKAIESGLEA
SWOLF_00668	Swol_0656	SWOL_RS03320	182.868	-1.2655	3.59105e-09	8.93139e-08	0.214418	-5.90201	99	105	125	99	321	240	171	303	1564	889	182	750828	751376	+	NADP-reducing hydrogenase subunit HndA	MHFYSKNKRAEEKSFLDAQLDLSPVLKIIEEKRHEKGSLIAILQQAQDIYGYLPLSVLKCIARELGIKPAKVYGIATFYTQFRLQPAGKYQIMFCQGTACHVNGSERIESTLCQELKIKRGETTPDGLFSLESAACLGCCSLAPVMMINGQAYGPLSAEKAIAIIRKIKAAESSSLVGGETK
SWOLF_00669	Swol_0657	SWOL_RS03325	950.28	-1.10192	4.76256e-11	1.96124e-09	0.167511	-6.57818	573	587	583	676	1565	1474	985	1159	1159	599	590	751373	753145	+	NADP-reducing hydrogenase subunit HndC	MKVRLGLGSCGIAAGGLQVLEALQKEMESRGIKLEIQKSGCIGLCHHEPLLDWIEDDGRVFTYGAVDAGRSVEILEAHLAGCGPLEAYLVSSSDEPAEFLQQQLRIVLRNCGRIDPESIDDYRRQDGYSALQKVLAKMSPEEVIEEIEVSALRGRGGAGFLTGLKWKATREAGGLYRYIICNADEGDPGAFMDRSILEGDPHAVLEGMIIAAYAIGAEQGIIYCRAEYPLAVKRLEIAIAQARQKGLLGQRILGSDFSFDISIQQGAGAFVCGEETALIASLEGERGMPRLKPPYPSESGLWGYPSSINNVETLANVPWIIRNGGEAFAALGSRESKGTKVFALAGKIERGGLVEVPMGTTLREIIYGIGGGVKTGRRIKAVQMGGPSGGCIPAELLDI…
SWOLF_00670	Swol_0658	SWOL_RS03330	2072.17	-0.996595	2.52729e-07	3.96785e-06	0.193301	-5.15567	1449	1330	1336	1421	3369	3294	1772	2606	652	315	688	753417	755483	+	Ferredoxin--NADP reductase	MITLTINDREIKVAAGQTILQAAWENGIEIPTLCYDERVKPFASCGICVVEVAGSKKLLRSCATEVQEGMQVQTESPRVRQSRKLTLEMLLSDHRGDCCAPCREACPADTDCQAYIGLIANGQFKEAMAVLKEYYPLPASIGLICPHPCESACRRSLVEEPVSIAALKAFVGRYYLEEPKQENDDESGPGSGIAEVKTPSGKRVAVVGAGPAGLTVAYFLAREGHQIEVFEAMPAAGGMLRYGIPDYRLPKKLLEQETELVARLGVKFSFNTRLGQDIFLEQLRENYDAVFLGIGAWVSSKIGCAGEETRGVLGGIEFLRAVALREPVFMGERIAIIGGGNTAMDAARTAIRLGAAEVMVLYRRSRAEMPADESEIVEAEEEGIIFKFLLAPEEIIEED…
SWOLF_00671	Swol_0659	SWOL_RS03335	1533.81	-0.0426574	0.794588	0.880849	0.163841	-0.260358	1511	1579	1529	1432	1863	1837	1247	1273	300	269	324	755651	756625	+	Foldase protein PrsA	MKKTKLALLVILGLLLLLPGCNDKKASPSIAEVNSEIITQEQYDKACQNLKQAYEVQNPAQSGDKADSSGKIDSEMEKRLQDQAFDSLVMQALLRQDAEKRGIKIKEKEIDVAIDSFKANLAAEGKDAYQKFLQENNLNEKELREEARMQLLVNQLQKKINASITIEEEELQQYYQENIASFQEAAGMQISHILVATDKEARELLTQLQQGADFAQLAQEHSSCASKAQGGYLGVVNENSNYVPEFKNAALQLKAGEITQEPVKSDFGYHIIKAGQLQPTTTKSFDEVKNQIRMQLEKEKENTLFSQYMEDLRQQAQIKDHRKS
SWOLF_00672	Swol_0660	SWOL_RS03340	118.329	-0.81861	0.000591061	0.0035777	0.238267	-3.43568	118	76	83	63	123	171	124	188	1570	1171	146	756976	757416	+	Ferric uptake regulation protein	MFGKSINKKLKENDYRLTGQRTAILEVMMDNQGRHLSAEEVLAQARKKQPNIGIATVYRTLEKLAAIDILYKSMFNDDKYRYEINDDHNEHHHHHIVCLACGKIAELEDDLLCSLEGQLETQGFEVVDHELKFFVYCPVCRKKQNK
SWOLF_00673	Swol_0661	SWOL_RS03345	475.251	-1.04731	9.29282e-15	8.0495e-13	0.135161	-7.74858	320	320	325	279	706	694	618	540	1650	1138	601	757636	759441	+	GTPase Der	MVIVIIGNPNVGKSAFLNRLSGSNILVSNYPGTSTTISANPVKIGKKEITIYDTPGIYSIFSEGEEQKAIRDLFAREEVDLILNIVDASNLERNLVLSYELMDLGLPVLLLLNQIDRARALGIRINGKLLSELLKIPVIPFSATTGEGLQEVWEIMESPSLEKKDKAIKEEGQRNKENITRENKPPQECSLNELRTGQCNGHCGLCSIPTGTCMSYADWGRVEKARTTANMVSSSLGERQKILLEKTQTFFDSSPLGTLVLLLLAYLAFVLLLKFVAISEGPITALLEPLNQSIESFLSNILPPGIINTILSKAVPEGLIIPFSIIMPAMLMVACIMSLLEDSGLLPRYSVALERAGSFFGISGEAIIPLSLGFGCRTPAIMASRIMPTASQRFIVVTL…
SWOLF_00674	NA	SWOL_RS03350	24.8044	-0.737615	0.0532079	0.133926	0.381545	-1.93323	17	24	22	12	38	17	46	22	2036	1807	78	759541	759777	+	hypothetical protein	MTINDMKPGQSARILKLNRGLQAGRRLFEMGLVPGARVKLVSRHPFKGPLVLQIANTQIALGRKMANSVEIEIMVPGT
SWOLF_00675	Swol_0663	SWOL_RS03355	449.86	-0.231046	0.369916	0.538075	0.257682	-0.896631	435	399	418	396	459	332	337	823	905	814	298	760107	761003	+	Iron-sulfur cluster carrier protein	MLKIFKKKKEESKPKKEEGPITETATAETTTEDNSDAGSSSQIGQRNDIKRVIAVISGKGGVGKSTVSSLLASALLAHGYKVGLLDADITGPSIPRVFGVSGGSMGKNDYGIIPRRSRKGLKIMSLNLFLADEELPVIWRGPRIGGAVKEFYSQVDWGTLDFLILDMPPGTGDIAITVLQSIELDAAVVVSTPQDLAFTIVRKALHMLNKHEVPVLGVVENLTSGICPHCQHEVELFSGGGIRQWCEEKQVNYLGSIPWDAALSYCADRGQIDNYYPEAVGQMVAAFLAALPAIEDNK
SWOLF_00676	Swol_0664	SWOL_RS03360	443.786	0.106862	0.379203	0.547133	0.121522	0.879365	449	504	442	444	447	431	385	447	706	766	248	761074	761820	+	putative ABC transporter ATP-binding protein	MLKLENISLAVNGQNGANKEIIRGIDLEFHPNRLYAITGPNGGGKTSIAKIIMGIYKQSSGNIYLDGENINDLSVSERARKGIAYAFQQPPRFKGLTVSDLLQIARPGLDGMNLRTSLRDVGLCPEDYLDRDIGPGLSGGEIKRIEIAQLLARDAKISIFDEPEAGVDLWTIQKLIAIIMSKFRNKQGETAVIITHNENVLHIVDEIILVEEGQIKDRGTPDEIWPLIRHEVECKMKEQCRGEMVYEI
SWOLF_00677	Swol_0665	SWOL_RS03365	786.684	0.102394	0.46804	0.631088	0.141102	0.725672	868	833	824	724	740	694	672	938	503	534	307	761810	762733	+	hypothetical protein	MKFEQLDMDLLQTVADIKGIPSGAVNIRRNGEAIFRHSSPNIIITTNPENKGLMVEVKAGTKGETVHVPVILTNSGFHDRVYNTFKIAEDAEVTIIAGCGIHNDSHSDSSHNGIHEIIVGPRAHVKYLEKHYGEGRGEGKRILNPTTVVRVEDGGSIEMEMVQIKGVDDTIRSTIAYVQEKGNLKVVERLLTHGQQKAESDIRVEIEGQGAAAQILSRSVAQDDSYQLFKAALVGKNECTGHVECDAILMDKAQIRSIPQLEAEDANAVLTHEAAIGKIAGEQLIKLMSLGLSEQEAIDTILEGFLR
SWOLF_00678	Swol_0666	SWOL_RS03370	645.846	0.110493	0.356988	0.524712	0.119955	0.92112	633	676	675	696	645	533	661	649	573	634	295	762802	763689	+	HTH-type transcriptional regulator CysL	MNLNLFKTYVRVVETKNLSKTAEEFGLSQPAVTKQIQSLEDYYGVLLLERAGRRLKPTEAGETLYQYAREIIKLLEKTDNIMETVVESKKGILYLGASTIPGQYILPDYIKKFSDSFPYINISLDIGDTEKIFKKVAERELDIGLVGGWLSNRKVEGFQWLQDELLLIVPENHHLMGRDEVRIEELLHEKWIFREKGSGTRKAAEELLNNHGIKKEDLHVGMEAGSTEAVLASVESGMGISIVSNWAIKKADPHRRIRSLKIDDPGATRFFYIIYPRQKSRRKAVESFLDFIKEE
SWOLF_00679	Swol_0667	SWOL_RS03375	750.382	-0.321168	0.028839	0.0850538	0.146942	-2.18568	693	592	727	651	848	858	662	971	310	235	152	763848	764306	+	Pyruvoyl-dependent arginine decarboxylase	MLPLPKKYFLTAASCEGETELTAFDRALLEAGVGNTNLLRVSSILPPGCEYEPGLIIPPGSLLPIAYGTITSCEPGARIAAAVAVGIKKDSFGVIMEYEGYCSKAEAEEMVVKMCREAFRVRGLELDEIKIAATEHLVEKIGCAFAAVPLWY
SWOLF_00680	Swol_0668	SWOL_RS03380	2458.41	-0.0355491	0.811971	0.890227	0.149439	-0.237885	2405	2128	2576	2603	2737	2702	1899	2617	156	143	273	764328	765149	+	Polyamine aminopropyltransferase	MDLWVTEYQTPSLGFSCKVKETLRYEKTEFQELSVVETEQFGKMLLLDGMVQTTEQDEFVYHEMITLVALNSHRNPEKVLIIGGGDGGTLREVVKHPAVSQATLVEIDERVVIASKDFFPDLACAFSEPKAEVLIADGIEYVKQQHQSFDLIIVDSTEPVGPAIQLFSREFYQSVYDALKDDGMLVVQSESPFYNQNVIKMAFGGINQVFPLTKLYLANIPTYPSGLWSFTVGSKLYDPQLPSCSYSQGCKYYTPEIHQAAFQLPAFVSRIIE
SWOLF_00681	Swol_0669	SWOL_RS03385	1021.64	-0.0498895	0.771699	0.865792	0.171942	-0.290153	1021	848	1040	1114	1264	1164	939	782	385	363	288	765295	766161	+	Agmatinase	MLSEIADLLEQKAFFMGSSRDLGACDRVLLGLPLDSTTSFRPGTRLAPYRIREVSEAVEEYSVYLNKSLEEIDFYDAGDVVIPFGNVPQSLKNIEATARYFLEHEKKLFSIGGEHLVSLPLIKVYHDFYPDMVVIQMDAHADLRADYLGEKLSHASVMRRVVEIIGTKKLFQLGIRSATREELDYARQHSQLYLDQFLTALKDVKEKIGQRSVYISLDIDVLDPAFAPGTGTPEAGGFSSRDLLQMLHELRELDVVGFDLVEISPPCEHGDNTSILGAKILREALLAY
SWOLF_00682	Swol_0670	SWOL_RS03390	425.539	0.0137034	0.962958	0.976959	0.295068	0.0464414	468	415	433	390	226	263	651	559	549	587	179	766428	766967	-	Rubrerythrin	MDLKGSKTEQNLWAAFAGESQARNKYSFFASQADKEGFKQIAAIFLETADNEKEHAKRLFKFLMGGAVPATAENLLASAEGENEEHTSMYPEFEKIAREEGFNEIADVFKEIAEVEEEHEKRFRKLLENVKNNTVFKKDKSVKWRCRNCGYVHEGTEAPDECPACAHPQSYYEVMAENY
SWOLF_00683	Swol_0671	SWOL_RS03395	435.395	0.0598701	0.761086	0.859469	0.196905	0.304055	498	459	378	436	325	335	514	537	442	455	144	767117	767551	-	hypothetical protein	MKETVKFGLDFIKLENHYLLPRVTSIVLTQSLYDILFQYVITPEKEERLKEFIALLEEHIKSKSQTPFSIPAAELGFIGEGLEELKLLNWMEFPVAEFSIRLEEGAEDSPEEMEQVLELLEEMLTFKRKGDSNSIYVYPGKIVT
SWOLF_00684	NA	SWOL_RS14205	8.74506	0.536062	0.356924	0.524712	0.58189	0.921243	8	17	8	9	5	14	4	5	2105	2222	51	767710	767865	+	hypothetical protein	MPENRDTKKKRVRIDDPEELKKIEQTRLKNNLIGIAILLFMLVVGLLYRGW
SWOLF_00685	Swol_0672	SWOL_RS03400	424.08	-0.263912	0.0392857	0.106774	0.128039	-2.06118	387	436	369	353	462	489	478	417	1049	904	331	768116	769111	-	Tryptophan--tRNA ligase 2	MTKKKRILTGDRPTGSLHLGHYVGSLANRVKLQDEYDSYIIIADVQALTTHWEKDENLSRDVFQIATDYLAAGIKPEVSTIFIQSMIPEIHELTMYYSMFTTVNVLRHNPTIKTEAAQHGLSDMTYGFLGYPVSQAADITIFKADLVPVGEDQIPHIELSRKIVRRFNELYEPVLVEPQVLVGDVPRLVGLDGKDKMSKSLNNAIFLADSADEVKQKVWNAVTDPARIRKTDLGHPEVCTVYAYHQVFNKAEIEEVEADCRQGRIGCVQCKKNLTAKLNELLEPMRERRQSYLEQPDLVKDILQEGTKKAHAVAKETMLDVRSAMKINYFE
SWOLF_00686	Swol_0673	SWOL_RS03405	349.138	0.183472	0.230296	0.389303	0.152945	1.1996	333	392	360	408	349	335	367	248	2015	2072	1488	769284	773750	-	hypothetical protein	MRFRVVLLFIFLLVFFYPNANDLALAAEKQEKKAIILVMDYIDVADLCQADTPNLHRLVTKSGTALINIRTKSRLPSSSYLSLASGTRVGSIPNSEFSFNSSEEVGELPNIFIDRNSPPSAGKLYQLFTGLLAPPEGLVNLYIEPLKKYAGKHNPSFTPGQLAALAEDCGLKTAALGNADTINSKDRSIVLLAMNEAGQVYEGDVSANLLEKDKLSLAGVRSQQQILLDKIDDSLQKADIIFVDLGDSSRVEKSRLNCADEVLVQHRKHAIERNDELLGRLLPRLDLQKTMLVILVPNPHKDMVLAGNFGLTAFIMYQPGNEAGLLTSSTTRRSGLVNSSDFLPSILAFFNPESIYQNSSMKVVPATDNSLEKLEGDLGFFVRLRAARSPLHYSFVALA…
SWOLF_00687	Swol_0674	SWOL_RS03410	242.304	1.05408	4.9369e-09	1.20403e-07	0.180206	5.84929	373	268	380	286	177	155	135	164	511	1001	126	774144	774524	+	S-adenosylmethionine decarboxylase proenzyme	MQSLGRHVLAEIYGCRFEVLNDVKKVEDIMVNAALEAGAEIREFVFHKFSPQGVSGVVVISESHLAIHTWPELGYAALDVFTCGDRVNPWDACNYVAEMFSAGDMKASEVKRGLMEQPEERLVANM
SWOLF_00688	Swol_0675	SWOL_RS03415	7810.97	1.47467	7.20856e-10	2.25285e-08	0.239338	6.16144	11459	13463	10114	10906	2562	3165	4819	6000	43	128	402	774918	776126	-	Acetyl-CoA acetyltransferase	MAEINEVVVVGMARTPIGRYLGGLASVRANDLAIIAANAAIERAGVDPGIIDEIVGATCLHAGNGSLPPRIIGMKVGLPVRSGSCMVSQNCASGMRATEIACQNIMLGKTDISLVTAVESMSNIPYLLQQARSGYRMGDGKVQDAMLSDGLVCQLAGGHMGMTAENIAEKYGITREECDALALTSHQNAVKAVDEGIFDREIVPVVIKSKKGDKVISKDEHPIRGASLETMAKLPPAFKKGGVVTAANASGINDCAAAAVFMSKKKCEELGLKPLMKLVGICSEGVDAKVMGLGPAVAMPKVLKQAGWKYEDVDYWEVNEAFAAQVLGVVRMLKEEAGIELDFSKTNHNGSGIGLGHPVGATGLRIIVSMYYELERLGLTKGGASLCVGGGSAMASLWT…
SWOLF_00689	Swol_0676	SWOL_RS03420	46.0503	0.390657	0.20979	0.365207	0.311493	1.25414	58	66	42	43	31	30	65	33	2096	2183	252	776566	777324	+	hypothetical protein	MGIKYSFTRELRTELIDVDKVFKENLLPWWDDIYNYIKMLNEDFTWNQLPPLVYIVYRYLGLDRSISISMTNIFKTLYLANSIHGMVKDDKEGQKYDQDLQFAILIGDYMFGRMLKLLVEAGADKLVGLFAVMMAEINEGQVMERKLQAAHKDVLQKTRGSIYATAFETAGHLSGMKGILLENCRQLGLNLGMSIELMNCDISREEVLVYIHEAERNYKIINQYQRMVNSNLEAAINEVHSLLCNIENVAVV
SWOLF_00690	Swol_0677	SWOL_RS03425	1165.93	0.0157466	0.892758	0.937545	0.116801	0.134815	1305	1154	1046	1182	1158	1062	1212	1208	539	549	482	777453	778901	+	3-octaprenyl-4-hydroxybenzoate carboxy-lyase	MAYKDLQEFIQVLESEGELKRISVEVDPELEITEITDRVSKNYGPALLFEKVKGSDMPVLINAFGSEKRMALSLQVDKLDDLATEIMGLLEIADSVPQSLLDKVKVLPKLAQLSSFLPRMVKSGACQEVVDLNPSLDKIPVLKCWPEDAGRFITLPQVYTKDPESGKRNVGMYRLQVFDGQSTGMHWHTHHDGAENYRKNCQRGQATEVAVALGGDPAITYAGTAPLPKDIDELIFAGFIRKKPVELVKCKTVNLEVPADAEIVIEGYVDPYERRIEGPFGDHTGYYSLADEYPVFHVKCITHKKNAVYPTTIVGKPPQEDCYMALATERIFLPLLKLQLPEVVDMHLPMEGVFHNCVLVAIKKSFPGHARKIMSSLWGMGQMMFAKFIIVVDEDVNVQ…
SWOLF_00691	Swol_0678	SWOL_RS03430	361.234	-0.0874678	0.523033	0.678647	0.136952	-0.638677	371	367	324	346	402	367	408	305	993	947	282	778894	779742	+	4-hydroxybenzoate octaprenyltransferase	MNKIREFLNMVDFGHSLFALPFAYLGAFLAAQGMPTWSQLLWITVAMVSARTAALCLNRLIDRHIDRANPRTSDWTLAAGRLPLSLVWLLVLFFTILLFYSASRLNPLCLKLSPLAVLALWLYSYTKRFTWCCHLLLGMAIGLGPVGAWFAITGTPDWQPVILGMAVACWIAGFDSMYACQDIEFDRANGLYSIPARFGIKGALLFSAIFHIFTIVLLLLNGLILNLGLLYYAGVAFVGIILIYEHGIVKPGDLSRVNFASFKINHYVGLIIFIMALLDIFL
SWOLF_00692	Swol_0679	NA	190.291	-0.279233	0.0690014	0.160641	0.153559	-1.81841	163	153	184	190	213	233	193	194	1278	1158	199	779983	780582	+	Flavin prenyltransferase UbiX	MPRYIIALTGASGAVYALRLLEELLKQDNSEIHLITSDAARIVMEQELGWDCQDSLALSLQRYLPPGKIFFYDNSDIAAAPASGSFICDSMVVIPCTMASISAIAQGSSRTLLERAADVMLKERRPLFLVPRETPLNSIHLRNMLTLSEMGVSIIPAMPAFYHQPRTIEDMVSFVVGKVLDAMQIPHDLFQRYAGQIKK
SWOLF_00693	Swol_0680	SWOL_RS03440	492.813	-0.427579	0.00206892	0.0101506	0.138817	-3.08016	427	398	459	395	627	544	472	622	953	749	322	780691	781659	+	Heptaprenyl diphosphate synthase component 2	MANFNFFNPISTEMELLEQELSKKLDSRIELLNESAVHLIKAGGKRLRPAFALLSAHFYMDDLTEVIPLAVGLELIHMASLVHDDVIDNSQTRRGTETVKSAWGNRVSIYAGDFIFARALSLIATYERSNVVDVLAEASMKICEGEIIQMMSCYNVKLGLKNYLRRIERKTALLISVSCQLGAMIANAPEQEVRALRNYGYYLGMAFQVTDDILDIIADEQVLGKPTGSDIKQGVITLPTLYALRYSPRREELAQLLASPEACRNETGKIIDIIIDTDGIDYSYYITRHFARKAQKQLAFLPELPVKKNLYNIADFILAREF
SWOLF_00694	Swol_0681	SWOL_RS03445	171.218	-0.459906	0.0345162	0.0964458	0.217554	-2.11399	151	120	148	163	270	216	163	139	1652	1443	283	781677	782528	+	Sec-independent protein translocase protein TatC	MALLKDLTPEEKQTIIEHLEELRKSLIISIIAIIAAAVFCFYYNEEILSVIISPLSGLGEGLVVIGVTEAFFIKLKLAFYAGFALAFPVVAWAIWRFFKPALYPEERKYVYVLLPVSVLLFSTGILFSYFGILPLVLKFFIYMQGPSLENMFTVERYVSFVTAFTIPFGLVFELPVVVFFLAKFGIIKAETLSKNRKYALLAIVVIAAALTPGPDPISQMLMAGPVYFLYEVSIIVAKMAKPRKKTEEEESEEPREPEPEREEQPRKPEEEKEGEEQATVDES
SWOLF_00695	Swol_0682	SWOL_RS03450	53.0853	0.895722	0.00117062	0.00625659	0.275951	3.24594	49	61	84	81	39	41	26	44	1075	1532	60	782701	782883	+	Sec-independent protein translocase protein TatA	MFGFIGNFGPWELLLILVIVLIVVGPGKLPQVGKSLGSALQNFRKAKEEDFEELEEKKDK
SWOLF_00696	Swol_0683	NA	473.672	0.219783	0.0811113	0.180952	0.126003	1.74427	511	550	468	503	419	436	401	502	579	690	225	782949	783626	+	Siroheme synthase	MSLKFILTKQGLRAILFPIYLDLKAKTGLVVGGGQVAERKIENLLDYGMNIRVVSPQARARIQEWAEQSIIQWQARDFCESDLQGVFLAFVATDNNSVNQAVVEACRKTGVLINAVDDPPNCDFYVPSIVRRGSLVLAISTEGKSPFFARRLREELENTISPAYGEFVEIMGEIREEIKEKVPDITVRKKIFENLVYSEVLDLLKAGEKDKARERIEACMSSWRD
SWOLF_00697	NA	SWOL_RS03460	1081.52	0.197614	0.0490179	0.126161	0.100391	1.96844	1148	1109	1232	1132	988	1066	965	1011	504	576	438	783602	784918	+	Glutamyl-tRNA reductase	MYVLLAGLNHRTAPVEVRERFSICGAELVQAYQELKSHADLEASVILSTCNRTEVYATAKDIQKGFEALETFLSKYAHMNEEDLIKYLYQPNCYDAILHLFRVASGLDSMIMGEPQILGQVKEAHLNAMEAGASDGVLNALFQRAIYVGKKVRTDTDIDRHPFSVSHAAVELARQILGDLDNKSVLVTGAGEMSETTIRYLMSNGLKSVIISNRSYDKAVKMAENFNGRAVYFNQLPTELSQADIVISCTAANHYVLREDNCRQVLESRQGRKIIMIDIAVPRDIDPALKDIPGVFLYDIDQLENVVDAGYEERQSVIQDAEKIILDELEKFNDWLGSLYVVPVIKALKQKGEIIKENEIRRACNRLGKLSEQEQNIIASMANSIVNQILHFPMVNLRE…
SWOLF_00698	Swol_0685	SWOL_RS03465	661.019	0.127825	0.370412	0.538337	0.142709	0.895702	677	682	746	648	527	701	573	733	580	650	306	784887	785807	+	Porphobilinogen deaminase	MRNLRLGTRGSQLALWQARHVASLLESSIPDLKVEIKTIKTTGDKILDVALSKIGDKGLFTKEIEKELLDGEIDIAVHSMKDLPSELPPGLCIAAVLEREDPRDVLLSHKNYSLADLPQAALIGTSSLRRIAQLKAWRPDLQLVDMRGNVETRIRKMKEQDLDGIILACAGVKRLGLEEMISDYLPAHLVLPAVGQGMIAVEARSDEQDVLKLLSRINHQDSFLAGQAERGFLHELGGGCQVPVASLAELQGGQLHIRGLIASLDGKEKYSGSSDCSPPEAEEAGRELARSLLQQGGAAILCETRK
SWOLF_00699	NA	NA	713.218	0.178652	0.160659	0.300057	0.127348	1.40286	730	750	717	832	713	693	563	709	110	125	64	785818	786012	-	hypothetical protein	MSRERFTLRVRLVFHPAGVTIKVASHGREISAVPLEPRDKPQVLPMRRLRAVYLYKPMNINNFL
SWOLF_00700	Swol_0687	SWOL_RS03475	1066.53	-0.0682187	0.554688	0.7059	0.115478	-0.59075	1019	1060	1001	1079	1010	1175	982	1205	643	615	505	786234	787751	+	Siroheme synthase	MEKKGLVYLIGAGPGDPGLFTLKGKRVLEKAEVVVYDRLVGDEILSMADPDAEFIYVGKASSRHALSQDEINALLAEKAAQGKIVARLKGGDPFLFGRGGEEALYLKERGHRFEVIPGITSAIAVPAYAGIPVTHRDATSSLAIITGHEKPGKQESSIHWQELASGIGTLVFLMGVENLEFICDNLISHGREPSTPVALIRWGTLPQQQVLSGTLENIVKRVKESGFQPPAVIVVGEVVKLREELNWLESQPLWGKRVVITRARAQASQLVERIRDLGGQAIEFPSIKIEKEKNLAALHNAFKNIGQYEWIIFTSINAVDIFFAESRQAGLDIRDLQGIKLGAIGPATRDKLLNRGLRVDVVPEDYRAEGILKELRDRIKPGQWILLPRARGARSILPE…
SWOLF_00701	Swol_0688	SWOL_RS03480	829.65	0.0626453	0.557666	0.707504	0.106846	0.586311	868	809	861	850	735	828	865	821	603	645	390	787774	788946	+	Putative mycofactocin radical SAM maturase MftC	MIGCTKLLCGTATVSEVIKYSGHEGTVPPQLLQFSDRNRPLVVWNMTNRCNLRCKHCYIEAEDRKYQDELSTEEAREMINDLAAMKVPVLLFSGGEPLIRQDIFELGQMAAEKGLRPVISTNGTLIDDEVARKIKKAGFQYVGISIDGAPATHDEFRNRPGAFADALRGIKACLNNGVKTGIRFTVNKYNQDDLPEIFEIIEREGIPRFCMYHLVYAGRGREMADMDTSIGEKRDILELVSKKTIELYEKGVEVEILTTDNHADGIFLLNYIKEQQPERQEEIEQLLQMHGGCSAGTKFANIDPRGNVHPCQFWQDYTVGNIREKPFSEIWTSDDELMIKLREKEKHVKGKCGDCSYKSLCSGCRIRARAVYDDLWAEDPACYLTQAEMK
SWOLF_00702	Swol_0690	SWOL_RS03485	508.429	0.158285	0.193313	0.343431	0.121679	1.30084	588	504	518	534	510	474	433	507	784	861	326	789372	790352	+	Delta-aminolevulinic acid dehydratase	MGFPIQRMRRLRSSETLRRMVRETTLRSSDFIYPLFVIYGQDKKIPVNSMPGVFQFSVDRLPEEIKEIDSLKIPAVLLFGLPEHKDSVGSSAYQDNGVVQEATRLIKKICPEMLVITDVCLCEYTDHGHCGLIDQKGVVDNDATMGLLAQEALSHARAGCDIIAPSDMMDGRIGYIRKELDDNGYKDIPIMAYAAKYASSFYGPFRDAADSAPQFGDRKSYQMDGANIREALREVALDIEEGADIVMVKPALPYLDVIKAVKEKFAYPTAAYNVSGEYAMIKAAAACGWLDEERVMMEALTSIKRAGADLIITYFAKDAARVLQKL
SWOLF_00703	Swol_0691	SWOL_RS03490	567.749	0.118792	0.391938	0.559403	0.138758	0.856108	580	518	579	690	612	501	541	521	734	801	333	790483	791484	+	Putative mycofactocin radical SAM maturase MftC	MLVSWNTTNQCNMFCDHCYRDAGARLEDELSTEQAKKLIEEIKKAGFRIMIFSGGEPLMRPDIFELGQYATRQGLRVVMGTNGSLISPEVAQKLKKAGFMAAGVSLDSLNPAKNNAFRKLDNAFQLTCEGMQNLKDAGLPFQVHTTVMDWNVDELEAICDFAIEIGAMAYHVFFLVPTGRGADIEEEALRVAEYEKTIARLMDKQKKIPIELKPTCAPQFMRIGEKKGLSLRFSRGCLAGITYCIISPRGDVQPCAYLDIALGNVKEQAFDRIWAENPMLQELRTMDYKGKCGICDYKDKCGGCRARAYYYSNGDYMAEDEWCLYQPPDARKR
SWOLF_00704	NA	SWOL_RS03495	111.636	-0.145625	0.508776	0.66669	0.220395	-0.660745	99	127	105	86	90	111	108	166	1485	1429	159	791481	791960	+	hypothetical protein	MKEMNELSRTDREILNILQADFPLTTSPYRDVAKSLNLDEDEVIARIQAMKKSGLIRRIGGIMDARSLGFYSTLCACKVPEQRIDEVAGIINQQKGVTHNYIRDHEYNMWFTLTAPSQDEAMQILKSLQNDAGIEVISMPAKQVYKIKVSFEMSETDAL
SWOLF_00705	Swol_0693	SWOL_RS03500	108.533	-0.071653	0.726952	0.836242	0.205202	-0.349183	124	84	110	101	110	106	88	144	1469	1440	156	791950	792420	+	hypothetical protein	MPYDSTDREIMRFLQGDIPLESRPYKNLAERLELSEEEIVLRVKKLREKGFLRRMGAVLRHRQAGFAVNAMVAWKLENEEQADRAGKIMAGYKEISHCYIREVPPDFDYSIFSMIHVKNEERLAEIIEEISLQTGIGKYIIIRSSRELKKESMQYF
SWOLF_00706	Swol_0694	SWOL_RS03505	966.674	0.103295	0.400445	0.567034	0.122849	0.840826	1048	1090	856	1017	992	940	935	856	563	613	431	792493	793788	+	Glutamate-1-semialdehyde 2,1-aminomutase	MRTERSIELFARAREYIPGGVNSPVRAFKAVGNNPLFIKEGHGSKIYDVDGNEYIDYVCSWGPLILGHSHPQVVQAICEAAEKGSSFGAPCEQEIELAQLICEAIPSVEKVRMVNSGTEATMSAVRLARAFTGRNHIVKFEGCYHGHADHFLIQAGSGLLTAGVPTSPGVPEAFARHTLVARYNDLDSVERLFAQAPADIAAVIVEPVAGNMGLVLPEPGFLEGLRQITKRYGALLIFDEVISGFRFCFGGYQNIVNIEPDLTTLGKIIGGGLPVGAYGGKKEIMERIAPEGDVYQAGTLSGNPLAMAAGSATLKILRAGKCYELLESTAASLCGQLNQILAQHDGLLSMNRVASLFSLFFTGDKVRDYSSVMRSDTGKYASFHQQLLQGGVYFPPSQF…
SWOLF_00707	Swol_0695	SWOL_RS03510	177.427	0.301194	0.08751	0.192323	0.176273	1.70868	204	197	212	167	146	128	189	177	1369	1544	259	793873	794652	+	Chemotaxis protein methyltransferase	MENVLDWEWFIKKFEALSKIDLKAYKRPQMERRINSFMRSVNAPDYKSFVDLLNSDKAVYRRFLDHITINVSEFFRNANHWEVLEKEIIPLLLKERSSLKVWSAGCSTGEEPYSLAIMFKEKGFPLSGNILATDLDSEVLEKAGMGIYSNKVVQGLSPEQLKKYFENQGSYYQAKDELKKMISFQKHDLLRDLFPRDYDLILCRNVVIYFTEESKFKLYQRFSNSLRSGGVLFIGSTEQIFQARELNLKSIATFFYQKY
SWOLF_00708	NA	SWOL_RS03515	21736.7	0.774488	0.000377602	0.00252943	0.217843	3.55526	25310	28754	27472	28193	11066	12268	17234	23598	18	16	250	794910	795662	+	Electron transfer flavoprotein subunit beta	MKVLVCVKQTFDTEAKIELKDGKIADAGINLIINPYDEVAVEGAIQLKEKGVAKEIVVVAAGSDKAMDAIRTALAMGADRGILVQQDTAADEFARAVALAEAIKGENPDIILAGHVAADDGSSQVPTRVAEILGLPHVNVITAVEIAGGKATCTSEADGGTQVTEVSLPAVISSQVSWNEPRYPSMKGIMAAKKKPVATAAAAAAESKVKILEFSLPPAKAAGIKIEDEPEVCATKLAEWMKNTVKVEVK
SWOLF_00709	Swol_0697	SWOL_RS03520	36247.9	0.602437	0.0192244	0.0625539	0.257325	2.34115	39493	47276	41864	46188	18022	20201	30308	46631	13	10	317	795702	796655	+	Electron transfer flavoprotein subunit alpha	MAGTWIFVEQRDGNIRKVTFEMLSEAKKFGDEVAAVVFGKGVEALAPEFAKYGADKVYVVEDDVFANYNTGAYVAQMVAMINEFKPNAVLFAHTFNGRDFASRLAQKLQLGLATDAIKVEVSAGKGVFTRAIYAGKALAKVEVAGEPVLGTIRPGVCEVGNTAGAGAVVKPAVAATAADVYQTVKSFVPTVSARPELTEADVVVSGGRGCKGPDGIKLVEQLADLLGAAVGGSRASIDSGWLGHELQVGQTGKVVNPNLYVAAGISGAIQHLAGMSSSKFIAAINTDTEAPIFNVSDFGVVADLFKVIPTLVSELKK
SWOLF_00710	Swol_0698	SWOL_RS03525	46829.4	0.620434	0.0101375	0.0377264	0.24131	2.5711	46778	62527	60014	57658	21795	29713	43188	52961	25	20	714	796758	798902	+	EtfAB:quinone oxidoreductase	MIFGFHPLEGGYDVPMRVVGANIPYEWLIYVIMLIPVSVFLFGFWKKLEVWLLAKGEIHRNDKIAQRIWSWFVFSFAQARVIRKPLAGWMHAFLFWGFLVLFLAAGIDAMHNMISWPHLEGNFYIGFSWVVDVLGFLALIGVMVLGFVRYFQKPERLNDTKSSDGWIILLIFAILLTGYFIEGLRIAAQIKLSTTMQQIAYERAASPFGWMFASFFGSMSVDAMLMWHRLLWWFHMAIAFLFIALVPFTKLWHIFASMLNYTFRDLEPSANRMVYNIEEAETFGVENIEDFGWKDLLDLDSCIRCGRCQENCPAYNTGKHLNPKITLIQNMKAHLDAKAPYLLAAKASGAEVEEMAMTEEAAAEEVNPMEQSLLYDVVGSETIWDCTNCRACMEHCPMF…
SWOLF_00711	NA	NA	323.425	1.13513	3.96885e-14	2.62362e-12	0.15011	7.56201	448	498	432	405	186	231	218	169	498	1036	167	799311	799814	+	Phosphopantetheine adenylyltransferase	MEGAITVKLAVYPGSFDPVTNGHIDILEKSSKIFDEIIVAVIHNVTKKALFSLDERVKLIEESTRHLNNVRVDAFSGLLANYLADKQACAIIRGLRTVTDFEYEMHMAMMNKKLIPNIDTMFFMSDSQYTFISSSAVKEAALLGGDVGSLVPAVVKAGLEEKMLNDG
SWOLF_00712	NA	NA	99.7623	0.934651	7.4528e-05	0.000617869	0.235943	3.96135	131	140	126	123	52	50	101	74	730	1243	72	799881	800099	-	hypothetical protein	MPKWSDLKRFCERDGWELYKTTDHFFYRKHMPDGTLKLTKVSNSTGEIPKPLWEAIRQKQLKVSREYFNRTK
SWOLF_00713	Swol_0700	SWOL_RS03535	112.448	0.783092	0.000252281	0.00178516	0.213963	3.65993	149	172	135	118	84	81	106	55	1152	1569	138	800083	800499	-	hypothetical protein	MQTINATEIRNNFSYYIDTVVRDKPIAVKRNRDVLLFFSEQIIKDLLQDLKIHAELSKEDGIIIGTIDGFDLVVSGESEQEVIQKLAEDLLEYAQDYMNDFKLFYNAPNRKTHYPYILKVLLSSNIDEVKGYIYAEMV
SWOLF_00714	Swol_0701	SWOL_RS03545	224.023	-0.0900133	0.691856	0.811365	0.227113	-0.396337	211	177	274	213	284	235	265	134	997	945	176	800928	801458	+	hypothetical protein	MLESLITSKTRLKLILKFFLNPETTAHLRGLATEFGESTNGVRVELNRLTEAGLLESSQKGRSINYRVNKKHTLFPDIQNIVKKYLGIDEIVESIIKELGNVEIALITGDYAQGIDSGLIDLVLVGNIDKAYLQQLVEKAEELIHRKIRTLVIDQEEFAKLRDKFEKEKTLLLWKG
SWOLF_00715	NA	SWOL_RS03550	57.8735	-0.624688	0.0304142	0.0878166	0.288586	-2.16465	54	55	50	23	57	85	71	68	1804	1554	116	801526	801876	+	hypothetical protein	MFGFQKLEIYNLSKDIVKDNYRLIKKFPSEERFALVQQMSRAAVSIPSNIAEGTSRMSNKEKAHFINIAYGSLMELVCQMEISLEIGYIEQKEYDDFVKKSKNLAVKMSNFIRTIA
SWOLF_00716	Swol_0703	SWOL_RS03555	297.492	0.0760914	0.772341	0.866126	0.263007	0.289314	356	252	323	297	394	324	302	131	1342	1410	394	801950	803134	+	dTDP-3-amino-3,4,6-trideoxy-alpha-D-glucose transaminase	MPIPLIDLKRQYAAIQTEAEAAVCSVLASGSYIMGANVQAFEEEFAAYCGVKHAIAVGNGTDALVISLEALGIGPGDEVITAPFTFFATAESISAVGATPVFIDIRPDTYNLDENLIEAAITDKTKAIMPVHIFGQPCEMDKINHIAAKHNLYVIEDACQAVSAEYQGKKTGTLADIACFSFFPTKNLSCAGDGGMITTDNDRLAAICRALRTHGSGEAGQKAYNLLHNIDAGISDKPAGDNTVYNPLKYYNYLIGHNSRLDELQAALLRIKLRKLDEYQKQREDHARYYNEALQESDLQRPAAMDNLKHAWHLYILQSENRPAITEYLNSKGIATGIYYPVPLHLQKAYINLGYRLGDLPVAEYLSQRTFAIPCFPELTAEEREYIIATLTEK
SWOLF_00717	Swol_0704	SWOL_RS03560	368.259	-0.328233	0.188176	0.33692	0.249418	-1.31599	347	282	320	363	562	493	369	210	764	614	194	803414	803998	+	UDP-2-acetamido-3-amino-2,3-dideoxy-D-glucuronate N-acetyltransferase	MPEKDYFVHESSYIDEPCQIGKGTKIWHFSHIMQNSQIGENCNIGQNVVISPGVVLGNGVKVQNNVSIYTGVICEDDVFLGPSCVFTNVINPRSFIERKDEFKSILIKKGATIGANATIICGHTIGRYALIGAGAVVSKDVPDYALLVGNPSRIIGYVCQCGQRLTFNEAGQAQCPSCDERYIFSKESGVRGKE
SWOLF_00718	Swol_0705	SWOL_RS03565	928.715	0.139859	0.456128	0.618011	0.18767	0.745238	1022	847	1016	1018	1115	1023	769	619	586	651	438	804078	805394	+	UDP-N-acetyl-D-glucosamine 6-dehydrogenase	MKQTLLNKINSKQIIVGVVGLGYVGLPLAVEKAKAGYKTIGFDVQNAKVDMVNQGINYIGDVVDSELKDLVENGLLSATCDFSFVKDVDFIAIAVPTPLDEYQQPDISYVRDSTIAVAKYIKKGSMVVLESTTYPGTTEELMLPILEQGSGLKCGEDFYLAFSPERVDPGNLIYQTKNTPKVVGGVGKDATEVIAAMYRNVLEGEVFEASSPRIAEMEKILENTYRNVNIGLINELTMLCNKMDINIWEVIEAAKTKPFGFTPFYPGPGLGGHCIPLDPYYLSWKAREYGFHTSMIEASMMVNDRMPEYTVERAGKILNRFKKALNGSKVLILGVAYKGDIDDYRESPAIKVIEEFEKVGSEVEYYDPFVKEYQDRGHTKKGLSELTAEIIQNVDLVVI…
SWOLF_00719	Swol_0706	SWOL_RS03570	432.504	0.0509824	0.833815	0.90321	0.242992	0.209811	503	346	460	458	546	494	435	218	928	961	331	805412	806407	+	Inositol 2-dehydrogenase/D-chiro-inositol 3-dehydrogenase	MIKIGLIGCGRISKNHFEAIAQQPDAQCIACCDIIEDRAQEAAQQHNIPTWTTSYDQMLSDTNIDLISICTPSGLHPEHGIQAAKAGKHVLTEKPMACRLAEADELIKACDEAGVKLFVVLQNRLNPSIQLVRRAFEEGRFGQIYMITSNIFWTRPQDYYDMATWRGTWKLDGGAFMNQAAHYVDMVQWFGGPTEEVKSITATLARNIEAEDTGSAIIRFQGGTIGSINVTMLTYPKNLEGSITILGEKGTVCISGVAMNKIEHWEFTDHQPYDLELEKANTHPSSVYGFGHRLYYKDVIKCLLEKSEPISNGVEGRKSLYLLEQIYSSSG
SWOLF_00720	Swol_0707	SWOL_RS03575	329.166	-0.580631	0.00957451	0.0358438	0.22411	-2.59083	267	248	314	231	399	574	337	264	1314	1008	323	806668	807639	+	UDP-glucose 4-epimerase	MKTVIVTGAAGFIGSKVSKELLKQGYTVIGIDNLNDYYDVQIKYWRLATLKEENKFVLYTADVENIEAIRFIFKFHQPDAVINLAARAGVRYSMENPHIYMTTNAHGTLNLLELCKEFGVRKFVLASTSSLYAGQEMPFKEELPVNTPISPYAASKKAAEMMAYTYHYLYGLDITVFRYFTVYGPAGRPDMSIFRFIKWIMEGTPLQVFGDGSQRRDFTYVDDIARGTVLGLKPMGYEIINLGNSNPDTLSKTIELIEEYTGKKTEIQYKEFHKADISATWANISKAQNLLGWQAKTNLPEGIKRTVQWMKDNWEWIQSIKLL
SWOLF_00721	Swol_0708	SWOL_RS03580	432.962	-0.55257	0.00188092	0.00936854	0.177766	-3.10842	359	340	375	333	481	704	438	433	1192	886	362	807871	808959	+	L-2-hydroxyglutarate dehydrogenase	MNKVDVAIIGAGVVGLAIAWKIASKTGKTVVVIERNNKYGQEISSRNSEVIHSGLYYSPSMLKTQLCVRGNSLLYEFCEQRNVAHYRRGKILVALNQGEEEQLDALYNNALSNTVSVNRLTGRKVLEMEPEVLAYSGLYFPNTGTVDVHELMQALFFEGRQAGVVYLFYSIVKEAVYTGSGYEIGTQRETIHAQNVINCAGLGAETIAQLIGIDTIKSGYHLHPCKGDYFKIKRKLKIQHLVYSVPTSNSLGIHLSMDREGYLRLGPNAYYVEDLNYSVNESHGTEFFQAARQYIPSLKMEDLMPDFAGIRPKIQGPGEEMKDFVIKDESDPGYPGWINLIGIESPGLTSCLAIGDYVKELI
SWOLF_00722	Swol_0709	SWOL_RS03585	2816.6	-0.0762273	0.55634	0.707005	0.129575	-0.588287	2790	2896	2656	2636	2850	3258	3111	2336	199	184	406	809116	810336	+	IS1182 family transposase ISDre5	MNIRQNCIFSFEDALKIQPKSRLEKIINTLDLKPVLCKLDKPGEIKVRPKPYPAYAMLNALIAMRLENMGTFTQLVERLTYDPHLRYVCGFEPFGTAPSKSCFSRFYSKLAQSGCLETLFTSLVKQAEEMGLLDLSSVAIDATKVEAYEKSVPRKNIIQNGNAADWGIKSDTNGNPIKWFGYKLHIGTDVKSGLPIAMKVTPANCSDSSVALELVEKCCANTQSKIVYFLMDAGYDHREIYSVIRDKYHAQAIIALNKRGAKQPPEGFDWDGTPICSARYRMVYWGSYQGVNKFRCPHIMGKCDCPFGSAWCSDSNYRMVVKTKVKDDPRLFSSPHRGSANWQKQYNLRTYSERCFSRFKENLGLEDGLNVRKITKVETHAYLCAITMIAAVIAINQDS…
SWOLF_00723	Swol_0710	SWOL_RS03590	1194.67	0.114782	0.507882	0.665867	0.173351	0.662139	1229	1198	1283	1268	1226	1423	1153	777	364	387	337	810557	811570	+	UDP-N-acetylglucosamine 4-epimerase	MDIKGKRFLVIGGAGLIGSHTVDELCKEDVGEIIIYDNFSRGRIENSTNAMRDPRVKIFDLGGELLHRDILDMAMKNIDGVFHFAALWLLHCYDYPRSAFEVNIGGTFNVLEACINNGVKRLVYSSSASVYGDAVEEPMTEDHPYNNNNFYGATKIAGEHMARALYHRYKGESNFNYVGLRYMNVYGPRQDYRGTYVAVIMKILDRLDKGLPPVVFGDGSQAYDFVYVGDCARANVCAMKADSTDSFYNVGTGIRTTIKELAELVLEITGSDQKIKYEPQGLTFVKNRIGSPVKAEQEINFKAQMPLREGLIKLIEWRNAHKAEVEQRRKEAGVSDE
SWOLF_00724	Swol_0711	SWOL_RS03595	1009.75	0.0684893	0.682338	0.804711	0.167343	0.409274	903	1002	1208	1026	940	1275	903	821	497	515	388	811563	812729	+	GDP-perosamine synthase	MNKRKMIQIATPKMGEEEWQALREPIETGWLTQGPKVAAFENEFARYHQVKHALATTSCTTALHLALLAVGVKTGDAVIVPSFTWVATANAVEYCGGIPVFCDIDPYTYNIDPASARTKIEESIKKGLKVTAIIPVHLFGLYADMEAILELAGEYNLKVVEDAACASGALYHGKTAGTLGDVGCFSFHPRKVLVTGEGGMCTTNDDELAIRINCLRNHGASVSEEQRHHGNAPYLLPEFNVLGYNYRMTDLQGALGLIQLKRLEGFISERDYWARYYDQKLAGLEWLRIPARPEGCKVSWQAYVCMVDEKKAPLSRNRLMEYLQENGISTRPGTQAVHMLGYYQDKYNLRDEDYPIAKDVYEHSIALPLHNCMQAEDYKYIISILRRL
SWOLF_00725	Swol_0712	SWOL_RS03600	1307.06	0.302226	0.0421755	0.113431	0.148749	2.03178	1467	1281	1543	1482	1184	1371	910	1219	567	715	626	812732	814612	+	Asparagine synthetase [glutamine-hydrolyzing] 1	MCGIAGVFNLNGEPVSPVTLRKMTDIIAHRGPDGEGFYIDSFIGLGHRRLAILDLSPAGHQPMVSDDKNFAISYDGKIYNFQDLRSELEKCGHSFRSRTDTEVVLHAYMEWGEKCVHRFNGMFAFAIWDRTRQELFLARDRYGIKPIYYCFADNKFIFASEQKAILTHPSVHKEIDKEALLEYFTFQNIFTDKTLIKGIYLFPPASWSRVELGRQQSSLSPVQYWDYDFREPEQAVDEQEYLEELDRLFTQAVKRQLLSDVEIGSYLSGGMDSGSITAIAAKHLPYIKTFTCGFDLNSASGLELGFDEREKAEYMSYLFKTEHYEMVLKAGDMERVMPSLAWHLEEPRVGQSYPNFYAAQLASKFVKVVLSGGGGDELFGGYPWRYYRAVVNDDFENYI…
SWOLF_00726	NA	SWOL_RS14210	62.9201	0.706814	0.00609407	0.0248915	0.25771	2.74268	85	79	96	55	56	54	47	30	859	1282	53	814626	814787	+	hypothetical protein	MFWAKEMGVDLYADGMSIEINGIKYKIADGILRQELVYSSDQSQKILLALNGI
SWOLF_00727	Swol_0713	NA	81.0746	0.989055	0.000540097	0.00334993	0.285851	3.46004	93	79	157	107	61	73	47	33	1615	1984	200	815015	815617	+	hypothetical protein	MRFEEAGCHGEFIQADLTKLPFSEPKFDVIFSEGVLHHTDSTEKAIKYLTTLLIPGGHFLFYVYKTKAPIREFTDDYVRNQLINMDDSQAWNELRSLTLLGKILGDLNIEVEIPEPILLLGIPAGRINIQRLFYWYICKAFYNPEWTIDEMNHVNFDWYRPLNCHRHTPEEIMTWCNQAGLKIERMNVQEAGITVVAKKE
SWOLF_00728	NA	NA	142.863	-0.286641	0.354609	0.522757	0.309652	-0.925686	117	98	181	123	189	218	154	63	1805	1714	334	815774	816778	+	hypothetical protein	MIKNAINLFELDLKGISVLTETASGPFVTTCLIAAVAGADQVFAVTRDSRYGKAQEVIEYTMRLAKFLNIQNRITISDDDSSKYARYANIVTNLGFVRPINKTLIELLPRDSAISLMWEPWEFRQEDVDLEACKQKGIPVLGTCETHPQLLIFRYVGMLALKLLLEEDIEVFRSTILVVGSGHFGIEIMKVMQANEAKAILFDPLQDEISYELKGFISQCDAIVIAEHKARFSVIGGETGIPVNWIHSSTTIIHICGEIDYISLEENEILKMPPRKVMPGFMTVTTDYVGPRPVIDLHTAGLKVGEEMVRGMRVTGDYEQAIQYALKNSLVMDF
SWOLF_00729	Swol_0715	SWOL_RS03615	277.663	-0.261629	0.211094	0.366714	0.20921	-1.25056	236	231	299	249	309	375	341	180	1334	1224	321	816823	817788	+	hypothetical protein	MLNIIEASDKNLDKWDELIGNSINGTIFHLEKFLSYHGERFKDRGKFLYICEGTQPFAQISLTIEEQDGECLARSPYGASYGGVVFQSYPGYRKGKEIVQLILDYLKQHQVDRFIITPPIACCSKSSLDTFNFNLLEAGFKSINRDISSVYYFENRPVFECLPSKVRNTIRTAEKNDIEIRQNADIRDFWQVLSSTYFKHGTNPTHSIEEFNLLMDLLPGRIYTNVAYKDGIPVAGVACFEINKLTNSSFYLCQFQEYQKYQALSLLVMTTLESSREKGFSFFDFGTSTVNMQARPNIFTFKEHFTKIGQFRETFEWKRQP
SWOLF_00730	Swol_0716	SWOL_RS03620	217.16	-0.369986	0.0372106	0.102831	0.177584	-2.08345	193	192	217	160	295	267	217	196	1492	1316	294	817770	818654	+	hypothetical protein	MEKTAIRIPIFMYSLLTPAWEHKIEAQTDGDPFGDSQPMKEYYGPNGKWLLDGVLRHLNISREDEIAILTTSDERYVSTCVSITCFNYAKISRVVGPNTKVVIVIHEFGYVYPDIKNYVCNLKERGIVVIEDCAHIIGCDINGKKIGSFGDYALFSLPKISPARAGGLLRTTKNIKLPVLNSNLSQLTNIGIAGAEKYLPKYKFFNKGRIERAELLKSQVNDLCNIFEPSHPAVPYFLGIVTSEKSKIETSLPWIEFGATLRNDLVYIPTNPLASINLFELITNTIKNGGKICN
SWOLF_00731	Swol_0717	SWOL_RS03625	784.911	0.362658	0.0191663	0.0624459	0.154831	2.34228	836	906	977	818	617	854	709	562	449	561	293	818645	819526	+	Bifunctional polymyxin resistance protein ArnA	MQLALLGNGNEFIQLARGLVNGGHRVTHIGPVNMSNQTDQQILANELGAKLVLDHIELVNDGIRDIIMCSYAPLIEMNVLQRARFYNIHYALLPRFRGMHGLVWGIINDEKEVGYTLHLVDDGIDSGPIYHQGKVLIKEDDDIITLRNKIDQLLYKEIGTIFQKIENGELKAVEQRHSLATYGTRRTEADSEINWKWPARRIFNIIRALTPPYTSGAFTYYKDKKLIIDVTAKSQKSRISKQEKPYRIAKYYRENRRNTTINQKFGGFSNCLSQIMIIFKEKYLAISSGSTPL
SWOLF_00732	Swol_0718	NA	137.584	-0.239385	0.350007	0.519019	0.256143	-0.934575	144	128	136	98	92	182	203	117	2024	1962	515	819553	821100	+	hypothetical protein	MVFYEQVFCLIREELFAPLYSLEWGRPNFPINILVGLEIIKHLFDYTDQELLDQYYFNYQVQYALGIENIGEIYLGERTLYNFRERVVRYSKEYPEKEALAFQQFEILTRNFLGLVGLKTDELRIDSTLISPNIKKAGRLSLAHDVLAQAVRAIPVAYRSENLNKVLEDSFKNKLLYQTKNSQLDSRLQAVLDLMSEIYVLSQNHKTIADLEKVKILLRFLNEQANCDENSGRFKAKASKEVSSDSLQSAYDTDATYRDKAGKKESGYTATFTETCNSENDVQIIVDYTVEPNNKSDVEIFQDRMDIIKDNTNASDIYADGGYYGENVINKANSKGIEIQLHYTDMTGKTAPEGQLPAHHFVFNKDMEMVQCPGGQIPSSSKYNSKTKITTSHFPKEVC…
SWOLF_00733	Swol_0720	SWOL_RS03635	322.284	0.124675	0.44211	0.605873	0.162203	0.768636	335	364	334	318	304	292	393	240	1306	1403	406	821905	823125	-	IS1182 family transposase ISDre5	MNIRQNCIFSFEDALKIQPKSRLEKIINTLDLKPVLCKLDKPGEIRVRPKPYPAYAMLNALIAMRLENMGTFTQLVERLTYDPHLRYVCGFEPFGTAPSKSCFSRFYSKLAQSGCLETLFTSLVKQAEEMGLLDLSSVAIDATKVEAYEKSVPRKNIIQDGNAADWGIKSDTNGNPIKWFGYKLHIGTDVKSGLPIAMKVTPANCSDSSVALELVEKCCANTQSKIVYFLMDAGYDHREIYSVIRDKYHAQAIIALNKRGAKQPPEGFDWDGTPICSARYRMVYWGSYQGVNKFRCPHIMGKCDCPFGSAWCSDSNYRMVVKTKVKDDPRLFSSPHRGSANWQKQYNLRTYSERCFSRFKENLGLEDGLNVRKITKVETHAYLCAITMIAAVIAINQDS…
SWOLF_00734	Swol_0721	SWOL_RS03640	35.6484	0.918939	0.00211121	0.0102579	0.298927	3.07413	48	59	42	42	24	29	31	11	2333	2482	521	823325	824890	+	hypothetical protein	MQIILLILLLFIFNFIIRLLFVIGASAISTDEDVAFWLINSRYKHRFNYTVTNSIPFGYFAYPSITHWLISLFPKRHWKIVGYTLNIIYDCFSIIIFFIFLFYLGEKILFVKKEIIIWYSFYAALVYGLTPILFPVNARLLSYSARTFGLFMGFLFFMSLGIAFINEFWWLYSLTIITGILIIGSSQFAMQNMVLVSFFLSLFYSSAIPFTITAVSFGIAILINPFDIRKILKHKLNHYKWYFANRSGTGAENRNNLVDYVLLPVYLFTDLKKFIRLITNKLTIIIALYAIPILFVVFYIIIIDRTLFDIIWVNEWLRYFLALILGGIFAFSLTSLPPFLFLGEAERYLEMSAAFASALFVYFMLYYNWSECIILFVLLYDFCLINLAYIYLNKEGLLS…
SWOLF_00735	NA	NA	29.5556	-0.182623	0.596211	0.736439	0.344665	-0.529857	20	38	33	22	41	39	27	16	2269	2244	244	825671	826405	+	hypothetical protein	MDIGLFAIGSKVASIAMVIVSVFRMAWDPLAISIYKTDNAKEIYVKAFEAYGTVVVLGVALIGFFSKEILTILTTPEYYGASLLTSVLVLQFLAQGFTNIVGIGISIEKKTHILSYAMILALLILLICSYILIPIFGAMGAAWANVMGAWTAFVIVYLFAQRFYPVNYQIRLLLKWITFYLILITIGNLIVPVYLSHQSYIFVIKLIIFMVAGVFYSFFIVNKNWRDFLITKFSNYILNKSSNN
SWOLF_00736	Swol_0723	NA	101.591	0.136541	0.551773	0.703223	0.22944	0.595106	97	129	119	86	116	103	106	57	2017	2057	430	826415	827707	+	hypothetical protein	MGDDIIIGLMLLIIYLILIIISFYINKDTFSPIKFYILYIGVYFLSIFYDVYNEKVYYIYLLLLLLGLILVIVEPKINKPARKMQLDIDYSKSIKWLWILSIIPILAQLKLITDMGGIQSYINLIGFRVVMWQGKGIILTLIKMFGIINLVYFALILDMKKSNTHIIMIYIMHLCMFITIGLLSGSRGSLLSNFLYMLILYHYMIKRINFKKVTVIVILLILVALGLGEARQSYRVTDEGLSFNIVSNQAFKDRHEFKYGVYPLEVVMTSNINELQYGKTFLTAITNFIPRVWWPNKPDPGGVVFTKLYLNNAWEGYSNHSTGIITESIINFGLLGILVGLVLLFSFMYLLMYYYRQLIISFSKITLLRITSYIILLTAIPGLVTAEWTNLIVGTVIKI…
SWOLF_00737	Swol_0724	SWOL_RS03655	1026.15	0.791155	2.68744e-08	5.57922e-07	0.142277	5.56067	1278	1353	1313	1253	612	697	902	801	443	756	425	827792	829069	+	IS110 family transposase ISCsa4	MKNTQNQKISQIKFETLVVGIDIGKETHYARAFDYRGMELARLLKFSNTDQGFERLGQWMRDICKQQEKTGIIVGFEPTGHYWFTLGDHLKRQGHKLAIVNPFHVKRTKELDDNSPTKNDRKDPKTIAMLVKDGRYREVYIPDDIYQELREAVSERERLQEQLTSIYNRVVRWLDIRFPEFTTVFKDWRRNASLITLRSFPTPEKVMEMGVDKIVETWRKQMKRASLKRAERLVKVASRSVGRTSGKVASEVSLQNLLAEYDLYCQQYDKLEQLMQELLMQVPNADKLLDIKGVGLITAATFVGEVGDISRFQDPRQIQKLAGLNLVENSSGKHKGRTTISRRGRRRLRHSLFFSMIAILGKNQEFRLLHQRDLMRENNPLNKMQSIIALCGKLIRVFY…
SWOLF_00738	Swol_0725	SWOL_RS03660	426.301	0.56359	9.323e-05	0.00074584	0.14423	3.90757	576	512	517	427	303	368	359	349	935	1272	382	829676	830824	+	hypothetical protein	MKILIDATAALMGGGQTYLINLLNYTEILEHDIIILSPKKLTLPSIQNIHRIDVDKSLENPFIRAVWMRRYLPDLIKERKVDILFCPGGLITKGIPSNCVKVTMFRNMIPFDLKQRVKYPLGYMRFRNWLLERLLLDSMIEADLVIFISEYASKVIKKRAKKKLRNTVIIPHGLSAEFRIFDKKAIPRPQWLPAEDYLLYVSILDVYKAQIELIQGFALLKKWRQTSEKLLLVGPDEERSYYTKMIKKEIVKHGLQNDVIITGPVPYNELPALYYHAKVNIFASECENCPNILLEALGAGRPTLVSDCEPMPEFGGDSVEYFDPTSPEDFANSIIRFIDDENKMKELAKKAGERSLLFDWEKVGRLTWQSIENIYNSKTINM
SWOLF_00739	Swol_0726	SWOL_RS03665	1028.94	0.0895698	0.433084	0.597422	0.114258	0.783926	1094	1047	1147	953	1003	1035	906	1047	434	445	337	830872	831885	+	UDP-glucose 4-epimerase	MFNGTTLIITGGTGTFGNAVLKRFLDTDIREIRIFSRDEKKQYDMRTQLMNHKIKFYIGDVRNYESIESAMYGVDYVFHAAALKQVPSCEFYPMEAVRTNILGTENVLNAAIKNHVRKMIVLGTDKAVYPINAMGISKAMMEKVMVAKARTMDEKGTVFCGTRYGNVMASRGSVIPLFVDQIKSGQALTVTDPNMTRFLMSIEDAVDLVLYAYEHGSQGDIFVQKAPAATIGDLALALKELFNADNEIKIIGTRHGEKLYETLLTREELVRAEDLGRYYRVPADQRDLNYNKYFIEGQEQLSYQEDYHSHNTRRLNVSEIKEMLLTLDYIKQQLGSR
SWOLF_00740	NA	SWOL_RS03670	889.074	0.46605	0.000151102	0.00112967	0.122993	3.78925	1010	935	1198	981	714	767	732	777	380	514	290	831923	832795	+	hypothetical protein	MKTRVLILGGTGMLGHTLFSQLMLEPNLDVYATARSSEGLKEWFPADMVSKIRIGVDADNFDTVIRALASIQPDVVINCIGLIKQLPISSDPLSAITVNSLLPHRISLVCRTAGARLIHISTDCVFNGSKGNYTEQDPSDAQDLYGRSKFLGEVSYPHCVTIRTSIIGHELKGKLGLIEWFLAQEGSIRGFTKAIYSGFPTVELARIIREVVLPNKELSGVYHVSSEPISKYDLLNLVATKYGKKIVIEPYHDFVQDRSLNSDRFRQATGYQPPSWEEMADKMYKEYSKS
SWOLF_00741	Swol_0728	NA	749.193	0.666273	0.000482537	0.00306094	0.190895	3.49027	880	895	1064	842	477	579	804	453	533	844	375	832792	833919	+	UDP-2,3-diacetamido-2,3-dideoxy-D-glucuronate 2-epimerase	MKPKVMTIVGTRPEIIKLSRVIPQLELYTEHVLVHTGQNYDFELNEVFFKEMEIKKPDYFLNAVGNSVADTIANVIAKSDLVMAKEKPDAVLFYGDTNSCLAVISAKRRKIPIFHMEAGNRCFDQRVPEEINRKIVDHLSDINMTLTEHARRYLLQEGIAAETVIKTGSTMKEVLQYYMPKIQSSTVLERLGLKRGKYILVSAHREENIDSDKNFKQLVLTLNSLAQTYKYPVIVSTHPRTRKRMKEQPELLFDEMIHFLKPLGFFDYVNLQMNTFCVVSDSGTITEESSILGFPAVTIREAHERPEGMDEGTLIMCGLKESNVINAIAVVTAQFEAHPQGIQIVKDYDTDNVSQKVVRIILSYIDYVNRTVWYK
SWOLF_00742	Swol_0729	SWOL_RS03680	171.39	0.773675	0.000388457	0.00257468	0.218071	3.5478	206	184	277	203	142	116	161	82	1397	1785	301	833943	834848	+	hypothetical protein	MLYVTGITGHSGQWFVKRLISEGYKGRIRCIVLPESDTDFLNKSGLDIDIVSGNLNDQEFLTSTMVGCSTVLHIASIDFSRNVVKAALDNNLDWAILVHTTGRYSKYKSASAEYIEIEEYVLKFRNRMGITVLRPTMIYGSSRDRNMYKLITFLHKIKFFPMFGEGENLMQPVHARDLGNAYYDVIVNRSTTFNKGYNLPGKRPLTYMELVRTVSDTLGRKNVIIKIPLWFSILAARVYNALDKNAIISVEQVLRMQEDKAFDYEDAVRDFSYSPVSFEDGIVEEVNEYLARYNSSRTKQR
SWOLF_00743	Swol_0730	SWOL_RS03685	184.998	-0.234237	0.281046	0.446262	0.217294	-1.07797	144	148	249	139	213	214	182	191	1748	1684	397	834845	836038	+	hypothetical protein	MKLLVVCQYFYPEQFKVNDICFELVKLGYDVTVFTGLPNYPSGVIPKDYRWFKRRHEDINGVRVIRSSLVARGQGKLRLALNYLSFAICASVKALFLEKDFALILVYQLSPVTMALPALLLKKLTGKPLLLYCQDLWPESIAAAGLKTEGLIYTTLLRLSRYIYKRADKLAISSKLFQKYFEEVIGIDSDIQYLPVYAESLFEDIQSECHESGIINLVFAGNIGEMQSVETIIKAANELKDFDKINWHIVGDGSDRINCEELAIEFGLSNVIFYGQRPIEDMPDFYSMADAFLVTLKANKEISYTLPNKVQSYMAAGKPIIGAIDGETRLVIEEAGCGLCCEAEDYIALVELVRDFAFNTEKHNVMGENARKYYQEHFDKKIFMRSLIEFLTVENSG
SWOLF_00744	Swol_0731	SWOL_RS03690	15.7294	-0.250225	0.552092	0.703274	0.42081	-0.594628	7	21	14	15	22	15	14	16	2487	2483	373	836118	837239	+	putative undecaprenyl-phosphate N-acetylglucosaminyl 1-phosphate transferase	MTRVILGLIIVVLASYSLTTLVHFYALKKNILDIPNERSSHSVVTPRGGGLAIAATFIFSLVFIAALGIVTVNVAVALVGGGVLIAAIGWIDDKNSVSPGLRLVVHFLAAIWALYWLGGFTRMDVGFTMVHLGWAGSIIAAVGIVWLINLYNFMDGIDGIAGIEAISVALGAGFLLFWGGSQGLAWVCIILALAVAGFLVWNWPPAQIFMGDVGSGFLGYVFAVLAIVSEKSFSVPLIVWLMLLGVFITDATITLFKRLARGEKLSQPHKTHVYQLAVQAGYSHKQVTLAVLFINILLGAAAAGAIQYRGYLLWIILGAFILLTMVHFMLAHRFSSKLIADYVVGRVVLNHLDVVVGQKEVAAVYETEDSGDV
SWOLF_00745	NA	NA	13.31	-0.317786	0.571716	0.718076	0.561931	-0.565526	15	8	20	5	19	23	4	14	2440	2404	213	837262	837903	+	hypothetical protein	MFVKAKKKKALFICIILLALLAVFFRYAGVGIVSSDSPEKADFIIVLMGSGPDRILGAVELYEKGYAPYIMMVENWQPGYELLESRGVELPRDAELAASVGVQLGIPEEAFIILPGDARSTQDEALIVTQYLKEQQAGVDMVLLVSSKFHSKRAAKIFCWALADSGQDVKVLSCPTPYDDFNAAAWWQSREDAKRVVSEYVKLVNFYVVDRWR
SWOLF_00746	NA	NA	60.8921	0.13627	0.534603	0.688326	0.219438	0.620994	60	72	68	56	51	63	68	49	1400	1502	88	837900	838166	+	hypothetical protein	MIEGRINDNNPDNSPLIILKRNLPSDLEQLFYFPLKYVKLFPVKICGFYGTYFKHRKKLRSSFNTLLQRGGVLEPAACFVRISYTESR
SWOLF_00747	Swol_0734	SWOL_RS03705	318.936	-0.185716	0.243285	0.404188	0.159165	-1.16682	258	330	298	304	344	349	268	401	1025	918	248	838620	839366	-	IS21 family transposase ISGur9	MKNETIRKLKNMRLPAFAEAYQKQIENEIEYQSLSFHERLALLADAEYDSRHNNNIRRLIKNAKFVNSSAFLGNIEYLPDRHLNRDLLESLANNEYIRQSLNVILIGATGSGKTYISNALGVNACQSGYKTRYIRLPELFSEFEAARVQGKYQQLMKQYQKYSLMILDEFLLIPTSDSEQRDLLELMESRCGQSSTIICSQFVPEGWHERLGGSALADSILDRIIPSAYTMIIDGDISMRQRKRRISE
SWOLF_00748	Swol_0735	SWOL_RS03710	342.893	-0.0429791	0.760294	0.859469	0.140871	-0.305095	361	332	328	322	323	301	359	417	1054	1040	289	839356	840225	-	IS21 family transposase ISPpu7	MADHYQTAILPARVAAPKDKAAVEGTAGQVTSHIIAKLRNRQFFDINEMNAAIRKELDRFNHNEFQKREGSRYSVFMEEELPFMQPLPKYPYEFAQWKTATVQLNYHITVDYQNYSIPYEYVKKKVDVRYTKNMIEVFYKGSRICSHKRLYGRRGQYSTVIDHMPANHQLYSEWDSARFLKWAAGIGNSTKDVVQKLLDSYRVEEQAYKGCLSLLKLADKYSPERLENACRIALIRIPSPRYKNIRLILESGQDKKDEGTSQSHSSSPASNKYAYVRGAAYYGGGSHEE
SWOLF_00749	Swol_0736	SWOL_RS03715	37.2066	0.0231093	0.927317	0.956461	0.253333	0.0912211	37	38	35	41	35	42	38	30	2274	2295	337	840380	841393	-	Tyrosine recombinase XerC	MKDNSLSYYVQNYFLSYLISQRGYGNNTVASYRDTFKLLFMFLESDGKKLSKLKLTDISQTCVLQFLEWAETERHNSVSTRNLRLTVLKSFFGYVLSTSPEFSGQCTDIINIPAKRVEKKPPLYLTESETKLLLNAPDRNSREGIRHMAILTLLYDSACRVQELINLNVADVTIGRCCKVFVKGKGSKYREIPIFGETGKILERYINAYGLKPGEVLFTNRSGGRLTRAGVSYIMNKYKKILQERYANRFNSNLSLSPHLMRHSKATHLVNENVNIYNVRDFLGHTSVITTQVYLTSNPEVTRKAIEKASSKTVSESNDYYSLQEKEDLLAFLETLI
SWOLF_00750	Swol_0737	SWOL_RS03720	55.3023	-0.0636922	0.80707	0.888988	0.260812	-0.244208	64	40	49	60	41	52	60	76	2088	2068	253	841679	842440	+	hypothetical protein	MNIVEGWNMYLAIQDLRRMHFNVSQISRRLDLSRTTVYKYLDMTPEELEQVLENRKTRSKKLDKHRELIESWLIQYQDMTSAQVLDWLQERKLDGGVCEGTVRNYVRNLREECGIPQVKYVRQYEAVDELPAGEQMQMDFGQIILHSSIGRKVNLYFATFVLAHSRHKYAEWLDRPFTTRDLIKVHENAFEYYGGMTKEIVYDQDHLILVSENGGDLLLTKEFAEYQKTRKFKIYMCRKADPESKGYVKTFIM
SWOLF_00751	Swol_0738	SWOL_RS03725	43.0838	0.227069	0.435041	0.599793	0.290892	0.780595	57	42	36	54	42	37	55	22	2218	2279	340	842499	843521	-	Tyrosine recombinase XerC	MKRTDFAAYLNKYFTDYLPNTCGSTPQTIDSYRHSFILFLTYMQDEYQISADRVDISDLTYENIVSYLSWLKEIRSNGVSTRNQRQAALNSFIRFLMYEFPEHLHEYQRILGIPVKKTPQKEISYLKTEGVALLISQVDLNRQNGLRDYVILSLLYTTGIRVSELIQIRVKDLSLQEPFTLLVHGKGQKSRYIPLMRSTIPFIQKYLVQKRYDRPERLDEWLFKNHMSKSFTRQGINYIVGKYTKMAREIAPDMIPADFSPHKMRHTTAMGLVESGVDLIYIRDLLGHESIKTTEVYARADAMHKRQAIEAASKEIVPPEEAEWDKNSNLKDWLKNFNRR
SWOLF_00752	Swol_0739	SWOL_RS03730	34.9336	0.414776	0.203105	0.35603	0.325888	1.27276	43	29	48	37	17	38	27	41	2253	2333	321	843518	844483	-	Tyrosine recombinase XerC	MNRPIFHSVFADEMNSYLDYKMSSGYKAVSFYVNLRHFDRFCVQQEIKEPVFTTDNAVKWIQKKGTEGTTTHYSRVNGIKQFLIFLSRKGYDVFITRDIKFKPTEFQPHIYTDADIRRYFHAVDTYESAQNRKNAIQYPVLFRLLYCCGTRINETLGIRKKDVDLENGIIKLFETKNDCERYIILGDDLRVLMKQFAEKCFYLLGDEDYIFTTSNGSRISGDVLYEVHRLFLQQAGIPYLGGGKGPRVHDWRHTMAVRSFKQMIDAGMDMYVSLPILSTYLGHKTIFATERYVRLTMAIYPYIEDKFRSKIARVFGEGAAL
SWOLF_00753	Swol_0740	SWOL_RS03735	29.9643	0.444802	0.222884	0.380616	0.364923	1.21889	37	52	28	24	21	35	32	11	2101	2199	171	844484	844999	-	Tyrosine recombinase XerC	MAAEYGWRTRDIVSFRFNQIDWDKNVIHFNQSKTDIPVEYPLLSSVGNAIVDYLKHGRPKTDAKEIIVAADTAKKGQPLSPPTVHSIVSKYMSKANIKNWKSKKHGAHSLRHSLATNMLKNNVSMPVISTVMGHQSTETTKIYLSVDIEKLRQCPLPMPELHSAHFRWEVQ
SWOLF_00754	Swol_0741	SWOL_RS03740	2741.82	0.594393	0.000100557	0.000796843	0.15283	3.88924	3135	3650	3312	3101	1886	2126	2802	1922	174	244	406	845297	846517	-	IS1182 family transposase ISDre5	MNIRQNCIFSFEDALKIQPKSRLEKIINTLDLKPVLCKLDKPGEIRVGPKPYPAYAMLNALIAMRLENMGTFTQLVERLTYDPHLRYVCGFEPFGTAPSKSCFSRFYSKLAQSGCLETLFTSLVKQAEEMGLLDLSSVAIDATKVEAYEKSVPRKNIIQDGNVADWGIKSDTNGNPIKWFGYKLHIGTDVKSGLPIAMKVTPANYSDSSVALELVEKCCANTQSKIVYFLMDAGYDHREIYSVIRDKYHAQAIIALNKRGAKQPPEGFDWDGTPICSARYRMVYWGSYQGVNKFRCPHIMGKCDCPFGSAWCSDSNYGMVVKTKVKDDPRLFSSPHRGSANWQKQYNLRTYSERCFSRFKENLGLEDGLNVRKITKVETHAYLCAITMIAAVIAINQDS…
SWOLF_00755	NA	SWOL_RS03745	15.0653	0.517583	0.257593	0.420452	0.457189	1.1321	13	21	27	11	10	17	15	5	2396	2475	255	846682	847449	+	hypothetical protein	MGKLLQSLQLASFNDDNEILTKAPLFKHLHCEIKYNNMIFFRIDGEWYQIENQFIEKLEQEFKEIVLENTQHNLLSESWGIDKGEDCYNQKYIGKSSFLVLHKVLLNGMELCDLLKYDGKTAYLIHVKKGFGNNMRDLTLQIDIAARTLKEALAARDYDFFGQLYQRLKMKNATTPYAKKVAGQASIISKESFIKIFMDRDVVFCLAFLDTAKKERNITNGTEFESSIAKYSIVELYKRLRIQNIPLKLIQVKQK
SWOLF_00757	Swol_0744	SWOL_RS03755	35.7045	-0.523968	0.0804685	0.179879	0.299757	-1.74797	28	35	27	25	43	26	40	63	2334	2238	315	848222	849169	+	putative protein	MSGAKVISVMNWKGGVGKTTMTHHLGTGLHMLTKEERLEYLGSEKMPRILFVDNDAQCNLSISCLHVEKYEDLVYKQNIPTIYDLYKLFICNESPVVDMHNYIIKNQVRMDNRRIFMGMDLLPAHQELVYLDMNIAMNSRASFQSGLISKEIYKYQYLNDILEPVCSDYDYIFIDCPPNLGYTTLNALYASEYCLIPTGLDHLSSYGIASLLKEIDRLNTEFATAVPDHPMIEVVGIVANNVEENREAPKRSQKLIRERLQDSYHELMFEPYLTRGDGIPNASEQGYPVYADRSANALKQGDLLLGILREFLDRI
SWOLF_00758	Swol_0745	SWOL_RS03760	8.78659	-0.120291	0.84741	0.912819	0.625138	-0.192424	5	13	5	12	18	10	3	5	2446	2438	159	849181	849660	+	hypothetical protein	MKLMVGEALEIVTRVQKILQYYQERKVSSVSDMLDDIYLRCCVSEEVKPGNTSVAAKMDKDYIVRVNKPVVKKAVKKKAELSSEEDFLLLQEQLRGLEREQAEELLVSYKIKELCAFADHMSISVLKSGRKAVIAGQICNHYGFRNLNTKMGQRPDMER
SWOLF_00759	Swol_0746	SWOL_RS03765	19.2037	-0.302202	0.439256	0.604277	0.390719	-0.773451	9	17	23	21	27	24	17	16	2460	2434	355	849913	850980	+	hypothetical protein	MDYKFTMPAVRGNQCGREYYVVIVPFGLIPRLFLYNEELVPAEVRAQRPLNQSRIPEIANYVLYNDDWLFSSLTASVSGEYEFYPFDERNPDVGTLQVDMEASFLINDGQHRRAGIIEALKEKPELARESISVVIYPDEGLERAKQMFADLNRYAQKPTKSLNVLYDERDPLSQATSEMMKRIEIFDFFTDRDRVSLAGKSPKLFTLGSLYEANKYLLKINRRKLREFSEEDKETIIAYWTEVVENMPIWAMARRRELKTWELREEYICTHSVIIQALGLVGSHLLEHDDWPAGLQALQGVDWRRDNPEWKGVVISANGRVVNSRPVVKLSAILIRQKMGLGISSAEQKELDSVR
SWOLF_00761	Swol_0748	SWOL_RS14845	59.1749	0.436564	0.0452314	0.119476	0.21801	2.0025	60	71	72	68	53	53	41	55	1663	1829	134	851919	852323	+	hypothetical protein	MKKRIGHDRLFKGLLETFFGEFVELFFPQVYEAIDLEQIKFLQQEMFTDVTRGDKHRIDILVETRLKGESGIVLVHIENQASAQKDFAERMFIYFSRLYQKHRCRVVPIAVFTYPEKRDEPERFKLGSFEQDGV
SWOLF_00762	NA	SWOL_RS14850	45.9202	0.860256	0.00416144	0.0181801	0.300195	2.86566	67	62	52	50	29	26	22	60	1816	2076	152	852274	852732	+	hypothetical protein	MNRNGLSWALLSKMGYKKKERVQVKLEFLRMLVRMELDPARMTLLTGFFETYLILNKAEEKKLEEEMGKIDEKEAKRMLEITTSWEEKGRVKGKAEGQASILLRQLKKKFGFLPVEMENSVMSMPVEKLQELAEAIFDLETIDDVNSFISKS
SWOLF_00763	NA	NA	22.0365	0.270082	0.445252	0.608527	0.353809	0.763355	22	20	34	21	21	24	23	11	1947	2039	84	852741	852995	+	hypothetical protein	MKSKQAETDMAIQAAELVKVSQSKDNSPGPVPGIGHKQPAVRLRSLLFSIYNHNNKWVSHVSYRFGRRYCECFFQKAKGKVYLC
SWOLF_00764	NA	SWOL_RS03780	65.6528	0.0811155	0.74583	0.848901	0.250246	0.324143	67	84	65	50	63	63	46	87	1855	1899	192	852949	853527	+	hypothetical protein	MNVSSKKRKEKYTYADYLNWPDGERWEIIGGKPYLMSPAPSRQHQQILGALFAKIYNYLEDKACQVYPAPFDVRLSQENNNDDEIDTVVQPDIVVVCDEKKLDNKGCKGAPDIIIEIISQSTAKKDLNEKFNLYERCGVKEYWVIFPWEKTVDIYCLNQNYHYEKTSTYFAGDTLKSDLFPGWEIDLASVFK
SWOLF_00765	NA	SWOL_RS03785	51.0694	0.176282	0.543563	0.694608	0.290208	0.607433	64	48	54	54	77	43	36	33	2166	2200	332	853636	854634	+	Alginate biosynthesis protein AlgA	MISVVLAGGQGLRLWPESTEGHPKQLCDFLGRGSLLAMTLQRLQPLGSLLVVAGESQRNILEPEVVAWQASLLTEPLGRNTAPAVGLVLAGMVNAGDEVLGIFPADHHIENDVEFRRVLEVAVGVARQGYLVTVGIVPAYAETGYGYIERDGEMELDSEAYVVKAFHEKPDASTAREYLQNGNFYWNAGIFLATVETWRGLMQEFMPGVYSYILQGQVAYREAYPAFPNISIDYAIAEKCQRMAVVEGSFGWSDIGSWDALAAVLEQDDDGNAMSGTAVAIECRGCLGRSREKKLVLFGLEDMVAVETDDTILVCPRSRSQDIKSLLDTLKE
SWOLF_00766	Swol_0752	NA	55.7427	0.0830247	0.76961	0.864607	0.283472	0.292885	45	78	46	61	71	52	36	57	1351	1418	73	854697	854918	-	hypothetical protein	MNEFLEVIGNVGFPIAVSVYLLIRVENKLGELTAAIGELREAIILLPHEKYWKAVPTMPSFPNSGQPAKQEYL
SWOLF_00767	Swol_0753	SWOL_RS03795	54.7553	0.0341598	0.880976	0.935629	0.228139	0.149732	50	61	49	61	62	46	50	60	1384	1434	74	855041	855265	-	hypothetical protein	MAAQRILEMAFNTQLGKTQRIRVYDAKDPITGAEVTAAMDDIIAKNIFTSTSGNLTGKIDARLVTTDSSDLSLS
SWOLF_00768	Swol_0754	SWOL_RS03800	16.245	0.434564	0.342005	0.51077	0.457334	0.950212	21	27	12	17	10	25	13	5	2009	2135	74	855362	855586	-	hypothetical protein	MAVTTTSLSSDLVLVMDAGTGASGQPLSKNRIFKNVKTSATNEDVYAVAQTLVGLQSKTNNAIQRRDIVELEEE
SWOLF_00769	Swol_0755	SWOL_RS03805	5098.68	0.108219	0.276585	0.441797	0.0994636	1.08802	5167	5223	5015	5754	4833	4616	5280	4902	448	478	1756	855981	861251	+	hypothetical protein	MNMKKISLIPELIALIVISLFSVFLLAVPVSAAETMGTGSKDKVYSDLNKSNPNFNYIKYLSQRGIIAGFPDGSFQPEESLSRAQAAVMLVKAMGLEAKPTNEKVFRDVEKDYWASPYIASCVKAGYIKGYPDGSFQPEEKLSRAQGISLVLRLSKQDMNRASLPLIEDVNHEHWAARHIATGLAAEMVELDRSGNKFLPDSPFSRQEMCRALGMLLTQDPDHYACELKGKLVVESGEIILKRAGQSRKVEKSEIIVKGDIIESGLGGSAVINYSDGSSILMKENSVISIIDSRGRSYILKDGNPSVAVDWLNFKIDKGEVFTALATIAAEPGQEKAEENKTTGLTTLLAAGDSSRYIAAAEKSTPPWYNTAQQKKVKVKVDMPYGVAAVRGTIIMISI…
SWOLF_00770	Swol_0756	SWOL_RS14860	51.5125	-0.489222	0.0990301	0.211174	0.296575	-1.64957	39	68	39	25	58	63	60	60	2095	1950	204	861529	862143	-	hypothetical protein	MHLVKRVLIMAVILSGVLLLYSNNAMAAEPNLQWGSRGNAVVELQKTLNNQGFWCGATDGIFGAKTYNAVINFQKSKKLQVDGIVGPQTKKALGLSTATPSYTQVSRGGERTLSMVTTGYCPCAKCNFPYGGQPSYLGYPLARGIIAVDPNIIPMGSRLYVEGYGSGIAADQGNAIRGNRLDLFFDTHQEALKWGIRTVKVTIL
SWOLF_00771	Swol_0757	SWOL_RS03820	171.221	0.0955981	0.73061	0.838416	0.277648	0.344314	224	152	166	171	262	120	180	95	471	491	62	862714	862902	-	50S ribosomal protein L28	MAKCDICGKGVGFGKKYSHSHIRTNRQWKPNIQPVKAIVDGTPKKIYVCTRCLRSGKVERAI
SWOLF_00772	Swol_0758	SWOL_RS03825	9.67659	1.36057	0.0471279	0.122822	0.685376	1.98515	8	11	15	18	2	7	0	16	2280	2473	120	863048	863410	+	putative protein	MIKIKTSELGDIDIEKEVIETIAGLATIDCYGLVGMVPIDWQSGITSILGLESIRKGVLVRSSEEGLIIDVYVIVGYGIKISEVASNVIQKVAYVVQNNTGLKVAEVNVNVKGIKVVTGK
SWOLF_00773	Swol_0759	SWOL_RS03830	192.35	0.278501	0.212778	0.367952	0.223522	1.24596	206	177	229	223	124	136	190	254	1814	1922	546	863426	865066	+	putative protein	MSLLKIDGSDLIRAVKSGCIKLEHERDRVDALNVFPVPDGDTGTNMYLTLLSAVKESEKSRGQSLAAVAKAISAGSLMGARGNSGVILSQVFRGFARLMEGKEQATATDLAQALKAGANTAYEAVMKPVEGTILTVIRELARTAEAEAKKDSDIVRTLLLAIKAGHQTLQKTPMMLPILKEAGVVDAGGQGLMIFFEGALEGLVQDQDIILESYERQAEMGWQDKRVEEVLSLDFQYCTETLIKGKDLEPTEIKEHLAPLGDSMLVVGGDELVKVHIHSNHPGKVLESCLQWGSLSDIKINNMLDEVHEHRENWPRLNEELAAASKNLKNIGLVAVGAGSGVVQILQNLGVDVVVEGGQTMNPSIEDLLNACKEVPAPSVIILPNNSNIIMAAEQAKQL…
SWOLF_00776	Swol_0761	SWOL_RS03840	8.37406	1.36891	0.0222667	0.0698301	0.598877	2.28579	10	19	14	7	7	5	5	0	2485	2611	317	865918	866871	-	Germination protease	MINREFNIYIDMAIEARDLVRGASDQEISGVKEDIKQLKNIKITTITILDQNGAEKLGRPIGTYVTIESPPLKINDPYVRDEIVEAMEESMHTLIGEKLKPQDTVLLVGLGNWRATADALGPRFIEYSPITRHYHSYAPDALVEGMRPTCGIAPGVLGITGLETFDVIKGIVEKVQPALLVAVDALAAQDVKRIGTSIQMCNTGIQPGSGVGNTRHAITEQELGVPVIAIGCPTIVNAAIIANEAVKKFCYNIGAPFNETTSFDAIKEILSPFGGSLGVTPKEIDEIIENTTRIISMGVARSLFPGISEEQLLLYAT
SWOLF_00777	NA	SWOL_RS03845	105.078	0.866892	0.000135088	0.00102831	0.227114	3.81699	125	144	125	148	94	46	79	79	1486	1861	207	867473	868096	+	Ribosomal RNA small subunit methyltransferase D	MRVIGGIARGRPLKAPPGMNTRPITDRIKESLFNIIASDIEGATLLDLFAGSGSVGIEALSRRAKWVCFVDNNREAVKTIKANLERCGFSGDYEIFRSDVFKAVEALRRRGLRFDYIYVDPPFTQEKIFDLIMDALDKAELLNEKGIVIIRAPRKKSLPESLDGLERYRLNHYGESSLHYYRLDKEERGYDGDIQDTGRNGTNGKEQ
SWOLF_00778	Swol_0763	SWOL_RS03850	11.5158	1.5284	0.00152858	0.00783632	0.482265	3.1692	18	17	18	15	8	4	5	5	2268	2510	149	868041	868490	+	hypothetical protein	MMEIFRILDEMEQMVKNSKKVPLMNDKVLIESHRFLDRLDRIRAILPEDLETARILLSEKERIVKEACAEAETVMEQSRDHVARMVDDNEITRNAMKMAEDIIAKAEQVAQDIRRDADDYADGLLSHMEIVLKKGLDAVQQGREALRQE
SWOLF_00779	Swol_0764	SWOL_RS03855	80.8586	0.37241	0.169423	0.312704	0.271029	1.37406	71	121	81	89	50	52	91	93	2056	2149	391	868524	869699	-	Sporulation integral membrane protein YlbJ	MGNYSRLFFLIIILFLAVFMLLNPQETVNAASSGFKLWFSIIVPALLPFFILAELLVNLGVPRILGILLEPVMRPLFNLPGCSSLVVVMGFTSGFPVGAILSKKLYDEKMISGEEISRLVSFTNNCSPLFIIGAVGVGMFGSPFLGYILALSHYLSNLIVGMFWGLRAKKPLRNRSRLPLSQELSQALAEARENYCGPGKLLSDAIKNSLNNILAIAGFIILFSVITQMFSFWGIIDLLALFLLKILSVFNLSYELIYGWLMGLFEITIGARAITATSPANILPQLLAVSSILAWSGLSIIAQVMSIVVGTPVKLSFYLYSRLMQMFLSIIITTAAYKLLASGQQSVLSFSLPYHKALYSFDAWGISIACLWVCFLLLAFMLAVSLYPRRT
SWOLF_00780	Swol_0765	SWOL_RS03860	219.132	0.53644	0.00337314	0.0152398	0.182991	2.93151	295	261	212	276	190	178	213	128	1198	1499	272	869985	870803	+	hypothetical protein	MLDDKFRPRVALVLGAGSARGLAHIGVIQVLREHHIPFDFIVGSSMGAMVGGIYAAGADIKMLDRMLENMDTNVFYDVHVPRLGFMSGKKITSFLELMTKKKSFAELDLPLLTVATDLLSGERVVLEEGSVAEAIRASISIPGIFTPVQQEGMILVDGAVVDRLPIEVARSRGADLIIAVDVTFGPGKNVSIVNTMDVIMASLDIMGKQHFDLVHPGADILIQPAVGSFQPGDFDKSRQIVDQGRIATEQKIDEILEKIMAQAATKIEGFNS
SWOLF_00781	NA	SWOL_RS03865	68.5868	0.246563	0.25456	0.417258	0.216408	1.13934	70	89	65	74	69	67	51	63	1043	1203	63	870892	871083	-	hypothetical protein	MKKVEVFCVIEKADDEYLAYYDELRATASGDTEEEAIVNLKAAIKELIKYQEPQIFAPNPPSR
SWOLF_00782	Swol_0766	SWOL_RS03870	6950.19	0.517894	0.00920509	0.0345638	0.198858	2.60434	8020	9319	7309	8081	4188	4423	7109	7151	59	82	416	871186	872436	-	tRNA(Met) cytidine acetate ligase	MAILGIVAEYNPFHNGHLYLLEKSRQQGDFSATVVVMSGNFLQRGEPAFCDKWARAEMALTAGVDLLIELPFCFATRSAYYFAKGAVQLLQRSGVVTHLAFGSESGQLSQLQEIAGILAHEPESYKTALKKRLSQGWSFPLARSSALQEYMGGEKKQLQEILPGPNNILALEYLRVIEEEGIPLLPLTIPRQGSSFHSSDLSPYSSARAIRQALYHNLDWEKITNSISPATEKILQREIALGRAPIGPDSLEQAIMVNLRLVSTDYLREIYEVSEGLEFRIKEATNSCGTLEELRQFIKSKRYSLTRINRTLLYTLFALSKNQVELYDQHGPQYLHILGFSAKGQEILQKIKIKSKLKIFSRGSEMKQARDKNPGTALAEMIKLDCQATDVYSLLFPNP…
SWOLF_00783	Swol_0767	SWOL_RS03875	13659.2	0.287594	0.110446	0.228721	0.180175	1.59619	14467	16549	13788	15252	9612	9766	14036	15804	34	29	330	872558	873550	+	Phosphate acetyltransferase	MDLIAQIKEKAAKNVKAIVLPEGTEERTIQAIKGIVDSKVARPILLGDEGAIKGIASKIGADISGAEIINPEKAPFFDDFVQAFYEMRKSKGVDLDKAKATMLDPLFFASMMVKMDKADGEVAGAENTTGNVLRPALQIIKTSPGISAVSGAFIMIVPNCSYGDNGVFVFADCAVTIDPTAAQLAEFAKASVGTAVDLCGMKDPKIGMLSFSTKGSASHEMVDKMVQATAIAKEKFPELKVDGEFQLDAAIVPSVGSSKAPGSPVAGDCNVLIFPDIQAGNIGYKLVQRTAKAEAIGPILQGIAKPVNDLSRGCSVEDIVNVVAMTAVRS
SWOLF_00784	Swol_0768	SWOL_RS03880	17201.8	0.161733	0.460781	0.623308	0.219281	0.737561	18515	20234	16503	17401	10848	12251	20617	21245	33	27	397	873725	874918	+	Acetate kinase	MKVLVVNAGSSSIKYQVVDMTDESVLAVGLVDRVGIPGTTLDHSPLGKDKVTIKKDLPDHTAGMELVLQVLVNEEYGCIKSMDEIGAVGHRVVHGGEGFAESVVIDDEVKRVIKECFEIAPLHNPPNMMGIEACQRLMPNVKHVAVFDTAFHQTMGPANFMYALPYDVYEKFRVRRYGFHGTSHFYVAHRAAEMLGKPYEECKIITLHLGNGASMAAIKDGKVIDTSMGFTPLEGLVMGTRSGDIDPAIVFFLMDKLGMNSSEANNYFNKKSGMLGLSGVSNDLRDILEAAGSGNERAKIALDVYYNKVKGYIGNYIAKLNGVDCLVFTAGVGENAIDIRENVCANLDYLGIKMDVEKNKVRGKEVDVATADSKVRIFLIPTNEELVIARDTFNLAK
SWOLF_00785	NA	SWOL_RS03885	1090.19	-0.103909	0.49892	0.657204	0.153669	-0.67619	1015	1091	926	1163	988	1130	984	1423	220	197	168	875102	875608	+	hypothetical protein	MKIDLRRLKLHPQESEEFYLETAGRNDFLKEVGGKFAAPLQVKLLVDNTGKIFVARGRVRTTLQLPCSRCLGEAIVPVDAELACNILEAKYSEYADLEEDIIIHDPGQVDISPCVEEALFMSIPINPLCKLGCQGLCPRCGVNRNLEECQCESEEIDPRWEKLKNIIK
SWOLF_00786	Swol_0770	SWOL_RS03890	327.279	-0.095057	0.430442	0.595741	0.120564	-0.788436	307	301	327	329	346	337	316	354	254	217	56	875628	875798	+	50S ribosomal protein L32	MGVPQRRQSHARKNKRRSEWRKIDKPGLVECPQCHELKMPHRACLNCGYYKSNKVM
SWOLF_00787	Swol_0771	SWOL_RS03895	175.964	-0.121025	0.595465	0.736439	0.227947	-0.530933	153	138	173	205	201	143	135	259	1643	1589	320	875964	876926	+	Phosphate acyltransferase	MRIAVDAMGGDYAPLEIVAGAVKWVAEEEERQIFLVGQEELLKQELKSYSYDPSRLIVVNASEVITMEESPATAIRRKKDASIVVASRMVKEKKADAIISCGSTGAQMAAAIFILGRMEGIERPPIVASIPNMTGAYTLLIDVGANVDCKPRQLLQFALLGKTYASIIYGVEQPRVALLNNGEEESKGNTVTMETYALLRQQSGINFTGNVEGRDIFTGKSDVIVCDGFTGNVLLKTMEGMALFIAQGILGAGGPMPAFFQRLDYTQTGGAPLLGINGLSIVCHGSSKREAVYNGLRIAEDCYNKNIIEMQQLELSKISG
SWOLF_00788	Swol_0772	SWOL_RS03900	116.951	-0.102295	0.562302	0.710872	0.176545	-0.579425	113	114	122	98	117	125	102	144	929	878	83	876943	877194	+	Acyl carrier protein	MQEFFEKARRILAEQLDIDVDLIKMDTTFDEIEADSIDIVEMIMALEDIYDVEFPEEEQKDYETIGSLINDLYEFLKQSKNAK
SWOLF_00789	Swol_0773	SWOL_RS03905	213.917	-0.246708	0.0793038	0.178185	0.140595	-1.75474	187	196	201	193	218	210	236	270	1302	1199	233	877184	877885	+	Ribonuclease 3	MQNERRIAQRFLEDKQLPYSSNELITMALTHPSYAQEKNTVANNQRLEFLGDAVLNLVVAEYLYNHYGRKAEGELTKIRAKVVCEDALAIFARNINLGQYLLLGRGEEMSGGRKRKSILADAVEAVIGAIYLDQGLETVQRFIIRQLEELISETASGDYYDYKSKLQELVQARDKENVSYAIIEESGPAHAKVFVAGVYYREQLLATGEGKSKKEAEQKAAQKVLQDNLVPGT
SWOLF_00790	Swol_0774	SWOL_RS03910	144.25	-1.10655	5.66313e-08	1.04601e-06	0.203818	-5.42912	106	82	89	89	254	175	149	210	2012	1620	362	878115	879203	+	hypothetical protein	MKHINIPIFIPHLGCPFTCVFCDQNRISATQDIPGEMEVLSIVENHLATIPAGSKVEIAFFGGNFTMVEKARQEMYLATINRYLQDGRVQGIRISTRPDGIDAQILDFLQQWGVRTIELGVQSLSDEVLKASWRGYQAADVFKACRLIKEYGFRLGIQLMIGLPGDRLELDMKTVAKVIELRPDMVRIYPTLVIAGTYLEKLYLKGKYIPLTLAEALQNSLAVYLQFQKENIPVIRMGLQPGEELRREGCVVAGPFHPAFGELVEQEAFKAQAGKAIEQFFTAHGRHPQLLLFVHPRDISKVTGQRRSNLNYLKEQFGLELIKVRGIEGFARDSVGVGTIDASAPVLLLSRLKFIDNMVPGT
SWOLF_00791	Swol_0775	SWOL_RS03915	36.0401	-0.614933	0.051376	0.130835	0.315621	-1.94833	23	24	37	32	64	42	38	27	2338	2233	325	879607	880584	+
SWOLF_00792	Swol_0776	SWOL_RS03920	1145.18	-0.327613	0.0517396	0.131548	0.168413	-1.94529	920	981	1053	1101	1294	1104	1026	1682	1289	1147	1191	880597	884172	+	Chromosome partition protein Smc	MYLKRLDIKGFKSFADNTELQLNPGLNIVVGPNGCGKSNIVDAIRWVLGETSIRQLRGQKNEDVIFNGSDKKKALGMAFVELVIDNSDHSLPLDFSEITLGRKVHRSGESEFYLNKSRVRLKDISDLLSGSGVGKKGYAIISQGELEEVLNGQALDRRLMLEEAAGVIKYRQQRDEVKKRILNSSNDLLRLGDILEELDLRRQELFRKAEKARLYMALNSECQELDKSVLGFELARTEKDWQQKSRDLIQKQNEIQAQAGQVALLEAKLREEEEGLARQQLSLGELGEQRHLLESRLNLLQGEIRLGEERIKNNNKRIDDAVADEKKQLILLDNIQRDLHLCSVDYDKEQQNMAQRVAEYNELEHEVQEMESIIAGFKGDFDKKKALVFDKMKQESQLK…
SWOLF_00793	NA	NA	583.998	-0.142238	0.388297	0.556101	0.164874	-0.86271	567	479	611	560	652	630	453	720	985	908	441	884199	885524	+	Signal recognition particle receptor FtsY	MAFFDRFKFKKKDKENEEIPWEKEAEPGGESPEEEPQDTLSVEESGSEEAASPSLAGENGHSSIFDRFKTKKENGRAGEKEPAQPAHDAESIESIESVESIEAIESVESIEAVEAVEREENAAEKELNGKKSKWGFLDKLKKGLSKTRENTIGKIEALVKSSKKLDDDFWEELEEILIQADVGVNTTIELVDNIKQAAKKQKMHDSSEVLELIKDEVRKLLEYNNVPLNIPERELAVILVVGVNGAGKTTSIAKLAYRFHEEGKKVLLGAADTFRAAAIDQLNIWADRVGVELIKHQEGSDPGAVVFDAIHAAKARHADILIIDTAGRLQNKANLMKEISKIKNIIQREIPEAPHEVLLVLDATTGQNAISQAKIFEEATGVTGLILSKLDGTAKGGII…
SWOLF_00794	Swol_0778	SWOL_RS03930	339.662	-0.206457	0.172245	0.316982	0.151248	-1.36502	292	262	365	343	365	396	339	354	1022	912	263	885732	886523	+	S-methyl-5'-thioinosine phosphorylase	MVKTAIIGGTGVYDPCLLEDVREIVETTPYGSVKVSLGKYAGMEVAFIPRHGLEHSIPPHLINYRANIKALQQLGIKNILATAAVGSLHFEFKPGQFVLADQFLDFTKNRGSTFYEGGEAGVVHCDMTVPYCPELREALVKAGRELEIQVQNGGTYVCTEGPRFETAAEIMMFKQLGGQLVGMTSVPEVCLARELGICYATVAIVTNFAAGITTGILTHSEVLELMKRNIELARSLMMSSLKYITEEKRCNCRKILDEPGAMK
SWOLF_00795	Swol_0779	SWOL_RS03935	522.105	-0.20706	0.173885	0.319395	0.152269	-1.35983	436	454	555	496	634	618	464	518	895	807	346	886520	887560	+	Methylthioribose-1-phosphate isomerase	MIRNLYYEEQALMILNQNCLPEELVYERCERPEEVVAAIKGLKVRGAPLIGVTAAFGLAMAFSGYSGTGEARDVYFSRMKELFAATRPTAVNLFWALERMERVYRENHHLSPEELARRLCQEAQNLYKEDIRVNEAIGEQGQELLGEGSRVMTICNAGALATCGYGTALGVIRSAARRNKIEMVWACETRPVLQGSRLTVWELWQDKIPVTLLTDNMAGYTMSLGKVDAVITGADRIATNGDTANKIGTYSLAVLAKYHGIPFYVAAPLSTFDWNIKQGGEIPIEERSAEEVRTIKGSCLTVPVVDVFNPAFDITPEHLITAIICEKGIIRPPFGAAIKIWGREGE
SWOLF_00796	NA	NA	151.796	-0.0554913	0.776119	0.868424	0.195131	-0.28438	142	116	167	169	163	163	117	177	1449	1439	217	887562	888215	+	5-deoxy-D-ribulose 1-phosphate aldolase	MQYQQERNELLQTAQEIFSSGLVSGTWGNVSLRVSGQGLMLITPSGMDYNQMDAEDMVLLDGEEKVLAGKYKPSVETPLHLGIYKKRPEINAIVHVHSLYATAFAVARQNIPVILEEAAQVIGHEVRVAPYALCGSRQLAENVLKVLGKDKRAVLLANHGLLGLGGNLPEALRVCLVAERTARIAIYSRILGPLHSLRAEDILSLRQVFENYGQKKD
SWOLF_00797	Swol_0781	SWOL_RS03945	322.013	-0.167347	0.320513	0.490334	0.168458	-0.993404	285	262	341	324	366	373	256	368	1418	1363	431	888487	889782	+	5-methylthioadenosine/S-adenosylhomocysteine deaminase	MRILLDNISIIPVSGSNSFIEKGYLLIEDVFIKELGTGKAPEGEFDHIIDGENQVLLPGFINAHTHAAMTLLRGYADDLPLMEWLENKIWPLEAKLTPEDIYWGTMLAIVEMIKSGTTTFNDMYFCMDEVARAVELSGMRAVLARGMVGVGPESEQAIEDSRELIGKWQGQAGGRISFRLGPHAPYTCPPAYLERVMQLSDELQAGIHIHVAETRVEYEDILKQYGKTPVSHLESLGLFQGRQVLAAHCVHLNEEEIGILHQYQVGVAHNPESNMKLASGIAPVPRMLESGIAVALGTDGASSNNNLDMLQEMRSSSFLHKVNTMDPMVLPAYQALEMATANGAISLGMGNELGRLEPGYRADMIIMNLKEAHMTPRYDLLANIVYSAQASDVNSVIID…
SWOLF_00798	NA	NA	180.404	-0.401153	0.00904692	0.0341742	0.153682	-2.61028	173	147	149	157	223	221	203	169	1174	952	156	889839	890309	+	Molybdopterin-guanine dinucleotide biosynthesis adapter protein	MKIISFIGRHNSGKTTLLRRVIEKLRQTGFKVAVIKHTSHVLDTDGEHDSDLLFSAGAEMVCAVSPALSIHYLRHEREPDLQEILTQIPLTVDLIITEGYKKEAYPKIEVLRQVTGIEFIDAENIIARVSDFTIDDDLPCFNFEEIEELCRFIISL
SWOLF_00799	Swol_0783	NA	6142.64	1.61213	6.59987e-10	2.1255e-08	0.261057	6.17539	8411	9712	10309	8585	1741	2170	3570	4643	29	45	148	891112	891558	+	NADH-quinone oxidoreductase subunit E	MANYQDIIANYKDKKGGIIEAYHALQREFNYIPQKAVAEAARVFGVSEAQAYGVATFYSYLSVEKRGKYIIRMCESAPCHVAGADKVLKAMEDYLGIKVGETTADGKFTLELCECVGQCQATPVITVNSQPVFNVSSEKIPEILSAYK
SWOLF_00800	Swol_0784	SWOL_RS03960	15549	1.52271	2.39154e-09	6.32373e-08	0.255116	5.9687	19721	23561	25810	23174	4894	5561	9735	11935	31	48	408	891679	892905	+	NADP-reducing hydrogenase subunit HndC	MAEEIRILLAHADQIDPAQAEDYIKVGGFKGLEKARGMTSKDLIEEVKKSGLRGRGGAGFNAGMKWSFVPPAEVKYVVCNLDEGEPGTYKDRIICEKNAQALIEGMAICGVAINAKQGYIYCRGEYPFVVDLLRKAIQSAKDVGALGEFDIEVRMGAGAYVCGEETALIESIEGHRGEPRFKPPFPGVAGLWGVPTVVNNVETFACLPYILTNGADWFASIGAPKYPGTKVLTLTGDVNNPTYFEVPTNYILSDVIYKLGGGIKNGRKFKAVQVGGTSGAFIPEQNLNTSIDFDSMSAIGAALGSGAVLVMDETRDIVDIVTRISKFFEHESCGKCNPCREGTFRCREIMEKINSGRATEADIDNLLLLARVMKRAALCGLGQAAPVPITSTIEHFGHE…
SWOLF_00801	Swol_0785	SWOL_RS13940	11848.2	1.51371	9.07875e-08	1.62899e-06	0.283239	5.34426	14486	18178	20108	17419	3259	4145	8036	9154	32	60	353	892918	893979	+	NADPH-Fe(3+) oxidoreductase subunit alpha	MIKLTIDGKEIEVARGTMLLDACRQAGADIPTLCYDPDLRLAGSCRMCVVDVKGRPALVASCVAPAENGMVVQTESDDVVESRKIILELLAARHKFECPTCEKDGDCKLQDYMYRYGVKESRYDGEGPHFGMEDPNPFIERDYDKCIMCTRCVRACDGITGAQAINVKDRGHHAKIAAPFDGKLADSTCVFCGQCIMVCPVGALTSKVAAGKGKPAQNEKVLTTCTYCGTGCTLELNVNNDRVVGVTSNRDADWSPVNKGALCVKGRFGWDFIHSPDRLTTPMIRENGELRPASWDEALDFAAGKIKGIKEKYGSDSLAMFSSARVTNEENYIAQKLMRAVIGTNNVDHCARL
SWOLF_00802	Swol_0786	NA	33332.5	1.41039	1.92393e-09	5.3109e-08	0.234905	6.0041	44662	54074	46809	48211	11859	12829	23908	24309	22	30	529	894028	895617	+	Formate dehydrogenase H	MTNAIGELEKDATAIFLIGTNTTENHPVIGYKIRKNVRENGAKLIVADPREIELAGIADVYMQFRPGTDVALLNGMMNVIINEGLLDKEFVETRTEAYEAFAQVVEKYTPEYVSPITGVPAEDIRKAARIYAEAERASICYAMGLTQHSTGTDNVKSCCNLALLTGNLGKPGTGVNPLRGQNNVQGACDMGALPVVFTAYQGVGIEANREKFEKAWGVKLSGQNGLTLTAAINKAHHGELKALLVLGENPMVSDPDLDHVEDALDNLEFLMVQDIFLTETAQRADVVFPGVTFAEKEGTFTNTERRVQRVRKAISNRGDARQDYEILCELSTRLGYPMSYSSPEEIFEEIRTLTPSYAGITYQRLEGKGLHWPCPTEDHPGTPILHKEKFNRGLGLFHA…
SWOLF_00803	Swol_0787	SWOL_RS03975	40.0358	-0.0232536	0.935539	0.960782	0.287514	-0.0808781	44	27	50	34	38	37	34	55	2343	2340	447	896136	897479	-	Butyryl-CoA:acetate CoA-transferase	MDYSTEYKRKLLPVEEAMKVVKSGDLVQYGEFVMNSSYLDAALAQRVDELENVNIRTTTCPFPPKTVLADPERKHFIYNDYHMSAASRKLHDKDLCNYVPLTYHEGPSFYERDYVAADVALIKVAPMDKHGFFNLGTALSLTPLFCDTAKTVIVEVNENVPICLGGCRESIHISEVDYIVEGDNQPMIQLPELPISDTDKKIASIVLEEIEDGACLQLGIGAMPNAVGAMIAQSDLKDLGVHTEMLVDSFVDMYEAGRITGRRKQLDKCKMAYTFAMGTNKLYNFLDGNPACAIYPVDYTNDPFIIGRNDKVLGINNAIEVDLYGQVASESSGTRHISGTGGQLDFIIGSYYSKGGKGLICLTSTFSDKEGNLQSRIRPTLTPGAVVTVPRSINFYVVT…
SWOLF_00804	Swol_0788	SWOL_RS03980	36.676	0.374703	0.187988	0.33692	0.284608	1.31655	48	47	31	38	32	34	23	41	2284	2362	380	897726	898868	-	Acyl-CoA dehydrogenase	MDFRLNEEQEMMKKMAHDFAVNEIAPYASEWDNNHIYPEDCIKKMHEVGLMTIGVPAEYGGAGLDHTAQNIVAEEICWGDAGVGTVMVASTLLASDPVLVAANHEQKKEFYGRLLDGELAAFCLTEPGAGSDAGGIATRCVKSGDEYILNGSKQFISNGGTAGVYTVLATLDKKMGTKGMCAFIVDRNTPGITVGKTEDKLGIRTSNTTEVIFEDVRVPAKNLLGTEGQGFYIIMKTLDLSRASIAAMATGVSQACLDASLEYSKLRTQFGKPICSFQAIQFKLADMAMRIEASRLLYLEASSLQDMNVPRFSKAASLAKAYAGDTAVFCATEAVQVFGGYGYTKDYPVEKYYRDAKIFQIYEGTGEVQRLVIAGDLLRG
SWOLF_00805	Swol_0789	SWOL_RS03985	21.9137	0.813672	0.0229346	0.0711255	0.357733	2.27452	25	29	34	21	17	12	13	25	2403	2506	403	899051	900262	-	Acetyl-CoA acetyltransferase	MMKEIQDVVIVSACRTPIARFLGSLKDVQAIDLGITVAKEAIKRAGIQPDIIDEIVMGEVYPHMQGSLPARQVGIAAGLPVRSNACNVNQNCASGMRALDVALTHIQLGKTDVALVVGVESMTNAPYMIPKARMGYRMGPGSIEDAMLHDGLIDRLVPGHMGVTAENIAEKYGITREECDQLALASHQRATRATQDGTFQREIVPVELKSKKGVKIYDKDEHMIPDANLEAMAKLPSAFKKGGVVTAANASGLNDAAAAVIIMSKAKALELGVKPLMKLINICGEGVAPEVMGLGPAVAIPKCLKEAGMKYEDVEYWEINEAFAPQFIGVGRMLKEDFGIEMDLSKVNANGSGIGLGHPVGCTALRIVVSLYYELEKQGKTVGGASLCVGGGPAYCSLW…
SWOLF_00806	Swol_0790	SWOL_RS03990	6.89324	0.523069	0.462244	0.624614	0.711507	0.735156	9	12	6	3	3	2	4	16	2522	2567	260	900325	901107	-	Crotonyl-CoA hydratase	MSYENIILEKQDYLAILTINRPKALNALNKDTLSEMSMALEDINADQAIKVVIVTGSGDKAFVAGADIAYMQPLSASEGREFSDYGEKTMRMIELIEKPFIAAIKGFALGGGCELAMACDIRLAAENALFAQPEVGLGVIPGFGGTQRLPRLIGEGRAKELTYTADTINAAEAYRIGLVNHIYPVDELMEAAQKMAARIASKGTLAVGFSKYAIGKGLQADIDTAMGIESDMFGMCCSTADQKEGMGAFLEKRKPVFKGK
SWOLF_00807	Swol_0791	SWOL_RS03995	20.2048	-0.16816	0.656683	0.785144	0.378315	-0.444498	16	18	20	22	11	28	29	16	2402	2391	282	901187	902035	-	3-hydroxybutyryl-CoA dehydrogenase	MAINKIAMLGAGTMGQGIAWALAAVGKKVVLYDIKQEFVDRAIAAIGKSLAKAEERGKAAPGTKDTVISNITGTVNFDDLKDVDFVIEAVFENMEVKKDIYTKLDALLAPEVIIATNTSSLSITEIAAITKRADKVVGMHFFNPANVMKLVEVIPALQTSEETVQKVIDLSVEIGKKPVKVKEGPGFVVNRILVPTINEGCFILYEGLATAEDIDTAMKLGAGWPMGPLTLCDLVGGDIALAVMNTLYDETGDPKYRPSGLLKQYVRAGWLGMKTKKGFFNY
SWOLF_00808	Swol_0792	SWOL_RS04000	303.651	-0.225976	0.109811	0.22815	0.141319	-1.59904	252	272	280	319	308	334	367	297	1755	1700	662	902657	904645	-	Anaerobic nitric oxide reductase transcription regulator NorR	MSGCPGYGKKEVIGRYILDIIPESRLPEVLQSGRIHEADIWSVNGRDTIVTRLPIIKNGKIIGAIAKSLFLDVSGAKMMLKKLQETQQEFQALFEALIESPYMVYVIVDKNGFITNMNKTYLDALALDRGEVVGKHILEIIPESKLPEILSTGRIDKADIWPINGRDTIVTRLPIIKDDKIIGAIAKSLFLDMSGARILMHRLQETEKEFRAISEALIECPYMVYVIVDKDGIITSINQTYLDALGMEKSEVVGKHISKITPTSLLPEVLKTRQIDLADIYTINGQDTIVTRLPIIKDGEIIGAIARSLFMDISGAKILMNKLQETKKELNIYREELRQGYQAKWQFKDLIGQSPAFLKVKSVAEQVSHSVSTLLITGESGTGKELFAHAIHNSSDRSS…
SWOLF_00809	Swol_0793	SWOL_RS04005	136.201	-0.454475	0.0873125	0.192097	0.265814	-1.70975	96	90	135	134	97	148	148	243	1466	1257	168	904606	905112	-	hypothetical protein	MLELNFETINGTLVESPYMALVTVNKDGYITLMNETFLDLLGLKKEQAIGKHVLEVLPHSELPDILKTGRIDKADIWPINGNDTVVTRFPLIKDGEIVGAMGQSFFLDMSGARILMQRLQETEEEFQAFSEALIENPYLVYVAVNKEGLITLINQTCLDALGMEKKKL
SWOLF_00810	Swol_0794	SWOL_RS04010	70.1697	-0.53204	0.013655	0.0471885	0.215731	-2.46621	60	57	64	50	78	77	107	68	1429	1195	82	905174	905422	-	hypothetical protein	MRIPRDIDGKSLVRLLARYGYEVTRQTGSHIRLTSKICGEEHHMTIPDHNPLRIGTLNAVLGDIANYLNVSKDELIRDIFFS
SWOLF_00811	Swol_0795	SWOL_RS04015	67.7958	-0.353261	0.104185	0.219742	0.217405	-1.62489	53	72	61	53	83	62	85	74	1286	1121	69	905419	905628	-	hypothetical protein	MDKEIIFLVEEAPEGGYVARALGHSIFTESDTLDAIREEIKDAVRCHFDEGHIPRIARLHFIKEEIVAI
SWOLF_00812	Swol_0796	SWOL_RS13485	1620.56	0.290977	0.023279	0.071839	0.12825	2.26882	1861	1952	1647	1681	1478	1431	1669	1246	212	247	275	905848	906675	-	Protein FdhE	MFEHKIPVSLPDGYVDFFKNLESWENEELIKLRNVYAPSQLDILRMLDETKKPLILQVNPHIEADTYREVFERLLDFLNSTRPEIGPQLALIKNNLDKVNFENIISSFITMQTTEIEKAAETAAIPGELFFFVVDHALRPFLRIFAEPYRNDLVSEHLYWDFSSTCPVCGSKSHFSRLQSEDGQRFMFCDRCFSEWKVRYLFCVHCGHDRPGDIRYLNVENDEAYKLYLCDNCKGYLKTFDERPGGDMVDLFIANIETIYLDILAQEKGYTSHDE
SWOLF_00813	Swol_0797	SWOL_RS04025	4041.94	1.0216	6.03651e-07	8.61575e-06	0.204727	4.99005	4653	5869	5400	5735	2099	1874	3370	3337	50	110	229	906787	907476	-	Formate dehydrogenase, nitrate-inducible, cytochrome b556(Fdn) subunit	MALIPEYRADVPRVERFNFLARFSHWGHTVTFLLCLFTGLVLFLDGVNWLAAIFGGYAGAGLVHRIAAVGMTIVIVIGGVFGFKGVIEWIKDLLRFGKNDIIFVMKFPLEFLGFPVKMPPQTRFNGGEKGNSMLTPTSVMLLVLSGYIMWFPAIFPGGLVRVAYWTHDIAMVLATFMVCMHGYLGSFHPGSGESFWGMWKGTVRADWAQHHHAIWYEEAYGDKDQDKAE
SWOLF_00814	Swol_0798	SWOL_RS04030	7757.26	1.03924	2.95879e-08	5.99394e-07	0.187457	5.54386	9068	11263	10362	11045	4384	3594	6300	6041	36	50	266	907476	908276	-	Formate dehydrogenase, nitrate-inducible, iron-sulfur subunit	MANLTNLYDVSKCTACRGCQVACKDWNQLPAVIEPFKGNYQTHKDTNGDTYTIVKFMEYEDPVDGVQWNFLKYQCMHCFDPACMKVCPRQAYSKTEWGATFHDPDKCIGCQYCTYACPFEVPKYRKREDKITKCTLCVDRVEAGLTPACARTCPTGALTFGPRDELLQVAEERVKFLRVNGFPNATIYGKLELGGLNKLYVLTDTPDKFDLPLNPKVSGNTVFWQDWIQPYFGWLIPLALAGSATSFITTRLLANKHGAHGEGGHE
SWOLF_00815	Swol_0799	SWOL_RS04035	71023.9	1.07021	1.88652e-09	5.30024e-08	0.178152	6.00729	88393	104977	93442	98067	36013	36033	55288	55979	17	19	842	908279	910807	-	Formate dehydrogenase subunit alpha	MTNHIVDLKNTDCALIMGSNAAENHPISMRWLLKARETRGAKIIHVDPRFTRTSARSDIYCPMRSGTDIAFLGGMIKYIIDNELYHKDYVVHYTNASFLVKEEFGFEDGLFTGYDAEKRKYDVSSWDYQVDEAGLPLTDPTLQDPRCVFQLMKKHYERYDIDTVCKITGTPKNKYLEVLNTYCATGAPDKTGNIMYAMGITQHTVGSQNVRSFAMVQLLLGNMGRPGGGVNALRGENNVQGATDMALLFHIIPGYIDSPMNTAANKDLLSFIRAQTPGAAKLPFTNLEEFRALVKAGFPNSGFKINTSKWVISLLKAWWGKAATADNDFGYHYLPKRDGNKNYSHIALFEAMHRGEIDGLFVNGTNPVVGGPNANKEQEALTKLKWMVSVDLWLNETAD…
SWOLF_00816	Swol_0800	NA	10449.7	1.11435	4.5833e-08	8.85636e-07	0.203841	5.46676	12571	16350	14484	13769	4464	5653	7409	8898	27	33	209	910856	911485	-	Formate dehydrogenase subunit alpha	MKVTRRQFLKVTGATAASFALVDLGFDLQATASAAKELRIKNVTPTPTVCPYCASGCGLVIYAERDANGNFVKLLSVHGDPDNPINQGGACSKGAAMFNLREIYDERTGEQMINPKRVQKPLYRAPGSDKWEEKDWDWMLDRIAEKIKETRDSNFIHKEKLEDGSEIIVNRTERIASIGGSGLDNEECYILSKMMRALGVVYLETQARI
SWOLF_00817	Swol_0801	SWOL_RS04045	511.508	0.191755	0.172406	0.317045	0.14053	1.36451	544	523	567	545	421	423	578	491	1285	1423	639	911823	913742	-	hypothetical protein	MQRKIYIENIPREQALQKFLQALEQENYFKIESEEVDVLSSHGRITSQAVYAHRSSPHYVASAMDGIAVKASSTFAANEVNPINLKKDQDYIEVDTGDYVPRQFDAVIMIEEVNFLDGYAQIIKPAVPWQHIRSVGEDLVTHDMMVPVFTRIGPYEIASIHTAGVEKIPVVKKPRVAIIPTGTELEERASDDMEAGKIVESNSRMLSAFCAEWGAIPLRHNIVVDDPDLLRQAVMKTKDNADILVICSGSSAGREDYTSTIIEEFGQVLIHGIATRPGKPAILGIIDGKPVIGVPGYPVSAQLIFNLFARPVIFKKQGLVLPDADKVQAHVSRKIASSMGVDEYIYVNLARIKDKYMAYPLNRGAGISSILVKADGVICVERGNEGLQAGESCPVSLLR…
SWOLF_00818	Swol_0802	SWOL_RS04050	552.73	0.262658	0.130048	0.258654	0.173496	1.51391	558	714	561	573	491	370	563	592	849	1013	402	913990	915198	+	Molybdopterin molybdenumtransferase	MAEFLKVVSFQEARQKIIECFPRQGKERVYLTEAQRRVLASDVQSPEDLPAFHRTVVDGYAVLAEDTFGSSESLPAYLDYVGEVKMGQDAGLSLQKGQCCWIPTGGMLPAGSNAAVMVEYTEKLGEDTVLVYRPVGPWENIMQKGEDIKKEEVIFSAGSFLRAQDIGLLASLGISELPVFKPWRVGLISTGDEIVPIEETPTIGKVRDVNSHALAAAIKDCGAIPHNYPLVRDDFKVLKNTVELGLRENDLLIMSGGSSVGLMDVTLDVLLSFPEAEMLFHGIAVKPGKPTLAVKIGDKMVIGLPGHPVSALMMFHIVCAPALSPYPPLSIDARLELNLSSQAGRDDFVPVELREEKGEKLALPLLGKSGLMNILSQASGFIHIPYEKQGLVKGENTRV…
SWOLF_00819	Swol_0803	SWOL_RS04055	431.778	-0.0350426	0.82641	0.899065	0.159787	-0.219308	355	472	412	463	432	355	452	515	777	775	255	915272	916039	-	LexA repressor	MKFKERLQYLRLEKELSEIQLSKKVGISESVIRLYERGKLRIDLEHLHKLAAFFDVTPGLLLGTAFPHLPPEEALESYRVVNKLLEIRNEERKDEEDSPLFIDTLAQLAAESNKSDNKASNRQATIRAGVVAVYHKIVSAHSEANQEFIEDYWPVNTTVMQIYGHDISNYFYLRVHGDFMEPTIKNQSIVLAKRQVQVDNNDLAVVLYEQSPAAVKRLNRYEDKIILLCDNKAHPAQICEQEKCIILGKVLWKPK
SWOLF_00820	Swol_0804	SWOL_RS04060	87.7676	-0.209904	0.359661	0.527111	0.22915	-0.916011	99	70	71	86	104	113	64	95	2060	2004	362	916204	917292	-	hypothetical protein	MTKLRHIYPGANSCRGFYSFYQYMLWPEGERKIILKGGPGVGKSSFMKKMGEAFSSHGLDMEYHWCSSDNQSLDGIVIGQKICILDGTAPHVVDPLCPGAVDEILNLGDFWDSRIIKEHKNEVIKLGQEISRCFSRAYLRLQEAAAAYEEWQSYYKEARDLAAVKRNILALSQEFLQDCSVSPHEVRHLFAAAITPAGPVTRIESLVDNDYSLYVLKGNPGSGSKELLDHVAYMLKLQQYYGEVYHNPFEPQEIDHVILPEQKTALLDFSSYIINYEDKISAKQKRLLDFDELIQKSLINPHARRVFSARNRFDESLQGAVEFIRKAKQYHDELESFYIPAMDFASMENLRIELLYQLMAEF
SWOLF_00821	NA	SWOL_RS13490	708.592	-0.175488	0.234148	0.392905	0.147501	-1.18974	713	584	645	712	720	703	656	935	1447	1392	972	917388	920306	+	hypothetical protein	MANVLFQQRYGRIKNMKPWVYLDKIGEEHGELVNRQRGEMMRNWINGKYDETIVEKIAEELGISCLLARILVKRGISETEEANRFLYGKLEDLNDPFQLKDMDLAVARIEQAIAAGEKIVVYGDYDVDGVCSIVILLECLQLLGANCSYYVPDRFLEGYGLNSDAIEKLASEGCQLLITVDCGISSLAEGQLACDLGMDLIITDHHRPLDKLPPAVAIINPKLGGGAGSSDLAGAGVAFNLAAALWRGRMEQEKLYNWLELVALATVADIVPLRSDNRIMVKYGLKKIGQTSRKGLRALLRETALEGKNLRTWHIAFVLGPRLNSAGRLNSARNSIELLLAQDEKRAASMAAFLCRVNEERKRIEETIFREAVAEIEQHIDLEKDPILLLGGEKWHDGV…
SWOLF_00822	NA	SWOL_RS04070	1190.59	-0.0429266	0.723351	0.835435	0.121267	-0.353984	1112	1173	1188	1211	1186	1164	1067	1426	806	805	738	920300	922516	+	GTP pyrophosphokinase	MVKDMRCEALIKRVSEYDPDTDSALIEKAFRVAEQAHQEQKRISGEPYIIHPCEVALILADIEMDTPTICAALLHDVIEDTPVSYLDILKEFGEEIALLVDGVTKLTRIDFKSREDAQAENLRRMFIAMARDIRVIIIKLADRLHNMRTLSYHAEAKQKVIARETMEIFAPLAHRLGIFRFKWELEDLAFYYMEPEMYYEVAKRLKQKRRERENYVNDLVEQIKVGLHQIDIDADIKGRPKNIFSIYKKMIKQGKDVDEIYDKIAIRVLVEDVRDCYGVLGIIHTMWKPLPGRFKDYIATPKANMYQSLHTTLIGRGGEPFEVQIRTAEMHRTAEYGIAAHWRYKEGYNPRERKFDEKLSWLRQILEWQQEVKDTSEFMESLKIDLFDDTVFVFSPKGA…
SWOLF_00823	Swol_0807	SWOL_RS04075	13.167	0.372851	0.469471	0.632338	0.515458	0.72334	20	10	21	7	10	15	5	16	2312	2379	149	922491	922940	+	D-aminoacyl-tRNA deacylase	MRAVVQRVSFSEVRVEGKLRGRIKQGLMVLLGIKKGDSKAEGDYLLEKIVNLRIFPDEEGKMNRSLLDIEGEILLVSQFTLYGDARKGRRPSFSAAELPELAEALFDYCVDGLRQRGVQVETGTFGAEMLLSIENDGPCTILLDSEKLF
SWOLF_00824	Swol_0808	SWOL_RS04080	393.449	0.0164007	0.919304	0.951552	0.161885	0.101311	368	418	438	360	341	386	495	341	690	717	207	923040	923663	+	Hydroxyacylglutathione hydrolase GloC	MILKGLELSSMMVNCYIVGCEETKEVAVIDPGGNARAILNLLEEDGLKTQYIINTHGHIDHIGANQAIKDATDAKILIHENDAKMLVNPVSNFSFMMGSKVISPPADQLIQEGDIIKIGNTVELEVIHTPGHSQGGVCLKIGNIIFVGDTLFQGSIGRTDFPGGSYKQLIQNIKEKLLRYDDDTICYPGHGPATTIGFERMHNPFLT
SWOLF_00825	Swol_0809	SWOL_RS04085	259.582	0.0693988	0.892203	0.937545	0.512101	0.135518	240	260	274	288	305	63	233	414	1211	1287	280	924175	925017	+	Phospho-2-dehydro-3-deoxyheptonate aldolase	MKNLLAKKDGELLVSRIYQSESTQFEVKSCLIGGEQVMVIAGPCAVESEELLKETAFKVRAAGAAMLRGGAFKPRTSPYSFQGLGEKGLKLLARVGEDMNMPVISEIMDSEDIGLLADYADILQVGARNMQNFALLRKLGQLNKPVVLKRGMSASIEEWLLAAEYILAGGNSQVILCERGVRSSEPWTRNTLDLSAVALVKELSHLPVMVDPSHATGVRSLVSPMARAAIAAGADALMVEVHPQPEKALSDGDQSLTPRGFSTMMRELEPVARALGRRLR
SWOLF_00826	Swol_0810	SWOL_RS04090	480.09	0.344041	0.245152	0.406752	0.296025	1.16221	529	536	564	519	572	158	508	455	680	848	278	925017	925853	+	Bifunctional chorismate mutase/prephenate dehydratase	MAYAILGPAGTFSEEAAQLYWSNKEDYVLARSIPEIFVLLNTKQVAEALIPMENSLAGSISLTMEALEASNVYIKGEISIPVRQHLMAGEKLDLADIELLVSQPTALMQCQNFINSYLPETRQEITGSTTRAAEIVRSEERRAACIGNQLACSLYGLEMIQNNIQDEDNYTRFIHVQAGRAPKVEEEKSSIIFTLPDRPGALYHTLEIFNRRNLNLSKIESRPKKLLKGSYSFYIEVENGSNRVGIEELLEELQKRCTLVKYLGSYSSCSWGKHGRSS
SWOLF_00827	Swol_0811	SWOL_RS04095	10380.7	0.0899176	0.744851	0.848556	0.276299	0.325436	9814	10947	10375	11673	8342	4784	11513	15596	48	40	422	926146	927414	+	Histidine--tRNA ligase	MQVKAPRGTYDILPQDSVKWQYIEKIMRDSAESFGFRAIRTPLFEHTELFQRGVGQGTDIVSKEMYSFNDRSQRSLTLRPEGTAPCARALIEHGIYSGVMPVKWYYLGPMFRYDRPQTGRYRQFHQFGVEAFGSNSPYLDAEIIILLVEILRRLGLDDYELHLNSLGCSVCRDDYRQKLLQHISPFKEQLCQDCQQRYMQNPLRVLDCKMETCHQAIRGYPIFYDHLCPYCQEHYSRVQAALQANGISYIHDNNLVRGLDYYSNTAFEIHLPGIGAQSAVGGGGRYDGLVKELGGPDIPGIGFALGMERLLLALDMLGKSKFSNPSLDVFVVVMNDAYEMQGLQLVNELRRRGIRADKDYGGRSGKAQMKYAGKTAARFVVMVGEEEVEKHFWTLRDMQ…
SWOLF_00828	Swol_0812	SWOL_RS04100	16976.4	0.195282	0.431156	0.595744	0.248067	0.787216	15983	18342	17875	20288	14646	8150	18464	22063	41	38	586	927429	929189	+	Aspartate--tRNA ligase	MKRTHNATELDIHLVGREVMLNGWVDTRRDHGGLIFVDLRDRSGIIQLVFSPEVKEEAFHLAEQIRSEYVIAVRGKLSLRPEATENPNLKTGKVEVYVEDIEVLSPAKTPPFYIENDIDVDENLRLKYRYLDLRRPEMRDNLLLRHRVVKCMRDFLDSRGFIEIETPILTKSTPEGARDYLVPSRVHPGEFYALPQSPQIFKQILMVAGMEKYFQIARCFRDEDLRADRQPEFTQLDMEMSFVDEEDIIVLVEEMMAEIFFKAAGKVIRTPFPRLAYDDAMINYGSDKPDLRFGLEIVELSEMLQNTQFKVFASALQSGGVVRALNAKGCGSFTRREIDALGAMAVENGAKGMAWILVQENELRSPITKFLSEEEIEQILMTTGAEAGDLILFGADQAE…
SWOLF_00829	Swol_0813	SWOL_RS04105	2958.35	0.421302	0.0490914	0.126221	0.214098	1.9678	3119	3476	3410	3539	2214	1539	3246	3124	82	124	236	929472	930182	+	tRNA threonylcarbamoyladenosine dehydratase	MMSDRIFQRTELLIGQEAMETLRVSCMLVIGLGGVGSYAAEAIARCGVGRIILCDPDRVEASNINRQLVALNSTRGELKTEVMSQRLRDINPGLQLKEYPFSYTGESSAEILSEEIHFVLDAIDSLPDKIHLIKTCLHRKIPVISSMGTANRLDPLLLTIADIKDSIICPVARKLRRELRRENIFQGVPVVYSRETPVKTAYSGETRLGSISFVPAVAGLLLASYAVKQLISMNNG
SWOLF_00830	Swol_0814	SWOL_RS04110	3242.41	0.43214	0.0946722	0.204293	0.258573	1.67125	3417	3824	3654	3997	2331	1382	3532	3803	70	104	222	930339	931007	+	Ultraviolet N-glycosylase/AP lyase	MKQQKLMAIYHKLFEHFGPRGWWPGESRLEIILGAILTQAVSWKNVEKAIAALKEARLLDFPALRSIAEEELADFIKPALYHRQKARRLKILLDFIAENYGGDIDLMFSEPLPQIRARLLALWGIGPETADSILLYAGNYPVFVVDAYTIRIFTRLGWVEDKCSYEKMQGLMQNHLPVDTQIYNEYHALLVALGANYCKKKKALCQECPLAEYCPYIRKVEG
SWOLF_00831	Swol_0815	NA	4580.63	0.3241	0.159453	0.298246	0.230362	1.40691	4598	4818	5236	5714	3857	2235	5009	5177	111	145	439	931197	932516	+	Phenylacetate-coenzyme A ligase	MKEVELMLYWDKEKECMPREELEKLQLRRLKETVFKTYAFVPTYKEKLSQAGITAEDIRSLDDLKQLPFTTKQDLRDNYPFNLFAVPMSEVVRIHSSSGTTGKPTVVGYTKKDIDLWAELMARALTTAGATKNAVIQNSYGYGLFTGGLGIHYGAERIGASVIPTSGGNTRRQVMLMQDFGTTLLTCTPSYSLFMYEAMLEAGIEPNDLKLKAGVFGAEPWSESMRREIENKLEIDAYDIYGLSEIIGPGVAIECSCKNGLHIAEDHFLAEIIDPITEEVLPDGCPGELVITSITKEALPLIRYRTRDLTTLERTRCDCGRTLVRMQKVLGRSDDMVIIRGVNVFPSMVESVLLNIPGVEPHYLLIVDRKGNLDQLEVQVEVSERLFSDEVRKLEELGG…
SWOLF_00832	Swol_0816	SWOL_RS04120	693.579	-0.0317513	0.892604	0.937545	0.235178	-0.13501	535	637	732	836	695	405	871	837	292	273	142	932528	932956	+	hypothetical protein	MAKQISVFLENKAGRLSHVTRVLGTAGINIRALSIADTSDFGILRLIVNDPDRAYQVLKENGFTVSETEVLAVQVSDSPGGLATVLEQMHEENLNIEYLYAFIGTSGNDALVVLKVEDSEKTTEIFRQKGIKFLDESHLYRL
SWOLF_00834	Swol_0817	SWOL_RS04125	64.3659	1.01108	3.52388e-05	0.00031169	0.244419	4.13667	84	89	77	90	43	26	48	57	1556	1944	143	933333	933764	+	Transcriptional regulator MraZ	MFLGEYQHSLDEKGRITIPAKFREEIGYKFVATKGLDNCIFLYPQDEWQLIEKKLRSLPFTRADVRSFVRFFFSGAAELDLDRQGRSVLPLNLREYAGIDRDVIIIGVGTRVEIWSTEKWTDYNENAQSSYEEIAENLVDLGI
SWOLF_00835	NA	SWOL_RS04130	15.4943	0.737965	0.133692	0.263399	0.492075	1.4997	19	13	24	18	5	11	8	27	2206	2332	127	933778	934161	+	Ribosomal RNA small subunit methyltransferase H	MHIPVLLDEVISSLLGDPKGCYVDCTLGGGGHLEKLLQHLKAGARVLAIDKDMAVLEQSRQRLPFPNVTFVHGDFRNLKQILEQEGISAVDGVLLDLGVSSFQLDMPERGFSFHGGVSVFMKMLTWI
SWOLF_00836	NA	NA	89.2561	0.7557	0.0108123	0.0399419	0.296503	2.54871	105	117	110	108	43	42	64	125	1557	1869	185	934158	934715	+	Ribosomal RNA small subunit methyltransferase H	MRMNQEQDLKAWEIINCYPEERIAQILFDFGEERYSRRIAAAITKHRKTASIDSTLQLVGIIKAAVPAAYRREKHPARKSFQALRMAVNSELDALREVLPQALEALKAGGRLCVITFHSLEDRMVKEFMKNRARTCICPSQSPICTCGHQAELKILSRKPIVASKEESEANPRARSAKLRVAEKI
SWOLF_00837	Swol_0819	SWOL_RS04135	143.096	0.341251	0.158326	0.297025	0.241898	1.41072	146	177	176	139	87	104	190	125	1201	1416	166	934749	935249	+	Cell division protein FtsL	MLQAGQSLAKVLDTPGAIQPELQSRQSRKIRRTYKKIDCKKTWLLKGGLFFFAWAILIVFLCITVSTMGYQIVGLEKDIERLQASNQRIEYEIAQKSSLDRIELLATKDLGMVKAEEDLNFAVVIPSERRGETAVKQDSVNVANRDQEKALKKIYDNLIRLAARSN
SWOLF_00838	Swol_0820	SWOL_RS04140	323.367	0.526569	0.00389455	0.0172238	0.18242	2.88658	370	436	346	368	228	202	307	330	1622	1841	705	935268	937385	+	Stage V sporulation protein D	MQTTGFIVRKRIATLFFFFIIIFLLLGSRVFWVQFVKGAELSEKALQNRMRDVPVESKRGIIYDRNGNELAISVSADSVYAIPAEVCSKGQQKEIAAKLAQVLEMDEESLLRRISRSSSFEWVKRQIDPEKSKTIRKMDLPGIGLTEESRRYYPKGTLASHVLGIAGVDNNGLEGVDFYYDKLVGGTKGRIIIEHDAVNRPIPEATHKFIPPVDGANLILTIDETIQYITERELDKVFNERKAKSAAAIIMDVSTGEILALASRPTFDPNDFSAYAVSNRRNYGINDSYEPGSTMKITTAAMALQEGVVNAESRFYCPGYIKVGKEVIGCPDRKPHGSQSFAQTIEKSCNVAFIQIGLELGLQNYYKYLKAFGFGQKTGIDLPGEAEGILIPRASAQQI…
SWOLF_00839	Swol_0821	NA	353.994	0.0665741	0.799759	0.884098	0.262455	0.25366	390	313	389	349	275	206	336	575	1388	1466	489	937478	938947	+	UDP-N-acetylmuramoyl-L-alanyl-D-glutamate--2,6-diaminopimelate ligase	MKLVELIKNLTIELQDGPLDREISGIAYDSRRVKPGDLFICISGLKSDGHLFAGQAIENGAVAVLAERQLDTGGKATLLTTPDTRSALALLAANYYGRPSKSIRVVAVTGTNGKTTTTDLIKAILEEAGKKTAIMGTLYAQVGEIQREMQHTTPEALEIESFMALCREEKADYIVMEVSSHALQLQRVAEIDFNVAVFTNLTQDHLDFHQNMDNYRAAKLQLFQMIKEEKQNYAIINIDDPWAEEIFQAATIPCRSYGIKKRSDYQAGELKIDLDGSSFRLHYGDNSLMINMKLIGLFSIYNALAAISFALQEGIDPGLIQSALARVEGVPGRFEKVDCGQDFAVIVDYAHTPDGLENILQTSRELGKKRLICVFGCGGDRDRSKRPLMGEIAAKYSDF…
SWOLF_00840	Swol_0822	SWOL_RS04150	318.322	0.368966	0.0839051	0.1857	0.213464	1.72846	296	367	379	385	223	195	319	382	1360	1574	466	938947	940347	+	UDP-N-acetylmuramoyl-tripeptide--D-alanyl-D-alanine ligase	MHLELGFVVDSIKGKLLAGNEKTIVNGVEIDSRRVKPGYLFFAFKGESSDGHDFLEDAWKNGAAAVIVSRGDCLTKAGPGKSLILVNDTLDALQDLAAAYRRSFNIPVVAVTGSVGKTSTKDILALCLQSRFKTLKTSGNYNNEIGLPLTLLQLDKTHQVAVLEMAMRGQGELLQLATIAQPSSALISNVEKVHLETLGSLENIARAKAEVMATLGAGDFALINGDSPLLEEAVRPYAAKKYRFGYSKSCDFRIEETIIKNQGIEIRLICLGQSEKLFLPLPSRRWAMNAVAAAAMAFLLGVPLEEIKSSLLNFNPGSKRLEIIPLPDGGKIINDTYNANPLSMINALETSRELQEKGKLVAVLGDMLELGDYEQEGHREVGHHAVKNQVDLLICIGER…
SWOLF_00841	Swol_0823	NA	197.936	0.35775	0.0224108	0.0700546	0.156679	2.28333	215	237	217	223	195	143	193	161	1444	1644	324	940602	941576	+	Phospho-N-acetylmuramoyl-pentapeptide-transferase	MQNYLSNAFLAAAIAIVVSIIMGPIMIPFLKRLKVGQSIREEGPKGHYAKAGTPTMGGIIIITAVMLASFIMAGTSTEALAAVLLMLAFGSVGFWDDYIKVVLKRSLGLRAREKLGLQLLIAFLFGLLLILYFKRGTAILIPFTGHAVDLGWWYLPFIVFVVVSTANAVNLTDGLDGLASGVSFFVSLALAVICVMTGHYSLSVFCGALAGACLGFLVFNRHPARVFMGDTGSMALGGAVAAVAALTRSEIALIIIGGVYVIETLSVILQVISYQTTRKRIFRMAPLHHHYELKGWPETRVVRYFWGLSFVFMLLGIWSFWGVG
SWOLF_00842	Swol_0824	SWOL_RS04160	495.772	0.406786	0.0157568	0.053129	0.168476	2.4145	514	597	557	587	337	367	532	474	995	1245	453	941590	942951	+	UDP-N-acetylmuramoylalanine--D-glutamate ligase	MDFSGKRILVVGLARSGMAAIKALDKRGAQLSACDEKEARTLAPILDELEKLGIKYYAGGYPEVKRQDFDLLVVSPGVPLETAPIRQAREQGIPVIGEVELAYILKPKAVEFLAISGTNGKTTTTSLLHYILAQAGRNALAGGNIGIPLTTLLDSISAGTIVVELSSFQLESSSSFRPYICGLLNITPDHLNRHKTMERYIEAKAKIFAQQKPGDYAVFNYEDSILREMARSCPAQTFFFSSERELMEGAFINNGVITIKRAGIIQEIARIDEVSLRGKHNLENILAATMMASLAGVSPEDIRQALASFPGVRHRMEELGLYDDVLYVNDSKATNPEAVMKALDSFNQPIILIAGGRNKGSSFSQLAGLIKQKVRELVLLGEAREEIKDAVIDAGFRNI…
SWOLF_00843	Swol_0825	SWOL_RS04165	209.86	0.134221	0.481953	0.642263	0.190881	0.703165	200	211	216	247	208	136	218	243	1544	1628	364	942987	944081	+	putative peptidoglycan glycosyltransferase FtsW	MRAKKGPPDFILFITTMALLGIGLVMVFSSSAVTSNIRYDDAYHFFKRQLYWAILGIMAMLVIMKINYSKLKDLALPLMLISLICLILVITPLGIEVNESNRWLGVGFLRFSPSELAKLGMIMFLARTMDQNLSSIRSFSKGVLPYLLLVALVGGLIMLQPDLGTAFAIAATVFFMLLAAGAKWSHLGAVFMAGIGAILAAIAVAPYRLERLVAFLNPWKYAGDEGYQTIQSLYALGSGGLFGMGLGRSRQKFFYLPEQHTDFIFAILGEELGFVGASLVLLLFLLFAWRGFRAAIKAPDTFGSLLAVGITLMIVFQALVNIAVVAGALPVTGITLPFISYGGSSLLFTLCGVGLLLNISRYCN
SWOLF_00844	Swol_0826	SWOL_RS04170	420.977	0.0488051	0.701183	0.817721	0.127188	0.383724	405	456	420	424	380	397	401	485	1058	1095	367	944312	945415	+	UDP-N-acetylglucosamine--N-acetylmuramyl-(pentapeptide) pyrophosphoryl-undecaprenol N-acetylglucosamine transferase	MKFIITGGGTGGHIYPALAIASGLKERLGEAEILYVGTKKGLEANIVPRAGLRFTTIDISGIDRSSMLKASRSLVKFPRSFFQAWDIIKDFQPDIVIGTGGYVSFPIVMAGTFFPSKTVIHEQNAIPGLANRNLARRVDYALLNFAEAAPYMKAKSMKVTGLPVRSEIFNVQRAESIKKLGLEPNLFTLVVFGGSRGAMTINQAMLEAVERWQDSKMQIIWITGESSYNEIKQQLEERLSLSKRRFLQLYPYMFNIEEALAAADLAVCRAGAGTLSELAILGLPAILVPYPYAAENHQEKNARALLAKKAVEMVIDEFLDGDTLYKKVNELRENPVYLKEMARNMAKEGRPNALNEILDVILTLPDN
SWOLF_00845	Swol_0827	NA	522.81	0.46455	0.00318191	0.0144538	0.157496	2.94959	563	632	600	618	390	375	420	583	959	1239	465	945618	947015	+	UDP-N-acetylmuramate--L-alanine ligase	MAFTPGKWIHMVGIAGAGMSGIARVLAQQGYKVSGSDLQVNDTTSRLEEIGVEIFKGHSSSNLKEGVDLLVTSSAVPQDNIELRLAREKKIPILKRGQMLAHLANAKKAVAVAGAHGKTTTTSMLYMVLANCGTEPSFIVGGELQGSELNAKLGRGDYFVVEADESDASFLDLRPYIALITNVEDDHLDYYKSVDNIRKAFRQFVEQIRPEGFAMLYGGDAFNRSLVKDLTLNKRLLFYGEDLSNDYYFLNWESIGLGSHFDVYKRELGFLGRFELAVPGKHNALNALAAIASALELGLEMEPIKSALKNFHGARRRFQIQGQKALVTVVDDYAHHPTEIRATIDAARNFHSGRVIVVYQPHRYSRTQLLGRQLGEALINADLAIITEVYSAGEEAIPG…
SWOLF_00846	Swol_0828	SWOL_RS04180	277.305	0.719136	3.49782e-05	0.000310478	0.173773	4.13837	320	366	364	320	171	212	182	284	1312	1686	416	947035	948285	+	UDP-N-acetylglucosamine 1-carboxyvinyltransferase 1	MNSLRLRGGRRLKGQVEISGSKNATLPIMAASLMSMGEVVLSGVPDLEDINVMSMALEILGAKVKREADVLVIDARTINNYELPESISRKMRASNLVMGALLGRFKRARVAYPGGCAIGVRPMDLHLKGLRNLGYELTEEYGFMEGKAQQGIMGKEILLDFPSVGATENIIMAATLTPGITTIRNAAREPEIYDLQNFLNGMGARITGAGLDTVQIEGVKKLGGVEYRVIPDRIEAGTFMVAAAISRGDVFLGNVVLEHLQPLIAKLREIGVEVIPKSTGVRVIGNHKYRPTDIKTMPYPGFPTDMQPQMMALFASIPGTSIIVETIFENRYMHVQELRRMGADIKLEGRIAIVKGKTALEGATVEATDLRAGAALILAALFAHEETIISKVEHIDRGY…
SWOLF_00847	Swol_0829	SWOL_RS04185	92.9232	0.0810084	0.716735	0.831227	0.223271	0.362826	106	68	117	92	104	95	77	85	1809	1854	249	948470	949219	+	Cell division protein DivIB	MNKTVSRKFFGISILILLVLVSLYLFLHSSFFNIEKITITGLKVVSEDEVLRLSGLSRGQNIFEINDEFVSKAIELHPVIKKAVLVRHFPRQIEVEVQERKIWALVPYHDVLLCIDEDSICIDKLQKYSLIDYPLITMDDLPPRVNLGQAVEPEGVKMIKVIYDALSIKSRKAISDFHYINKSKEIVFYTQKGTEVNFGNLERLEEKTKFVEQVFEIEAELDEKGTDVLEYVDLRFKGQPVLKTRNVQE
SWOLF_00848	Swol_0830	SWOL_RS04190	47.1904	-0.766964	0.00372813	0.0166342	0.264444	-2.90029	28	41	31	38	51	68	43	76	2210	2023	239	949232	949951	+	hypothetical protein	MRSKGAQISIAIVCMVLGIMLAIQFKTTESYQANLVPARVEDLTQQVQSVSEERDALVEEVLSLREKLKNVRETDQAMADLQADLQDANMSAGLMAVEGPGVIITVNDNPREIQPGDNPNFSLVHDSDLLMLVNELKTSGAEAISINGERITAKSEIRCAGTLILVNWNRIGPPFVIKAIGNPDMLESGMLIKNGYMESLKVLGIQATIEKAEKITIPAYSGSVKFTFAQPVKYEEKAE
SWOLF_00849	NA	SWOL_RS04195	9.51817	-0.215806	0.680273	0.804711	0.523684	-0.412091	12	8	4	11	7	13	13	8	2365	2345	111	949955	950290	+	hypothetical protein	MWLLVLFCLMIGLLIGMQVPVFLSVVYAKYMSIAVIAALDAVFGGIRAYMEDNFDTTIFVSGFVVNTLLAAGMAYLGDRLGVQLYLAAVVVFGVRIFQNLGIIRRYLLKKY
SWOLF_00850	Swol_0832	SWOL_RS04200	293.102	0.299968	0.0521401	0.132207	0.154465	1.94198	302	376	303	306	225	256	263	314	1340	1517	410	950363	951595	+	Cell division protein FtsA	MLGINRNIVVALDVGTSFIKAAMAELSQGQEINILGVSHVPSLGLRKGNIVDIESTARSIDSCLNDLERLTGVDIASTLLGFSGSSVYAVNNHAVVAVGNPSYEITQDDRQRVLQSACNIALPPDKTIVQAVERQYIVDGYDGVKDPIAMVGSRLELETTIIVAATAAIQNMHRSMQRINLQTEKIVYNPLLVAEAVLLPTEKEMGVVLLDIGGGTTEISFFEAGSLLYTSVLPVGGEYITRDLAIVLRTSLEEAGRIKERNGVASPDIARNDVIVNVKNVQGKEIRQVSQEVVAEIISARIMEIVEMIYAELKQFACLDRIPGGIVVTGGEAELTGLVKTIEEYTNIPTRLGIPENLRGIPVDFNRPQNAVILGGLIYSSRYLNINCDNKRGIAALFD…
SWOLF_00851	Swol_0833	SWOL_RS04205	20.523	0.766325	0.0565384	0.140202	0.401878	1.90686	18	31	33	21	20	16	6	19	2389	2492	355	951615	952682	+	Cell division protein FtsZ	MPLDFDVEMQQFAKIKVIGAGGGGNNAINRMIEAGLKGVEFIAVNTDAQALFLSRAEKKIQVGEKLTKGLGAGADPEVGMKATEETADEIKKALQGADMVFVTAGMGGGTGTGGAPIIAKIAKDLGALTVGVVTKPFTFEGRKRNSQAERGIEALREAVDSLITIPNDRLLQVVDKHTAFNDAFRIADDILRQGVQGISDLIAVPGVINCDFADVQTVMQNTGSALMGIGKAKGENRAAEAAREAISSPLLETSIEGAKGVLFNISGGADLTLFEINEAAEIIHQAADVEANIIFGANIDEKLNDEVRITVIATGFNTPRTQSSSTESTRLRGLDSPPSFLDKNDLEIPPFLRRK
SWOLF_00853	Swol_0835	SWOL_RS04215	6.29941	0.32898	0.655161	0.78383	0.736626	0.446603	7	11	4	4	1	3	6	14	2531	2564	240	953961	954683	+	RNA polymerase sigma-35 factor	MDILERLRNWRLYFIKLYLKKKLPRFIHYIGSTEVLPAPLREQEEMALISQLDQGIMSVKATLIEHNLRLVVYIAKKFENTGINIEDLVSIGTIGLIKAVNTFEPKKNIKLATYASRCIENEILMYLRRNIKNRVEISLDEPLNVDWDGNELLLSDVLGTENDMIYKQIEGEVEKSLLWKAMHKLNNREKTIIQLRFGLADGDEKTQKEVADILGISQSYISRLEKRILKRLQREIRKIE
SWOLF_00854	NA	NA	6.69897	0.0206957	0.970769	0.982842	0.564779	0.0366439	6	6	8	8	7	5	10	3	2513	2548	227	954984	955667	+	RNA polymerase sigma-G factor	MHQGKTQAREKLIQGNIRLVLSVIQRFTNRGEYVDDLFQVGCIGLIKSIDNFDLSQNVRFSTYAVPMIIGEIRRYLRDNNAVRVSRSLRDIAYKALQVREKLINDNSAEPTVSQIAQHLDVSREEVVFALDAIQEPVSLFEPIYNDGGDPILVMDQLSDERSGDEQWLEEISIKEAMKKLNDREKHIVSLRFFAGKTQMEVAEEIGISQAQVSRLEKAALKQLRKYV
SWOLF_00856	Swol_0838	SWOL_RS13495	148.372	-0.422323	0.0378486	0.104136	0.203383	-2.07649	147	129	115	117	156	136	232	155	1978	1853	459	956414	957793	+	hypothetical protein	MESLSGVRLVWEGKENELIERPLEYGSRVEVVYPHPLFQSNNLFGERLDNPPQLEPALLNRIYQGDNLAVLNLLLQQGFAGKIDLIYIDPPYLSNSNYNSRISVEHQGQKYFIERLAFKDRDEDLVSYLQQIYKRLKIMKMLLSEQGSIFVHLDWHSSHYVKILLDEIFSSDNFINEIIWCYGGGSGTRRHFHRKHDQILWYGKGKDYTFNPQYRPYTEGTLQRGLTRVKGKKYTLHKEGALLQDWWVDINKILSPTARENLKFPTQKPLALLKRIIASASNPGDLVADFYAGSGTTAEACEEMNRSWISCDCSKLAIQSSRYRLLRKKARPFQITELIEEDNEEQKPGILELIVPEVCSYDEKQAMVKLGISRYDSPLFPFENRNFVSCLDFWELDCN…
SWOLF_00857	NA	SWOL_RS14715	13.2754	-0.661101	0.120302	0.244102	0.425553	-1.55351	9	10	11	10	14	10	23	19	2141	1965	56	957828	957998	-	hypothetical protein	MSKTEGYDNSEKSSGKTFMRKEELNDEEVFAETWLPLGDHKEIDLWHLIKQNRIRI
SWOLF_00858	NA	SWOL_RS04230	8.794	0.0743466	0.895719	0.93804	0.567223	0.131071	9	4	11	13	6	8	15	5	2212	2245	64	957991	958185	-	hypothetical protein	MLADLMDRRNSFAKKLMHQDKADPGTFSFMEPGWWALHAVTIAGVYMLGHNLAKSIRHAQDYDE
SWOLF_00859	Swol_0839	SWOL_RS04235	236.832	-0.707086	2.53268e-05	0.000232193	0.167879	-4.21187	202	172	166	187	352	303	293	221	1665	1337	362	958730	959818	+	hypothetical protein	MIRTEKAALCFLHAIKGIGSKSLWKIKDSFGSFENCLKSDSSRLYALLKSEIAQAIISQRQNSSIFFYLERLENEGINPMGFEESAYPSSLRNIYNPPMLLYFQGNMDCVKKICLAVVGSRAASDYGRTTARKLGHQLATRGISVVSGMARGIDTEAHRGTLDARGKTIAVLGSGLNIIYPRSNKRLFHEIIEQGVVISEFPLDTNPEPGNFPMRNRIISGISRGVVVVEARVKSGALITADYALEQGRDVFAVPGPINRESSMGANNLIKQGAKLITGVEDIIEEYYDITIPEKELPLQEQLLFLDEQEKVVVNCLAGDPLLFDDIIASTGFNIGELSRLLLKLELAGIVKSLPGNYYVKV
SWOLF_00860	Swol_0840	SWOL_RS04240	1997.35	-0.403334	0.000114314	0.000891788	0.104544	-3.85801	1682	1681	1832	1692	2399	2444	2178	2072	527	401	694	959931	962015	+	DNA topoisomerase 1	MAGTTLLIVESAAKARTLGKFLGKGYKIKASVGHVRDLPKSKLGVDVENDFEPQYITIRGKGDILKEIKDESQKAGRVLLATDPDREGEAIAWHLQNAMKIPPEENCRIEFHEITREAVKKAIKNSRPVDLSRVNAQQARRVLDRLVGYNLSPLLWNKIRKGLSAGRVQSVALKLICDREEEIKNFIPQEYWTVDAIFNAAKGKNSKFTARLASYQGKKIEINSDKEVAAIGEYLQGANFTVLKVERKEKRKNPNPPFITSTLQQEASRRLNFFSNRTMRVAQELYEGLEIGKEGTVGLITYLRTDSTRVASSAQMEALDFINSTFGAEFAPDKPNEYKSRKSAQDAHEAIRPTSIQRTPESVKAFLSRDQYRLYQLIWNRFVSSQMTPAVYDSLTVDI…
SWOLF_00861	Swol_0841	SWOL_RS04245	833.355	-0.76295	3.7647e-07	5.59582e-06	0.150173	-5.08049	606	601	609	659	1126	1255	822	990	884	539	436	962017	963327	+	Methylenetetrahydrofolate--tRNA-(uracil-5-)-methyltransferase TrmFO	MQQVNVIGGGLAGCEAAYYLAQKGIRVRLWEMRPQKATAVHRTADLGELVCSNSLKSDQPNTAQGLLKREMRILGSLLLSCAEKARVPAGSALAVDRELFAGLVSQAILACPSIELCREEVNRVPTGELSIVASGPLTSEALAADLRRITGEENLFFYDAVAPSISADSLDMNKIFRASRYGKGSADYLNCPLDREEYESFYENLINADIKAGHSIDKSLFFNACMPAEVIARRGKDALRYGPMRPVGLEIPGSSKRAYAVLQLRQEDKAGTIYGMVGFQTRMRWGEQERIFRLIPGLEQAEFVRYGVMHRNTYINSPKLLWPSLQCKKRPEIFFAGQITGVEGYMESAATGIIAGINAARWLQGKALLTPHKATIIGALLDFISSSSSQDFQPMNANF…
SWOLF_00862	Swol_0842	SWOL_RS04250	933.045	-0.486591	0.00526598	0.022336	0.174387	-2.7903	770	730	783	833	1336	1253	982	777	494	341	290	963561	964433	+	Tyrosine recombinase XerC	MRVEKSASNFTLSSYKTDLSQFFAFLSQKKGINPEEVGVELISHNSVRKYLAQMQEKGLSRATMARKLAALRSFIKFLCRENILADNPIAAVSTPKQERKLPRFLYTREIDLLMNAPDLSMAAGKRDRAILETLYASGLRVSELTNLDKPDIDFGEDYIKVLGKGGKERIVPLGSKAREALLLYLQQGRVYLEAKGQASPALFLNKNGQRLSTRSIRNIINKYVETIAINQKVSPHTLRHSFATHLLNNGADLRSVQELLGHVKLSTTQIYTHLSREKIKDIHQQTHPRR
SWOLF_00863	Swol_0843	SWOL_RS04255	401.447	-0.427656	0.0305143	0.0880045	0.197682	-2.16335	325	315	343	391	587	545	341	365	682	504	178	964438	964974	+	ATP-dependent protease subunit HslV	MFQATTIIAVRKGQQTAIAGDGQVTLGQNTIMKQNATKIRRLYEGKVIAGFAGAVADAFTLFAKFEEKLKQAGGNLSKAAVEIAREWRSDRILRRLEALLIVADAEKIFIVSGSGELIEPDDGIAAIGSGGAYALAAARALNAFSELNAREIAVESLKIASGICVYTNEQISVEVIEK
SWOLF_00864	Swol_0844	SWOL_RS04260	531.917	-0.490325	0.000903074	0.00501538	0.147728	-3.3191	441	427	439	462	686	666	472	662	1208	928	466	964995	966395	+	ATP-dependent protease ATPase subunit ClpY	MFKLTPREIVEELDKYIIGQQEAKKAVAIALRNRYRRKLLPDELREEIYPKNIIMIGSTGVGKTEIARRLARLVKAPFIKVEASKFTEVGYVGRDVDSMVRDLVETSIRLVKQEKMAAVEQKGRQMAEERIVDILLPFDGRKSKSPKNPFEFLLGSIQERDDVDDESERRRREIGQRREILRQKINRLELEDETIEIEVEEKNPSFMEIFSGSGVEEMGINLQDMLGNLMPRNKKKRKVSIAEARRILTYEESQRLLDMDEIHREGIKRAEEDGIIFLDEIDKIASKESNYGPDVSRGGVQRDILPIVEGSTVITKYGPARTDHVLFIAAGAFHVSKPSDLIPELQGRFPIRVELESLKKEDLKRILTEPNNSLIKQYIALLSTEKLTMDFTPEAIDYI…
SWOLF_00865	Swol_0845	SWOL_RS04265	215.469	-0.837009	5.45592e-05	0.000463016	0.207428	-4.03519	167	149	151	148	277	270	181	382	1566	1155	262	966424	967212	+	GTP-sensing transcriptional pleiotropic repressor CodY	MSKSLLEKSRAINRILQKIAGHPVNFFEIADVLCRNLECTVFIVGRRGQIGGYAFAEGAICQEIQQLIKHAERFPESFNQELLNILETQTNIILKDGRKCLFNPDNVNCSCSARIWSITPVFGGARRIGTLIFMRDKVKFTEEDIVLIEYGAMVMANEIMRIRTERIEEEARKKASVQIALATLSYSEKEAIDHIIAELKGKEGLLVASRIADKVGITRSVIVSALRKFESAGVIESRSLGMKGTYIKVLNDYLFEELRNQA
SWOLF_00866	Swol_0846	SWOL_RS04270	98.9766	0.469766	0.0155139	0.0525214	0.194106	2.42015	125	115	98	121	86	66	96	85	1305	1564	138	967377	967793	+	Flagellar basal body rod protein FlgB	MLERILETKTHILLNKAMDVGTLRNDVIADNIANADTPKFKRREVIFEEKMKKALEGTTDQLGLNLTNSRHIQMEGNNMDIEPEVRVLEDLTFRNDENNVDIDNEMAKMTKNKINYDAVSRSMSNEIRLLRMAITGRG
SWOLF_00867	Swol_0847	SWOL_RS04275	168.044	0.81458	1.16451e-05	0.00012138	0.185802	4.38413	224	232	213	182	110	94	137	153	917	1383	155	967800	968267	+	Flagellar basal-body rod protein FlgC	MGFLNSIDTSASGLTAQRLRMDTIASNMANVETTRVDNRTGPYRRQVVVFEARNASAPKKRFQRFLEEQSQTFNAANSGVRVKQIREINENEAPYRRVYDPSHPEADNEGYVNYPNVNIVEEMINMISATRAYEANAQVIEATKSIAMRALDIGR
SWOLF_00868	Swol_0848	SWOL_RS04280	114.456	0.799973	0.000310968	0.00211694	0.221846	3.60599	179	159	127	113	64	82	96	95	888	1347	102	968279	968587	+	Flagellar hook-basal body complex protein FliE	MKLGALDSIALAGINPGQPSVMKDSPANKEGGFFNYLKEALQEVDELQKEAASSAEKLALGDETYLHNTILAYEKANLALQLTVEVRNKLVEAYQELMRMQM
SWOLF_00869	Swol_0849	SWOL_RS04285	739.961	1.18361	3.82395e-14	2.62362e-12	0.15642	7.56685	1074	1105	1003	922	344	522	450	499	691	1321	540	968609	970231	+	Flagellar M-ring protein	MESFAEKLKETAGRVAGSWQNMNLNQKVLAGGGILLILAAAIILVISSSRDTAYEVLYTELDKKDASQITAKLDEGKVPYKLENGGTTILVPPDLKDKTRLTLASENLPRGETGFELFQESKFGETQVDKKVKYQVALQGELARSIQSLDKVKAAKVNLALPESTLFSDNEELPKASVVVNTREEEKLSPKEIQGIINLVANSVDKLTTENVVIVDQHGNLVSENLPMANGDISETVKWQMAMKRQYEKEKQDAIQSMLDKSLGQNNSVVRVNAELDFDNKEQKDELYSHDDAGPFVRSEEIKKESGTDTTQPVVGVPGTDTNIPQYQEVDAAGGVSTYDKSSKIRNYEINKTEKVTKVAQGDVKYDYLTVAVLVNSKATEPLKLGETEEEKIATIRNI…
SWOLF_00870	NA	NA	178.335	0.699469	0.00124933	0.00663492	0.21673	3.22737	240	262	182	196	97	127	180	142	700	1069	116	970337	970687	+	Flagellar motor switch protein FliG	MNEEDIEQLTLEIANVRKVPTEKMDEIFREFYEMCLASQFIGQGGIDYAKEVLEKAYGMEKTMEIIGRISSSLQVRPFDFIRKTEPSHLLNFIQSEHPQTIALILAYLDAEKAASF
SWOLF_00871	NA	NA	398.314	0.547495	0.00382439	0.0170033	0.189294	2.89229	479	559	444	400	276	269	313	447	485	719	171	970738	971253	+	Flagellar motor switch protein FliG	MDTTSPEIIKEVERILERKLSSIAPQELTAAGGVKAVVEIINRVDRSTEKTIMETLEVQDPELAEEIKKLMFVFEDIVMIDDRSVQRVLREVESQDLALALKGASNEVSQKIYHNMSTRASDMLREDIEFMGPVRLRDVEEAQQRIVNIIRRLEDSGEIVVARGGGDEVIV
SWOLF_00872	Swol_0851	SWOL_RS04295	996.553	0.371384	0.0174728	0.0576764	0.156267	2.3766	1065	1174	1130	1116	730	738	897	1123	346	429	280	971246	972088	+	V-type proton ATPase subunit E	MSKVIKGSDMLLFQPKVIDLTAIYELKKQAEAEKLEATEEITEEDLLSNDIALKQLELKELQLEAERIVDENEKIVRELLEKVREEARTIIAEAQEEAEVIRQQALEKAEELLVSKQKEGYENGLKKAQEEIEADRLSAMQESQRILEEARQSKIQIMNSSEADMVRLVMAVSRKVIGGELETNPRVIINIIREGLNYLDNPQNVTVYVNPLEVDKILEVMQSESFNDIGSNEIPLKITPDKRIQAGGCTLESDAGSVDARLETRIASVEKAIQEVAPDE
SWOLF_00873	Swol_0852	SWOL_RS04300	1327.74	0.357258	0.0804728	0.179879	0.204387	1.74795	1358	1609	1500	1487	917	900	1119	1731	405	513	442	972081	973409	+	putative ATP synthase YscN	MNKAPALPLEKYLDALDKTTTCQLKGRISQAIGLTIEATGPRVRMGELCFLQTNYSDRQLVPAEVVGFKDKKILLMPLGNLEGIGPGSELLASGTTLRVQVGMELVGRVLNGLGEPIDDRGRIKSETTYPVTNQPPSPLKRKRITEVLQVGVKAIDGLVSIGKGQRMGILAGSGVGKSTLIGMIARNTEADINVIALIGERGREVREFLERDLGEEGLGKSVVVVATSDQPALVRLKGAFVATSIAEYFRDQGKDVLFLMDSVTRFALAQREVGLAIGEPPATRGYTPSVFAMLPKLLERAGTSEKGTITGLYSVLVEGDDLNEPITDAVRGILDGHIALSRSLAAMNLYPAIDVGQSISRVMIDIASPKHIKNANRFRSILATYEEARDLIDIGAYKK…
SWOLF_00874	Swol_0853	SWOL_RS04305	201.926	0.40664	0.122406	0.247174	0.263239	1.54475	223	265	204	221	103	128	202	270	837	1089	149	973422	973871	+	hypothetical protein	MKAFRFRLQTKLEICTRQEQIAWEEMQSRLKERELLLEELQYRERRLLAVEEEIRQDSCKAQGFQALLLKREFVPVLVMQIVQAEQNLSQAEARVEEARVLLLERKRETSTLEKLKERAWQEYLLELQQEEQKIIDEIAINNHFRRDLA
SWOLF_00875	Swol_0854	NA	137.548	0.00674738	0.972263	0.983244	0.194058	0.0347699	129	150	114	153	110	124	145	174	1455	1479	200	974082	974684	+	hypothetical protein	MILKKIKILLVFLSLLVLLGGGYYLLLYVNLLSAPAFLKNAPLLGNFVSRSSEQVSRLQYEEAFKQKEKAMTENQKLRQTLQNKAEEMENTRKSLADLKKKLKLSEQEDDNLKEEIAQLNSEILDLKSKQESKTAAYKDMAAYFSEMKAKTAADILSRLDDEDVIGIFSQMENDTVAELMQNMDAARAARISKKMLVAAP
SWOLF_00876	Swol_0855	SWOL_RS04315	5103.43	0.312745	0.112297	0.231791	0.196948	1.58795	5226	5558	5810	6013	3409	3654	4653	6505	181	209	723	974924	977095	+	hypothetical protein	MTGLDMVAVAPKAEGATNTSPLRNPVAKGKNENDFPRQLKKASSKQSVRQESKGAGSLREATTAKLKFLKNSGEQERAGPGAEVISESCHISEKQEATPPPNAAEKERELAGLPYPLLLAGADVNPKPIGEELNLKAGAESNPEMENMTLPREDGKSLPDDNAVKNATGQFSNLGDGKLFLIENSALFPTTSSQEEATIASVVKLAAALSGDLTPGTEIIKHSLDGKTISLLEEAAKRKPEPAFNAARELAIKVASEGESGISAAGEELLASGKKSYAQVPAVIVKNETGTSPQEQESLVLAGKLQANESQPGNEPRLNPATPEKEAARTPQPGSFQSQPEKAGQEIAEQFPFNERMQQGEQGQETKKPGFKAEIAEEELPFNERLQLGEQGQETKKLG…
SWOLF_00877	Swol_0856	SWOL_RS13500	674.75	0.698709	0.00014888	0.00111958	0.184213	3.79293	780	778	883	891	357	472	607	630	302	472	180	977107	977649	+	hypothetical protein	MDSSQVKWETVPWLSNEPQSSKSSKEINKGLDKEAFLKLLLTELKYQDPIEPVKDKEFISQMANFSSLEQMTNLNSSFNKLSATLNSGILPGLVMQQSSTMVGREVFYTDPDSGASSNGIISSVVFREGIPYYVIDDKEITMNNISRLGAINVGYSDALLEQILATLLNMQNSMSSGEDD
SWOLF_00878	NA	NA	491.487	0.516148	0.00602997	0.024727	0.187954	2.74615	592	484	633	598	304	341	490	491	303	417	125	977651	978028	+	hypothetical protein	MTGKIYFPPSTLIQPAPSKQDKAVKPPVGGSFNQVLTQKLAGDLKFSQHARERLKSRNIELSSTDMNNIQNAVNKAREKGARDSLILMPDLALVVSIKNNTVITAVDGQHLKENIFTNIDSAVIV
SWOLF_00879	Swol_0858	SWOL_RS04330	1866.95	0.335422	0.0348595	0.0970882	0.158969	2.10999	2047	1927	2249	2104	1318	1431	2036	1824	309	392	475	978141	979568	+	Flagellar hook protein FlgE	MMRSMYSGVSGLRNHQTRMDVIGNNIANINTAGYKKSRVVFQDTLYQTMRGATRPDSSGSRGGTNPMGIGLGMSVSSIDQIHTGAPTTATNKLLDMGIDGDGYFMIRHGQQKYFTRAGNFELDTKGNLVHTANGYYVQGWVTKIDPVTGQWNLDCSREVETVDISGLLACDPQATKEMSFSGNLDAEIPFKQVDPEDESIYPGTQESIITSMDVWDSLGKKETVYFRFFKYEVDAGPPRLSNWAVDISLNNPLFENAKDYDSTSDFATVDLSVDPPTEETLTTGETEIVRLFNLQFDDNGKVVLAGTPDDPEPKTVDLIIDRASEAAEDIEFKIDFSAMTQFAGNSVTEIAQNGYGMGSLSSYTVGIDGVIRGSYDNGETRDLARVALARFQNPAGLTQ…
SWOLF_00880	NA	SWOL_RS04335	122.121	0.631634	0.00400586	0.0176183	0.219493	2.8777	131	121	197	143	78	91	114	104	571	864	64	979685	979879	+	Swarming motility protein SwrD	MIYLTRLNGEKIVVNIDMIELMEETPDTVVTLNTGKKFVVRERIWQIREEIIRFRKQSFTNLKK
SWOLF_00881	Swol_0860	SWOL_RS04340	286.99	0.501072	0.0245924	0.0749628	0.222922	2.24775	317	325	400	294	159	215	235	352	633	870	159	979900	980379	+	hypothetical protein	MADEKDSEVKPRLDINIDMKLIIIGLLVFVVAVGGSYFLMKSLMAPLMPKQEGAGKLMTGNLVEVGEFTTNINDVNGQRFLKVKVTVEVSTDDKKAQEKITQYMPVIKDSILTIISSKTVADLDVRNRNNLKAEIKNDLNAKIGANTVLNVYFTDFIMQ
SWOLF_00882	Swol_0861	SWOL_RS04345	985.163	0.233985	0.062933	0.151135	0.125821	1.85966	1092	997	1048	1120	837	810	1058	919	420	485	328	980555	981541	+	Flagellar motor switch protein FliM	MSEVLSQSEIDALLSALSDGSVDADLLKEEELKSKVKVYDFRRPNKFSKDQIHTLQVIYENYARTLGTYLSGQLRVPLQVELLSVEQLTYEEFIRSIPNPTILNIFSLYPLHGSAIMEINPNLGFAFLDRLLGGPGYAPSKARALTEIEQTVIERLSQRMLDYLEEPWGSIIQIEPSLERVETNPQFTQLVQPTEIMIIVSLETRMGDVMGMINICIPFLVLEPILDKLNVHYYYSTAAQERSPANIAAIRTKLENTTIPIKVVMGKTVITVRDLLALSVGDVIPLNRNISQELDIVIGNRAKFLGKPGVFANRMAIQVTGIVEEESE
SWOLF_00883	Swol_0862	SWOL_RS04350	838.16	0.168575	0.386394	0.555081	0.19462	0.866176	771	855	856	1056	646	662	739	1120	588	686	398	981538	982734	+	hypothetical protein	MNDGILSQEEIDALLTGSSPVTDTIGSSSDPVSTSSINLSDFEKDTLGEVGNISMGTAATTLSTLLRKKVSITTPDVSVTNPEELQLLYPLPFLVVEVSYTQGVTGTNVLVIKEEDAAIIADLMMGGDGLSAEGKNLGDLELSAVGEAMNQMMGSATTSLSSMFNQRIDIAPPQLTVIDMGKEFLQLSTSFDDVVKIKFKMEIENLINSEIMQIIPMEAVENIMSILLGSTAEESSAEAVMEEPLVGMPLPETKAAAVAAPRQAETAISPPPQEPIYGQAFVQSPREMSNRPQFAVQPVQFAPLQESNMLHSPQNLDLIMDVPLDVSVELGKTKKTIGEILELNQGAIIQLDKLAGEPVDLLVNGKLIAKGEVVVIDENYGIRITTIISPIDRMNKLQ
SWOLF_00884	Swol_0863	SWOL_RS04355	226.337	0.442725	0.00617546	0.0251831	0.161678	2.73832	249	276	254	258	177	153	211	234	613	817	120	982753	983115	+	Chemotaxis protein CheY	MGKRVLIVDDAAFMRMMIKDILSKNGYTVVGEAENGNVAIEKYKELKPDLVTMDITMPEMDGIAAVKEIKAVDPAARIIMCSAMGQQAMVIDAIQAGAKDFIVKPFQPERVIEAVSKALV
SWOLF_00885	Swol_0864	SWOL_RS04360	568.057	0.188066	0.256805	0.419709	0.165847	1.13398	571	696	606	537	476	449	517	692	472	521	210	983140	983772	+	hypothetical protein	MIAWRKRIFPLAILALLVMAMLAGNVGAIDNMSDLNQELDKEPPSNDRSSSLWLDFLKLIVVLGLIIAAAWSVIRIFGKQVNQKMQGSWLHVVDEVIMGQNRGIVLCEIGEKLYAIGVTDHSISFLFEVDNPKLREEISQIDISPGEKPTGAGLSELKKKLSAFGFKKSKPDRKDFSLLMGEQVRRLEQLSYKSMEEKRLGSKRSDENKD
SWOLF_00886	NA	SWOL_RS04365	845.168	0.432691	0.000914717	0.00506069	0.130505	3.31552	1022	1027	898	942	661	759	827	624	367	487	266	983738	984538	+	Flagellar biosynthetic protein FliP	MAAKEVMKTKTNIWGLSYAKILFLLFLLLLVFPGTVAAEPLQLPNLNLQIGGGAGEPQDLSVALQLIILITVLTLAPAILIMLTSFTRIMVVLAFIRTSLATQQMPPNQLLIGMALFLTFFVMAPTFQEVNSQALQPYFKGKITQEQAFEKGMNPLRSFMFKQTREKDLALFVKMSKMERPHNFKDIPNYVLIPSFVISELKTAFQIGFIIFIPFLIIDMVVASALMSMGMMMLPPMMISLPFKILLFVLVDGWNLVIQSLILSFK
SWOLF_00887	Swol_0866	SWOL_RS04370	166.489	0.011005	0.944898	0.966139	0.159227	0.0691153	182	166	155	161	168	140	163	196	710	727	90	984593	984865	+	hypothetical protein	MYENIILGIANEALIVVLLLSAPVLGAALITGLLISILQATTQLQEMTLTFVPKIIVVFLVIIIFGPWMLNVITAFTHDLFLAIPSFVTI
SWOLF_00888	Swol_0867	SWOL_RS04375	191.834	-0.358236	0.100906	0.214627	0.218373	-1.64048	181	200	132	155	177	162	242	286	1480	1317	253	984925	985686	+	Flagellar biosynthetic protein FliR	MPYALESFFFLLARLSGLFITAPIFSSRMMPGRVRALIVIMLAATLAYFVPVEYSRNINTPGLFIAALAVEIFIGYTIGFVIYAVLATIQLSGQLMDMLMGFSIVNVVDPQSGTQIPLMGNFTQALALLTYLAIDGHHYLLQALAQSYAIVPVMSAHLPGGFLELLVEVGTYIFVVAVKIAAPMLVAILTSDVAMGFIARTVPQMNVFLVGLPLKIFLGLITLLLLLPIYLWVYNVLFAEFFGYLDRIILFMG
SWOLF_00889	Swol_0868	SWOL_RS04380	166.431	-0.220415	0.1253	0.251	0.143789	-1.5329	150	156	163	143	179	174	175	191	1767	1709	369	985693	986802	+	Flagellar biosynthetic protein FlhB	MEEQYRYFLMDLQLFADDGMGEKTEKATPRRREEARKKGQVFKSTDLNSAIILIAGSVASFMAFPYMVNNLKSFTTLYLLQRTQQDFSNDYIYFMLLEVLIIMGKMIFPIFLTTFIVALLITYLQVGFVFSGESLTPKLERLNPVEGFKRIFSKRALVELGKSLLKVIVTGYIVYSVMRKHYILFPRFIDMELIAGLQVLSSIVFEMAMKVGLVFIIIGIADYIFQWYEHEKSLKMSKYEIKQEYKQTEGDPQLKSRQRRIQRDIAMQRMMAEVPKADVVITNPTHFAVVLKYEASKMEAPVVVARGKDFMALKIKEIARMHGVVIVENPVLARTLYYNTEIGDLVPEELYQAVAEVLAFVYKQKKRVV
SWOLF_00890	Swol_0869	SWOL_RS04385	394.486	-0.0623214	0.624481	0.760396	0.127314	-0.489509	417	358	376	393	364	444	406	398	1589	1573	686	986846	988906	+	Flagellar biosynthesis protein FlhA	MESRVWMNSLFKHSDLMIAILVVSIVMMMIIPMKPVLLDILLSFNISFALIILMVSMFNTEPLEFSVFPSLLLVMTLFRLSLNVSSTRLVLLYAYAGEVIQSFGNFVVGGNPVVGMVIFLILVVIQFIVITKGAERVSEVAARFTLDAMPGKQMAIDADLNAGLIDEDTARSRRENIQREADFYGAMDGASKFVKGDAIAGIIIIIINIVGGFIIGMAQKGMSWDEALQVYTLLTVGDGLVTQIPALLISTATGIVVTRSASKLSLGQEMTTQLFAYPKAMGLAAVILLVLGSIGLPRLPMYSLAAFFGILYMLFRNSTGDLVDEERLEEVEEAEAIKKPENVVELLQVEKMEMELGYGLIPLVDAEQGGDLLERIVMIRRQCAVELGFVVPPIRIRDN…
SWOLF_00891	Swol_0870	SWOL_RS04390	175.667	0.385082	0.0292559	0.0856536	0.176641	2.18002	186	189	208	218	174	135	181	114	1660	1817	395	988903	990090	+	Flagellar biosynthesis protein FlhF	MIIKKFIAKDFKGALKQAKKEMGSDAIILHTSKVRRGGIFSFLFSPQVEITVAVDESLQVNSDRLRKPVSPTAAAAEPNSPAFSPQNANPGAKAIAQSAPGELLQELQTMKNLINDVKVKFYEVEQIKGISGEVQAFYETLINNQVEKELALKIINRVESRLPKDSKGDELWVRDLCLHTIQEYIDDIKPIELQRDKKGALVFMVGPTGVGKTTTIAKLAANMSFLEGKEVALITLDTYRVSAAQQLRTFADIIGIPISVVFNPQDLGEAIKQYQKKDIIFVDTAGRSPYKDEHMGELQDFIEAANPDETILVLSVTTDSRDLINIYQQFNLIGVDKIIFTKLDESCNYGRILNTIYHIRKPIAYLTTGQNVPDDIEVPDTLELARTLLREGGAI
SWOLF_00892	Swol_0871	SWOL_RS04395	236.394	-0.0233735	0.860093	0.92056	0.132611	-0.176255	227	248	238	227	231	261	228	232	1343	1364	300	990087	990989	+	Flagellum site-determining protein YlxH	MRDQADRLREMALNLKQEIEAEIRRDLRYSRVVVISSGKGGVGKSTLALNLSLNLCARGMKIILMDADMGLANLDVMLGLVTKFNIYHIVQQKKSMEEITISGPEGLKIIPGGSGISELANLENTELKRILVELRKLDGAYDYMIIDTGAGISKSVMNFLLAAEDIIVITTPEPTAITDAYSLVKNVAKNSFAGSIYLVVNKVANDSEGILVAEKFKLVCQKFLSCEIKPLGHIVNEPLIGEGIRRQKAFVQIYPRSTATRNINTIVDRLIEASGQKSPGLESKRGGIRYFIEKIAGLVK
SWOLF_00893	Swol_0872	SWOL_RS04400	139.592	0.440445	0.0239984	0.0734791	0.195133	2.25716	167	173	148	156	88	124	153	109	1391	1643	219	991009	991668	+	Flagellar brake protein YcgR	MRADIIKVNHLLEIEMENNIGKEYLPSRLEEISDEHWHISMPMRKGMYITMRVGQKIRIVLRYRNTMFAATTVIAARRRGHIPVLIVSKPKDLIAINQKRTYVRISVAIPVAFRLLLADGEKGELLQGVTGDISAGGMLLLSPQDMEKDQKIEVEIKLPDSDSIFCQAHVVRVLGKASEEGSNNKYAIEYDDINEGQRDRIFRFIFDKQREWLRKGVTE
SWOLF_00894	Swol_0873	SWOL_RS04405	631.398	0.575529	2.92378e-06	3.63591e-05	0.123079	4.6761	750	765	765	733	505	453	477	602	618	883	352	991683	992741	+	Protein-glutamate methylesterase/protein-glutamine glutaminase	MPRKKVLVVDDSAFMRKMIGDMINSDDELEIVGKAGNGQEALEKIRELQPDVVVMDIEMPVLDGLSTLSRIMESQALPVIIFSSLSQKGTEQTLKALQLGAVDFIAKPSGQISLDVLSVKEELIKKLKVAANTSRKLPVYQSLHEPVVKAKKSLPDQDRKLNKLVVIAASTGGPKALHQVIPRFPAGIDAAILVVQHMPPGFTRSLAERLDSLSELRVKEAEHGEKVLPACVYIAPGDYHLKAKSRLKGTENELYIELDQSKPRGGLRPAADIMLKSVAKQFWSHIVCVIMTGMGNDGAAALPCIKEKKGRIIAEHQSTCVVYGMPKAAVETGLVDKIVPLSEITEEVLSML
SWOLF_00895	Swol_0874	SWOL_RS04410	2261.62	0.753507	1.90636e-05	0.000182083	0.176235	4.27559	2698	3062	2859	2725	1252	1478	1789	2230	328	537	677	992792	994825	+	Chemotaxis protein CheA	MKMDMSQYLDVFLEESKEHLESLNQKLLDWEKNSGDIAALNEIFRAAHTLKGMSSTMGFEDLADLTHHMENILSDLKEGLLEVTPQVVDILFQCFDRLQLIIERIESNGSGEMDNSELIMILESIKGGGFQTTAPAADNGQDLKPEEILTTQHSNTTSFDFNQYDMTVMREAASRNFASIYIRLFVDPGCLMKSVRAFMVFKVLEEDSEIIKSFPPASDIEEGKFSEEIELLVITASSIKELEGRLNAISEIKVREIKEINFASLASGSQQETNGDQISSSQDVLKESKEQKGHKVKQTVRVDIERLDILMNLVGELVMHKGRLEQIGASSKIDELNETIEQIDRISGDLQSVVMKVRMVPVEQVFNRFPRMVRDLAKELNKEVDFLIEGKETELDRTV…
SWOLF_00896	Swol_0875	SWOL_RS04415	254.223	1.05119	2.97399e-10	1.02338e-08	0.166852	6.30013	381	350	358	280	138	164	186	177	589	1145	154	994842	995306	+	Chemotaxis protein CheW	MDNTVNLQSEEGFTHNDGIQVVAFRLGKEEYAVDILHVQEIVRLLSITRVPRSAKHIEGVVNLRGNIVPIINLHKRFSIESAGEEEDKRIVVFQYDDLKAGIIVDEVSEVLALNNNAIEETDKVYSSMSSDFIKGIARVDDRLFLLLDLQKIIE
SWOLF_00897	Swol_0876	SWOL_RS04420	1131.37	0.25409	0.133078	0.262602	0.16916	1.50207	1234	1321	1156	1204	785	887	1207	1257	235	271	208	995462	996088	+	CheY-P phosphatase CheC	MVYDFSELSGIQLDILREIGNIGSGNAATALAQLLNAKIDMNVPQVNILPFAEVPDLVGGADLHVVGLFLVATGSAPASILFLLPVDKACLLVDMLMGKEWGKTNPSNLSDMDISALMELGNIICATYLNALAMFTQLDFRPSVPALGIDMAGAILNSVLAQFGAVADHVLVLETEFKRGDQEIVGHFFLLPEPGSLDVILASLGVSL
SWOLF_00898	Swol_0877	SWOL_RS04425	600.677	0.463801	0.000897007	0.00499619	0.139658	3.32098	680	760	651	690	477	420	577	551	315	423	161	996088	996573	+	Chemoreceptor glutamine deamidase CheD	MSKIIQVGMADFKMATAPDKLITAGLGSCIGICLYDKVIKLGSLTHIMLPSSSQAKNASNEAKFADTGLKLAIREMEKNGAQASRLLAKIAGGAQMFKFSGESDIMKIGERNSVAVKENLQLHRIKLLSSDTGGNYGRTIIFDPETGDLLVKTIGHGERII
SWOLF_00899	Swol_0878	SWOL_RS04430	750.035	0.443479	0.00975608	0.036415	0.171601	2.58436	864	928	868	786	514	559	615	867	415	542	260	996574	997356	+	RNA polymerase sigma-D factor	MKPDLKPDLATLWIRLKENEDIEARDQLIIHFAHLVKYVASRLAIHLSSLVELDELISYGIEGLIDAIEKFDHKRNIKFETYAITRIRGSMIDGLRSMDWIPVSLRQKSKELEKAYMNVEARLGRSASDAEVAEELGLNLDEFAVLLRDVAATTIISLDDFLPGEDGEQKKRMLDLLEDHNSISASEIVEFNEVKDLLAKAISRLPDKEKLVVYLYYYEGLTLKEIGATISLSESRISQLHTKAILRLRGSLSKKKNLVI
SWOLF_00900	Swol_0879	SWOL_RS04435	849.82	0.816094	3.09251e-07	4.76587e-06	0.159464	5.11772	1084	1129	1093	1017	514	583	554	826	566	964	467	997371	998774	+	hypothetical protein	MAEEHRIDGQVNVRVDKDMMRAFVEVTGPEEEGVPCSLEQVRKALADKGVVYGIKEEALQQAVLAENWCRDILIAEGVAPVDGVNASIIFKFPLPKERIGPKVDDKGNVDYHDLGLIYNVKRGTLLVERIPAIEGEPGTNVMGVQIPPKKPKELRLPRGKNTVADNEERFLYAATDGHVAIMDNKVVVDPVLHINGNIDYSTGDIDFIGNILISGMVNSGFKVKADGDIEINGFIEGADVTAVGSIVVKGGIAGGLKSLVKAGENIYARFIENSRVEAGKDVIVKDAIMQSFVKAGGSVRVSDRKAIIVGGCIQAFQEVESKVLGSQLATQTIVEVGINPLFRAEYHNLVKQKTEKKKLFDNLSNNLQIFQRSGVTPDNLTENKRRTLLKMLEDFKKLR…
SWOLF_00901	Swol_0880	SWOL_RS04440	267.139	1.03183	5.6241e-11	2.2425e-09	0.15745	6.5534	403	386	330	313	151	178	190	185	386	774	102	998794	999102	+	hypothetical protein	MTIRSIDMQVLIQKVGDVARIQQSQQLENNSRQQEFTQQISQQTDKNSKTVNQMLRNERSYVHEKQEKEESGKKKQDKKGKSEKMANRDKTDTRPNKLDIIV
SWOLF_00902	NA	NA	657.111	0.309278	0.0965236	0.20777	0.186094	1.66195	782	807	690	624	405	574	675	701	460	566	248	999099	999845	+	hypothetical protein	MKKVNPITSYSVLVALVLVILLIFIFIIQKSHMSNYSQELKQTVLEAGFIRDELEKMMENSLSISELILGRLDTEASSVNYSSSREDDLLAIQEMEEETISPHLPPGEEQGSATKVRLYELARELEMSSKDLIQLLNDKGYTYSHHMNQISQETAEIIKDKVLRRDDPISLPDSFMEKALLFEEETTTREELPWLEFSLDELRTAHPYLAVRSLHEKGYNIKEIAQLLERGQGEVELILNLTRKKSVM
SWOLF_00903	Swol_0882	NA	1828.92	-0.37274	0.00138974	0.00725505	0.116599	-3.19677	1591	1388	1708	1684	2128	1907	1994	2230	200	154	236	999999	1000709	+	30S ribosomal protein S2	MCIFLSVVTMKQLLEAGVHFGHQTRRWNPKMATYIYMERNGIYIIDLQQTVKKFDAAYEFVKSVAAAGKGVLFVGTKKQAQETIREEASRCGMYFVNQRWLGGMLTNYKTIKRRVLRLKELEKQEAEGAFEVLSKKEVARLLNERERLERFLGGIKEMDKLPGAVFVVDPRKERIAVAEARKLNIPVVAIVDTNCDPDEIDYVIPGNDDAIRAVKLISSRIADAVLEGKQGEQITT
SWOLF_00904	Swol_0883	SWOL_RS04455	1246.91	-0.510819	0.00179907	0.00902857	0.163643	-3.12154	990	887	1103	1127	1352	1508	1162	1846	294	191	214	1000832	1001476	+	Elongation factor Ts	MITAEMVKELRERTGAGMMDCKRALVETNGDIEKAIDELRTKGLAKAAKKAGRVASEGVVTSYIHGGGRIGVLVEVNCETDFVAKTNDFKQLAYDIAMQIAASNPEYLNREEVPQEVINREKEILKAQALEEGKPEKVIEKMVEGRVEKFFKERCLLEQAFIKDLDKSVQELINENIARMGENITIRRFARYEVGEGIEKESCDFASEVMSQLK
SWOLF_00905	Swol_0884	SWOL_RS04460	806.789	-0.316862	0.0443748	0.117957	0.157601	-2.01053	781	555	736	799	942	853	769	1020	447	350	238	1001557	1002273	+	Uridylate kinase	MQKPKYKRIVLKLSGEALAGHNTYGIDNEVLNSIARQVVEVVRQEVQVAIVVGGGNIWRGVAGSAKGMDRATADYMGMLATVINALALQDALEQEGMGTRVMSAIEMKEVCEPYIRRRAIRHLEKGRVTIFAAGTGNPYFSTDTAAALRSAEIEAEVILMAKKVDGVYDADPVKNPAALKFDRLNYIDVLSRGLGVMDSTAASLCMDNGIPIIVFDLTREGNILKAVLGEEIGTYVGR
SWOLF_00906	Swol_0885	SWOL_RS04465	663.701	-0.359138	0.0201314	0.0649167	0.154542	-2.32389	624	470	621	613	872	764	626	720	433	318	185	1002278	1002835	+	Ribosome-recycling factor	MIKDILSDTEERMKKTIEHLRKDLASLRAGRANPAMLEKIMVDYYGQPTPINQLANITVPEARLLVIQPWDKTIIASIEKAIMKSDLGINPSNDGNVIRLVIPQLTEERRKELVKVLRKRAEEARVAVRNIRRDSNELLKSGEKEKLISEDDNKKGMDDIQKETDRHIKEIDSILQGKEKEIMEV
SWOLF_00907	Swol_0886	SWOL_RS04470	510.895	-0.38674	0.0337176	0.0947411	0.18213	-2.12343	500	427	452	396	619	757	461	474	753	582	257	1002926	1003699	+	Isoprenyl transferase	MVINKKGKLEELIDQNNLPQHIAIIMDGNGRWANKRLLPRTMGHRAGMSSLKEVVRACSDVGVSTLTVFAFSTENWKRPLQEVDYLMKLLVEYLHRELEELHANAVRINVLGDYNSLPHQCQLEITEALQITRNNTGLKFNIALNYGSRAEIIAAVKKLAAGLLAGEICLEEISEESFAACLTTSGMPDPDLLIRTAGEMRVSNFLLWQIAYTELWVTDCLWPDFSREHLMQAIWDYQHRERRFGGLSRNKQGEENV
SWOLF_00908	Swol_0887	SWOL_RS04475	561.294	-0.313645	0.0671574	0.157369	0.171333	-1.83062	567	484	481	478	733	734	547	466	683	541	261	1003692	1004477	+	hypothetical protein	MFKTRLITSLVGIPLLIAILYQGGWYWKGFFILLAIVGLFEFYRMIINKGHKVLQLPGYFLLLIILLGVDYPQFLLPGIYLFLVVALLYFVLCYPRFSPLDLAWTLLGSAYIGFLLAYTIQIADLSQPFLVILLAFLLTWASDIGGYLFGSVWGKHKMSPLLSPGKSWEGAAGSLLLSLLVSFAFFKLLDLGQLGISPVILLGVAASILAQCGDLFISGIKRYSAVKDTGRIIPGHGGVLDRFDAFLLVVPAVYYFFVYCI
SWOLF_00909	Swol_0888	SWOL_RS04480	450.477	-0.718115	1.4178e-08	3.20856e-07	0.126624	-5.67123	359	348	326	332	599	613	493	534	1234	845	370	1004686	1005798	+	Sodium-lithium/proton antiporter	MDPELQKYLKTLSKTTIVVMVLLAIYLLFHYVFPLAGKILARLPILFLPFIFAILLAVIIEPVVNFFEKKTHLNRNWSVVISLLLVVGGFFTLLSLLVSRIINDMSRLYPQVLHYSDQITASFMAAISNLNLLYLGLNLSPQAQNALQQNMENGIKLVSSLMEKSINGLIRSLAMLPGILVFLMIATVATFFIIKDRALIRSFVMQWIPGNVRSKTREVFAELFRVLVGFVKAYGILISVTTIVTMVALRVLGFDYVITIGIIVGLLDILPVLGPGAFFVPWIIWHFVAGDLHLGISLLIVYLLISVVRQFLEPKIVGDNIGLHPLATLISLYAGLQLGGFTGMIMGPVLLVIFIASYRAGLFDGLNWRK
SWOLF_00910	NA	SWOL_RS04485	544.29	-0.774655	1.31328e-08	2.99904e-07	0.136279	-5.68433	403	388	364	455	734	765	612	632	1137	737	384	1006034	1007188	+	1-deoxy-D-xylulose 5-phosphate reductoisomerase	MNKKQSNVIILGSTGSIGIQALDVIRMHSDSFRVLGLAAKDEVQLLREQIELYQPEYISLADKESIKKLGELGGSGVKKALPGVEGLCELASLPEADIVLVALSGAIGILPTLAAIEARKRVALANKETLVAAGDIVMQEARQQGALIIPVDSEHSAIFQCLAGEARHLHRIWLTASGGPFRDFTREQMKAVDLEMALQHPNWSMGPKITIDSATLMNKGLEVIEAHHLFGVGYNEIEVLLQAESIIHSMVELQDGAFLAHLGRPDMRIPIQYALTYPERMESPVERLDFRTLGAIHFGRPDTQAFPALALAYEAGKAGGTMPAVLNAANEVAVNSFMQRRIDFARIPLLVERVMEMHDMVKQPDLDSILAADAWARVRCEELI
SWOLF_00911	Swol_0890	SWOL_RS04490	432.867	-0.867131	1.47147e-07	2.4479e-06	0.164976	-5.25609	345	273	305	307	644	650	452	488	1250	794	343	1007314	1008345	+	Regulator of sigma-W protease RasP	MNTILITLLIIAVLILAHEWGHFVVARRIGIPVYEFAIGFGPKVFSWKRNGVIYSLRLIPLGGFVRMAGEEPGDPEEPNGFSHRTPLEKIRVSFAGPFMNFVLALLIFVFSYSVIGLPHSSNEPIIGTVIKGKPADLAGIKAGDRIISANGIAVNSWADFNQQTSRSSGQPLELQLERKQQRLSLEVSPVKLDSSGNMGIGVLNRVVYEKQGILKSMELGLKQTYELTLLLFSALGVLISGGASMGDLAGPVGITRLVGEFAQVGMIFLLNFTAFLSINLGIMNLLPIPALDGSKIVFAVVEAIRKKPLDPEKEGFLNWIGFLFLIGLMIIVTFNDIVRWIRG
SWOLF_00912	Swol_0891	SWOL_RS04495	384.729	-0.636979	0.000185433	0.00135804	0.170403	-3.73808	278	256	336	329	443	459	383	594	1283	942	351	1008351	1009406	+	4-hydroxy-3-methylbut-2-en-1-yl diphosphate synthase (flavodoxin)	MRRKSRVIKVGTVPVGGEYPVVVQSMTSTDTRDIERTVKQIKQMEAAGCELVRVAVVDEEAAQAISRIKQKINIPLIADIHFDHRLALKSIEAGADGLRINPGNIGEEKKLCEVVKACQEKKTPIRIGVNAGSLDKRILDRFGGISAQAMVASALENVKLLEDMDFHEIKLSLKASSVMLTVEAYRLLAAKVDYPLHLGITEAGTKDRALIKSALGIGMLLYEGIGDTIRVSLTADPVDEVWAAYEILRSLGLRQRGIELISCPSCGRCEIDLIETAEEVDRKIRHYQQALKVAVMGCVVNGPGEAREADLGIAGGRGFGLLFKNGEIIKKVPESELVAVLLREIEDSSKK
SWOLF_00913	Swol_0892	SWOL_RS04500	228.476	-0.343929	0.0203634	0.0655806	0.148272	-2.31958	178	185	210	232	265	235	263	259	1847	1752	570	1009421	1011133	+	Proline--tRNA ligase	MKASELFFPTLREVPSEAEVLSHQLLLRAGFIRKATAGVYSYLPLANRVLKKIMNIVREEMDRAGGQEVILPIIQPAELWKKSGRWEVYGDEMFRLKDRHNRDFALGPTHEEIITTLVDADVHSYRHLPLLLYQIQNKYRDEIRPRFGLMRGREFIMKDLYSFDIDEEGLDISYHKMYEAYNRIFQRLKLQYRVVEADSGAIGGNESHEFMVLAENGEAEIVYCKNCDYGANTEKAVCSLEEPKVTEEEQLELEKVHTPGQRTIQDLVDYMNIPKEKQIKTLIYYADEELVAAIVRGDRELNEIKFKNVLGCNQLFMADETAVKQLCSAGFGSLGPVGLPLKTYIDLEVSQMKNFACGANEDDYHFINVNLGRDFTPAGINDIRNAVAGDSCPVCSAPL…
SWOLF_00914	Swol_0894	SWOL_RS04505	176.49	-0.21985	0.278439	0.443263	0.202845	-1.08383	171	157	135	191	214	225	131	188	1386	1298	221	1011450	1012115	+	hypothetical protein	MGIYEIVFKLALASILGALIGLERESLNRPAGLRTYTLVCVGSALAMIVSIDIYLQYYHTVNADPGRIAAQVVSGIGFLGAGTIIREGATVRGLTTAAGLWAVACIGLAVGSGLYIPAVATTVLILFVLIYFVKFEEKITGMRDYKGLVMVVDDRPGQVGTIGSILGDLCVLIKNIQLTRVDEGDSLEIELLLQLPPNLSIEEVIQELSIIKGLRSIDRLG
SWOLF_00915	Swol_0895	SWOL_RS04510	1674.48	-0.345523	0.0126356	0.0448316	0.138549	-2.49388	1484	1317	1534	1565	1967	2101	1493	1936	1011	833	1212	1012134	1015772	+	DNA polymerase III PolC-type	MINGDFYSFISNFNDSLSKYWKDSYVEKLEVFRSNKKWKIYVAIMEPLPAHVLQQSIIKLKDSLPFLNELEIIPRLADFGQQMENILRLRQNEVLSEVFLSEQADFASLEWRFNENRIDMLVQDRNVYNKLIEKESCNRLSRWMGQEYALRVVVRAICTENNEDDVPENYLLAGQKIEVLAGDTEFKGRKKRYSARNSGGIKLLENSGTIKISELQEGMRNAVIEGEVWYKEINSLKDNSIVVAYYLSDYSNSIIAKLFLDKVEDDKIELGDWIKLCGSIRYDNYVKDVVLFIDAFVHLEKPERKDTATGKRIELHAHSKMSAMDGLTEVSMLVKRAAEWQHPAIAITDHGSIQAFPEAYQAAKKYKIKVIYGVEAYLVEEDKKERPYHIVLLALNQNG…
SWOLF_00916	Swol_0896	NA	138.011	-0.167813	0.300209	0.4684	0.161984	-1.03599	128	126	135	126	146	145	122	174	1229	1156	139	1016158	1016577	+	Ribosome maturation factor RimP	MVEERLNELELELVNIEYRKENKEQFLRVFIDKDNGVDLDMCSQANRAIKESFDEQEIPYDYLEVSSPGLDRVLKKERDWERFSGYRVRIKTRKSFPGPQRITGILLGFDSENIAVELEGELLKVPREMITIIRLHPEF
SWOLF_00917	Swol_0897	SWOL_RS04520	431.781	-0.219022	0.0972194	0.208731	0.132061	-1.65849	379	417	414	386	419	540	433	466	1133	1020	378	1016592	1017728	+	Transcription termination/antitermination protein NusA	MSNDLVQALNDIEKERGIPKRALIEAIKSALSTAYKKNFGIAQNVSVEFNEINGEVKVFSQKKISDEVKDPRLEMSLEEAQELYPDCKVEDLVYVEATPSDFGRIAAQTAKQVVIQKLREAERSLIYEEFLEREGEIITGTIQRLESKTVYISLGRTEGIMMASDQIFGERYEVGQRIKAYIYEVKNTSKGPNIFVSRSHPYFLRRLFEMEVPEIYDGVVEIKSIAREAGARSKIAVYSLDDKIDSVGACVGPRGLRVQNIVSELGGEKIDIIKYDKDPERYISNALSPSRVVAVNINETDKIARVIVPDYQLSLAIGKEGQNARLAAKLTGWKVDIRSESQMSDYYNEIDAEMDDEVLEQDWAEENTGETKIDEQDS
SWOLF_00918	Swol_0898	SWOL_RS04525	89.6988	0.313253	0.191329	0.341152	0.239736	1.30666	102	93	115	87	78	108	50	85	1128	1299	93	1017712	1017993	+	hypothetical protein	MSRIRKQPQRMCVGCREMKNKRELVRIVRSPQGDIDLDTTGKKPGRGAYICPEPECLKQAIKGKRLQKALEQNIPEGVLEKIREQIEQDKTGQ
SWOLF_00919	Swol_0900	SWOL_RS04535	2960.46	-0.0792017	0.581685	0.726239	0.143761	-0.550925	2758	2519	3078	3162	3227	3412	2428	3100	418	385	882	1018346	1020994	+	Translation initiation factor IF-2	MAKIRVHELAKELGIASKEMVEVLVELGLDVKNHMSTIEDSQASWVKKRLSKSDEDSKKQPAQPVTRDEAVKKHSGEPATQTTQKKPDNPRHVSGPRPQEGSKPSGSTGRREFSENREQSRKGEERHSANPRPGTQMKSPRNNAPRPTTRPENRSAGATGRTDNRAPGAAGRTDNRAPGAVGRTDNRGAGSASRPDNRVTRPAAGRPDNKGSRPSDAKRPPQRTVPGNTPRPVSSPERTTEKKPGEASRTLPGGAKTAGDKKAFRKNTPAFGQYQSKDYSRPGRKSKHKRKKENIEFQTPENIKIEGSIMVRDLAEKLNKNPAEIMKKLMELGIMATINQNIDFETAEIVSSLYDVKVERELSEEEKILEELVDIDDDAELIARPPVVTIMGHVDHGKT…
SWOLF_00920	Swol_0901	SWOL_RS04540	174.821	-0.0511154	0.816627	0.893162	0.220434	-0.231885	161	145	191	196	217	220	159	109	885	865	122	1021260	1021628	+	Ribosome-binding factor A	MSKRRQERMSVEIMRVLSQIIQEEIKDPRIEFKNLSITRIDLSNDYSHARVNISILGDEIQREEAMKALQKAKGYIRSALAQQLKVRHAPELEFRLDRSIEHGIRISSLLEEIKEEAKGSNE
SWOLF_00921	Swol_0902	SWOL_RS04545	170.868	-0.00552372	0.978381	0.985837	0.203832	-0.0270993	169	163	160	194	217	202	128	134	1623	1634	320	1021621	1022583	+	Bifunctional oligoribonuclease and PAP phosphatase NrnA	MNKLKEIASKVMDKDDFLLVGHKAPDGDCIGSMLGLYLGLKAMGKRVGMLLSEPVPPVYHYLSAAEQVKLPGEIQFIPKNLIFLDCSDEQRVGQEVFSLIQERNCSFNIDHHQSNGLFADFNYIDTSAAATAEIISELLLLMPINISAAMADALLAGIIMDTGCFLNANTTAKTLRIAAELLNFGASVNLARISLFESKSRKEVLILQHALQHLDFSSDGKIAWMSLPYHELVAIEAEDLYPEGLINHTRMIEGVEVGILFREMPAGKVKVGFRSRGQVDVAALAAQFGGGGHRQASGAQCEGKLEEVKSIIIQAVEDVI
SWOLF_00922	Swol_0903	SWOL_RS04550	251.319	-0.404682	0.0157139	0.0530556	0.167536	-2.41549	219	195	216	241	342	312	267	218	1392	1216	299	1022587	1023486	+	tRNA pseudouridine synthase B	MHGFLNINKPQAMTSFDVIKKLKKVLPRKYKLGHLGTLDPMAEGVLPVAVGCGTRIIPFVEDETKEYIATMTLGASSDTQDAWGVITYHTPRKIEPAQVEKVLALFRGKSRQVPPMYSAVHHEGKRLYELARQGLEVERKAREIEIFELELLNADWEQELPQLSLRVSCSRGTYIRTLCHDIGQELGCGAYLSSLRRSRSGCFKIEEAVSLDYIIEKRENLSRALLPLDYPINNLPLISLKSAELPAIINGRQISRTGKLASPRVRLYTPEGQLLAIAEANNYNEDTVLQPCRVFKINE
SWOLF_00923	Swol_0904	SWOL_RS04555	522.336	-0.150444	0.278451	0.443263	0.138811	-1.08381	477	515	484	503	633	509	458	600	826	765	319	1023538	1024497	+	Bifunctional riboflavin kinase/FMN adenylyltransferase	MEVVREIDNFTNSEGSLFLALGNFDGVHRGHQRLIGDLVKKARANNGIAAAFIFEPHPAMVLNPSRAPKLLVTAERKAELMNKLGLDKLIYNTFDLAISQCSPEEFVKSILVERLKIREAFVGFNYSFGHKGSGTPQLLKELGKKYDFQVNIIPPVEIKGQVVSSTIIRQALDAGDMELAREMLGYYPMIEGKVIEGEKRGATIGFPTANLGIGAELNIPVKGVYAALAVLEGENFGAAVNIGSKPTFHQEYPVSVEAHLIDFNRQVYDQDLRLFFLQKIRDEKRFSSVDELIKQIGLDRKQAGEIYESLESRGKIDII
SWOLF_00924	Swol_0905	SWOL_RS04560	951.92	-0.464465	0.0240153	0.0734791	0.205799	-2.25688	799	842	760	806	1427	1050	1266	665	153	93	89	1024801	1025070	+	30S ribosomal protein S15	MALSLERKGEIIKTYQIHENDTGSPEVQIAILTERINYLNEHLKINSKDHHSRRGLLKMVGQRRSLLDYLKKKDFERYRSIVTRLGLRR
SWOLF_00925	Swol_0906	NA	13585.5	-0.0278097	0.835092	0.904203	0.133588	-0.208176	12890	13160	13263	14494	11721	13663	12800	16692	61	46	703	1025311	1027422	+	Polyribonucleotide nucleotidyltransferase	MIVKKYQMEVAGRPLIVEIGQVAQQANGAALMRYGDTVVLVTATAAKQPREGIDFFPLTVDYEEKQYAVGKIPGGFIKREGRATAQATLSARLIDRPIRPLFPKGFRNEIHVVATILSVEKDNAPDVTAITGASVALSISDIPFAGPVAAVIVGLVDGELIINPTVEQHQKSDLHLAVAGTKEAIMMVEGGANEVPEETMRDAIFFAHEEIKKIVDFQENIIREVGLSKMQVEIPILDEEIKKAVVEFATPLFEEAVKNPDKKTREDQMDSSQKSVLQHFTESYPEEEKLIADVSDETMKAVVRKMALEEGERVDGRKLDEIRKVSCEVGFLPRPHGSGLFTRGQTQVLSVTTLGAISEEQRLDGLGIEEKKRYIHHYNFPPYSTGETKPMRGPGRREI…
SWOLF_00927	Swol_0908	SWOL_RS04575	6.27168	0.210131	0.760849	0.859469	0.690391	0.304366	5	2	8	11	10	2	5	5	2521	2560	235	1028586	1029293	+	Peptidoglycan-N-acetylglucosamine deacetylase	MLMSILLLGVFTTILLMRGDDSSVASRVLDPIYQGNSGEKAVGITVNVDWGEEYIPQMLKSFKENQAEVTFFVSGKWAEKNPELLKEMKAAGHSIQSHGYKHLHFNNISAEEASEQIRKAEEIINKTVGEKPRFFAPPYGEYNQQLLNVVAALDYELIMWSIDTIDWQRPDPATIVKRVSNKLHNDAIILMHPTDPTVKALPAILEKIKQDGYKMLTIDKIIKQSKGDNSKGDNN
SWOLF_00928	Swol_0909	SWOL_RS04580	59.0092	-0.428611	0.0820583	0.18274	0.246489	-1.73887	49	47	56	54	73	86	73	35	2223	2139	373	1029290	1030411	+	hypothetical protein	MRGFSKGIRFIILLLLFMGLIASPVNAAPYISSPYYCLMDGGSGQLILSSNGDETRPVASTVKMMTAILTIEYAGMDEEATVSSKAARTPEYSIGLKAEQRITVGELLKVALIRSSNDAAVVLAEHIAGDESLFAHLMSKKAFLIGASNTRFSNASGLPGGEQFSTCSDLAQIGRYAQSHPQIKELVATRQSDFKHPSYSQPLRISNTNPLLGSYQGADGIKTGTANAAGKCLVASATRDGRHLIAVVLKSSDRAGDCARLLNYGFKDSYYQQIINASTPFKELRVLNAKTPKVKIYPARDLYLWVGDNSPDIEKKVNMKYELQAPLSKGQEVGSLVVYADGKLVESIPLLCGDNITRQANLFQRIIKDFILP
SWOLF_00929	Swol_0910	SWOL_RS04585	734.129	0.156016	0.362292	0.529816	0.171257	0.911007	709	894	710	774	573	584	739	891	718	809	422	1030575	1031843	+	putative zinc protease	MINTWLLDKQARLIVEEIPYLKSAALGVYIKLGSRHEKEEIAGASHFIEHMLFKGTESRSARDIAESFEEIGGQLNAFTSKEFTCVYARTLDENISSAMEIIFDMLFNSTFATRDFATEKEVIIEEINIYEDTPDDLIHDLFARNLWQGHPMGSPILGTLDSVSAFSRDEIFDFYKKCYVPSNMVIAVAGNVDKNLIKEQVEKCLVRQPLTQVNWPEPKHSEYSSFVRLLEKETEQVQICLGVPGISYFDQNRYVQNVMNSILGGGMSSRLFQKIREELGLAYSVYSSPSTYSDTGSYSFYIGTGPGKIATFFEALYHELEFFVSRGVSEREVSRTQQLIKSSMYLGLESVMNRMSRLGKSFLMYNRVIPVEDVIKEILAVDAGKIQSFSSNILQKPAF…
SWOLF_00930	Swol_0911	SWOL_RS04590	492.511	-0.290386	0.245646	0.407033	0.250119	-1.16099	397	452	438	478	433	380	447	916	446	365	145	1031859	1032296	+	Deoxyuridine 5'-triphosphate nucleotidohydrolase	MKVLFNRLHSHDLPLPRYMTPGSSGLDLYAAVDEEILIPSGKIVLVPTGLALAIPEGYEAQIRPRSGLALKYGITLLNTPGTIDADYRGEIKVIVINLGDKDYILKRGERIAQMVFSRVEKAEFMEVKSLDETLRGAGGFGHTGI
SWOLF_00931	Swol_0912	SWOL_RS04595	150.919	0.364386	0.0406179	0.10983	0.177974	2.04741	184	166	181	147	104	151	137	139	697	869	89	1032310	1032579	+	putative sporulation protein YlmC	MRLNELVGKEMVNIYDGMRMGTVGDSDMLIDEESGLIISIILPNRNNALSFWVDRQKMVIPWEAVKKIGREVIVVDVNNTHMRLKNNSL
SWOLF_00932	Swol_0913	SWOL_RS04600	797.374	0.166038	0.0989962	0.211174	0.100645	1.64974	862	875	816	824	775	743	774	709	744	831	482	1032628	1034076	-	Trk system potassium uptake protein TrkH	MIRTRVILGYLGRIILIIGISMLSSVLCSLYYRESIIIPFSLAAGVTIVTGLLLVFSAEKQAIHYKEGFVIVSLGWLLASLFGSLPYIFTGCLPSFADAFFETVSGFTTTGASVISNVEATPKGLLFWRSLTQWLGGMGIIGLFVAIISGMGAQANHLFKAEVPGPVANKISPRVRETAKKLWITYIVLSVCCTVLLYLFGMNIFDSLCHTFATMATGGFSTRNASVGYYNSPLIQWTLTLFMFIAGVNFTLHYLGFKQRNLQVYLKNREFLFYTAIVVVASLLVTLSLSLGGSELSTEGKLRAAFFQVVTIVTTTGYSSVDFELWPNMALGIIFLMMFVGGCAGSTGGNIKPGRYLILLHRSIIEIKRIIHPKAVISLRFNDRIISDSLLINVLQFFF…
SWOLF_00933	Swol_0914	SWOL_RS04605	920.263	0.136775	0.31368	0.482526	0.135753	1.00753	962	954	915	1034	979	916	917	684	612	680	450	1034073	1035425	-	Trk system potassium uptake protein TrkA	MKAIIIGAGKVGFSMAEMLSEENHDVVVIEQSPERQQILEDTLDIQVINGSASSFSVLEAAGVREADILLAVTEFDELNMLACMLAKQYGTRVTVARVRNTEYLELKHISLNQLMGIDLIINPERVTAFHIAQIVKNPEALNVDYYAEGKVQLVELRIQSDSPLVGKKLKDVDSSLPYNIVSIVRNHKTIVPRGQDTFYPGDHINLMAQSTNIVEVEKLLGFYRRTINQVTILGGGRTGYHLAQILEEQKIGIKIIEKDFKRAEKISEKLNNALVIHGDGSDYQLLDEENVGQSDIFVAVTDDDKINMLCSLIVKNLGVKTTICQLKRFEVIPLVEQIDIDIVLSPRILTAGAILKYIRRGDIVSVTVLGEEKAEMLELFAQPGSIAVNKKIQDIKFPR…
SWOLF_00934	Swol_0915	SWOL_RS04610	10.0529	0.783028	0.17721	0.323277	0.580281	1.34939	15	17	10	10	16	2	5	5	2160	2323	76	1035715	1035945	+	hypothetical protein	MEQNNGQGSFPPWSRIPSLEEMSREAGVDFDELLDCIKNGKSKEEIAEEFRVSEETVESLHQHFLHYGISSVMGGD
SWOLF_00935	Swol_0916	SWOL_RS04615	1409.17	-0.167442	0.178491	0.32459	0.124454	-1.34542	1204	1374	1343	1384	1449	1269	1628	1622	486	430	484	1036024	1037478	+	Inosine-5'-monophosphate dehydrogenase	MSEKFGKEGLTFDDVLLVPGRSEVLPQDVDVSTMLSRNIRLVIPILSAGMDTVTETRMAIAVAREGGIGIIHKNMSIEEQARMVDRVKRSEHGIITDPFFLSPDNIIRDALDIMEHYHISGVPITEGSKLVGIITNRDIRFETDFNQPIKNVMTSEGLVTAPVGTSMDQAMDLLRKYKIEKLPLVDDSFNLMGLITIKDIEKTSKYPNAAKDQRGRLLVGAAVGIAHDTLERVECLKKAGADVIVVDTAHGHSLSVIRMVATIKKQFPDIELIAGNVATAEATEELIKVGADAIKVGIGPGSICTTRVVAGIGVPQITAVFDCAQVAKKHNVPIIADGGIKYSGDIAKAIAAGADTVMLGNLLAGTDESPGETQIYQGRSYKVYRGMGSLGAMVQGSSD…
SWOLF_00936	Swol_0917	SWOL_RS04620	95.7391	-0.382088	0.063153	0.15123	0.205632	-1.85811	70	73	93	94	108	84	116	128	1625	1459	154	1037649	1038113	+	Protein SrpB	MEIWVGRIVLAAIMGFILGVSTDRSISTTRTYAITCMVAALLTIVSNEFFRNLGNPFYSDPGRLSAQIISAIGFIGTGLIWMAEDKRSGSGLSLAASLWITAILGMLIGAGLQQAMVLATFLVIIIFCFSDRLIRCKNYLWKILSEKHRIDKGE
[truncated: 1,622 more rows]

## Sheet: Mh_alldata
Locus_tags		DESeq2 statistics						DESeq2 normalized counts								Gene ranking		Prokka output
[truncated: 3,465 more rows]

[truncated: 4 more sheets: FigS5_Sw_MainMetab, FigS6_Sw_E-transfer, FigS7_Sw_ChemMot, FigS8_Mh_ChemMot]
